# Supplementary material for: Transcriptional Evidence for Inferred Pattern of Pollen Tube-Stigma Metabolic Coupling during Pollination
Source: PLoS One. 2014 Sep 12;9(9):e107046. doi: 10.1371/journal.pone.0107046 (PMC4162560; doi:10.1371/journal.pone.0107046)
Supplement: Data S1 — The construction model of GECN in Arabidopsis (SIF Cytoscape formation). (SIF) [file pone.0107046.s001.sif]

RXN-721	PP	1.8.3.6
RXN-1408	PP	RXN-721
1.4.1.14	PP	2.6.1.83
6.3.1.2	PP	2.6.1.83
2.6.1.42	PP	1.4.1.4
1.14.11.-	PP	1.1.1.42
2.5.1.78	PP	4.1.99.12
2.6.1.52	PP	1.5.1.8
1.14.11.19	PP	1.5.1.8
1.14.13.14	PP	4.3.1.24
5.3.3.2	PP	2.5.1.1
4.2.3.-	PP	2.5.1.29
6.3.2.17	PP	4.3.3.6
1.4.1.4	PP	4.3.3.6
3.1.7.6	PP	2.5.1.-
2.5.1.81	PP	2.5.1.10
6.3.4.16	PP	4.3.1.18
RXNQT-4334	PP	2.8.2.-
2.7.2.11	PP	6.3.4.2
1.4.1.14	PP	6.3.5.3
6.3.1.2	PP	2.6.1.42
6.4.1.4	PP	1.3.8.-
6.1.1.10	PP	2.1.1.13
RXN-1224	PP	2.4.1.184
RXN-9386	PP	6.3.5.1
6.3.2.2	PP	3.5.1.2
1.4.1.14	PP	3.4.19.9
6.3.2.2	PP	3.4.19.9
2.5.1.29	PP	2.5.1.31
2.1.1.-	PP	RXN-9263
2.5.1.55	PP	2.7.1.40
6.1.1.17	PP	2.6.1.2
2.3.1.172	PP	6.4.1.2
2.4.2.14	PP	2.6.1.13
RXN-12418	PP	2.7.7.10
RXNQT-4358	PP	RXN4FS-11
2.4.1.261	PP	2.4.1.83
1.4.1.14	PP	3.5.2.9
2.3.1.191	PP	3.5.1.108
2.3.1.91	PP	3.1.1.49
1.-.-.-	PP	1.6.5.3
2.7.1.40	PP	1.2.4.1
1.14.11.-	PP	1.14.11.13
2.7.9.2	PP	1.1.1.40
RXN-2541	PP	1.13.11.27
2.6.1.2	PP	1.1.1.41
RXN-2223	PP	RXN-2221
RXN-11441	PP	RXN-11433
1.1.1.145	PP	5.3.3.1
2.5.1.21	PP	4.2.3.46
6.3.2.1	PP	1.2.1.3
2.4.1.-	PP	RXN-779
2.7.6.1	PP	2.2.1.1
2.3.1.74	PP	6.2.1.12
RXN-9817	PP	RXN-9815
2.4.1.123	PP	2.4.1.67
2.7.2.11	PP	3.4.19.9
2.7.9.2	PP	1.1.1.38
1.2.4.1	PP	1.1.1.38
4.2.3.57	PP	3.1.7.6
4.2.3.-	PP	4.2.3.49
1.8.7.1	PP	4.4.1.9
2.6.1.44	PP	1.1.3.15
1.14.13.21	PP	5.5.1.6
1.14.-.-	PP	2.1.1.201
1.4.1.2	PP	1.5.1.9
2.3.1.35	PP	1.5.1.9
2.5.1.10	PP	4.2.3.16
2.7.4.22	PP	2.7.1.48
PROLINE-MULTI	PP	6.3.5.6
1.1.1.-	PP	4.2.1.3
RXN-8275	PP	RXN-11666
1.14.13.93	PP	1.2.3.14
1.14.13.-	PP	1.2.1.44
3.2.1.26	PP	3.1.3.24
2.4.1.184	PP	2.4.1.46
1.3.1.-	PP	1.1.1.54
2.7.1.32	PP	3.1.1.49
5.3.-.-	PP	RXN-8333
2.7.1.-	PP	2.7.1.151
4.1.1.53	PP	2.6.1.57
2.8.1.7	PP	1.8.3.6
2.5.1.19	PP	2.7.9.2
2.4.1.-	PP	2.4.1.91
1.8.7.1	PP	1.14.19.2
1.14.11.22	PP	1.4.1.4
1.14.11.13	PP	1.4.1.4
2.6.1.79	PP	6.3.4.2
1.3.5.1	PP	1.14.11.-
RXNQT-4336	PP	2.8.2.-
4.2.3.8	PP	2.5.1.-
3.3.1.1	PP	2.1.1.71
4.2.3.-	PP	2.5.1.-
2.7.7.57	PP	2.1.1.103
2.7.2.11	PP	2.4.2.14
2.7.8.15	PP	2.4.1.259
RXN-10244	PP	RXN-10138
4.1.2.13	PP	2.7.1.11
2.5.1.39	PP	3.1.2.23
2.6.1.79	PP	2.6.1.42
2.4.2.9	PP	4.1.1.23
2.5.1.22	PP	4.1.1.50
1.14.11.13	PP	1.1.1.41
2.1.2.2	PP	6.3.4.3
RXN4FS-13	PP	2.7.7.12
2.4.1.111	PP	3.2.1.126
RXN-9386	PP	6.3.5.2
2.5.1.10	PP	2.5.1.29
2.6.1.9	PP	6.3.5.4
6.3.-.-	PP	6.3.5.1
RXN-9386	PP	2.6.1.39
RXN-11424	PP	3.1.2.6
6.1.1.17	PP	6.3.5.7
2.6.1.9	PP	6.3.5.5
1.14.11.9	PP	1.4.7.1
6.3.-.-	PP	1.5.1.12
6.3.1.2	PP	1.5.1.12
6.3.2.2	PP	1.5.1.12
2.6.1.57	PP	3.5.2.9
6.3.-.-	PP	3.5.2.9
RXN-12864	PP	6.3.2.3
2.4.1.14	PP	5.3.1.9
6.1.1.17	PP	2.6.1.27
6.3.-.-	PP	2.6.1.5
1.14.11.23	PP	4.1.1.-
2.6.1.57	PP	4.1.1.-
1.14.99.-	PP	1.14.99.45
5.1.3.1	PP	1.1.1.44
2.6.1.57	PP	1.3.1.78
2.7.1.40	PP	1.1.1.40
2.1.1.12	PP	2.1.1.13
2.4.1.12	PP	2.7.7.9
2.4.1.111	PP	2.7.7.9
5.4.2.2	PP	2.7.7.12
2.3.1.35	PP	2.6.1.22
1.5.1.12	PP	1.5.99.8
RXN-7203	PP	RXN-7202
RXNQT-4360	PP	RXNQT-4359
PROLINE-MULTI	PP	6.3.5.2
2.4.1.91	PP	RXN-11505
3.1.7.6	PP	RXN-8931
1.4.3.10	PP	1.5.3.17
RXN-11541	PP	1.14.13.-
2.4.1.257	PP	2.4.1.132
3.7.1.2	PP	5.2.1.2
5.3.1.6	PP	2.7.1.15
1.2.1.44	PP	2.1.1.104
6.3.5.6	PP	6.3.1.2
4.2.3.47	PP	4.2.3.-
4.2.3.46	PP	4.2.3.-
4.2.3.47	PP	4.2.3.57
2.5.1.30	PP	2.7.4.-
4.1.1.31	PP	3.6.1.6
1.3.1.72	PP	1.1.1.-
4.4.1.8	PP	2.5.1.-
2.3.1.-	PP	1.14.99.-
5.4.99.40	PP	1.14.13.132
5.3.99.9	PP	1.14.13.90
RXN-718	PP	RXN-717
4.2.-.-	PP	1.3.-.-
4.2.3.-	PP	4.2.3.26
2.7.1.67	PP	2.7.8.11
RXN-12186	PP	1.2.1.3
1.4.1.4	PP	1.5.1.9
2.7.8.-	PP	2.7.7.-
2.7.1.32	PP	3.1.3.75
PROLINE-MULTI	PP	3.5.2.9
2.3.1.1	PP	3.5.2.9
2.5.1.78	PP	RIBOPHOSPHAT-RXN
1.1.3.15	PP	3.1.3.18
2.3.1.103	PP	2.4.1.120
RXN-11377	PP	RXN-11376
RXN-12186	PP	3.1.1.23
RXN-12865	PP	RXN-12864
3.1.4.11	PP	2.7.1.68
2.5.1.9	PP	2.5.1.78
1.14.13.129	PP	5.5.1.19
6.3.2.17	PP	2.6.1.27
PROLINE-MULTI	PP	2.6.1.5
4.2.3.16	PP	4.2.3.15
4.1.1.18	PP	1.5.1.8
3.2.2.-	PP	2.7.1.-
RXN-10691	PP	RXN-10692
1.14.11.19	PP	1.1.1.219
6.3.2.17	PP	2.4.2.-
2.5.1.85	PP	2.5.1.-
2.5.1.90	PP	2.5.1.10
RXNQT-4356	PP	RXN-12867
1.14.11.9	PP	1.4.1.4
2.6.1.5	PP	1.4.1.4
1.14.11.12	PP	1.1.1.42
2.6.1.11	PP	1.1.1.42
GCVMULTI-RXN	PP	2.1.2.2
2.6.1.11	PP	1.5.1.8
1.3.5.1	PP	1.14.11.19
3.2.2.16	PP	2.5.1.22
4.2.1.65	PP	6.3.5.4
2.1.1.-	PP	RXNQT-4352
4.2.3.49	PP	2.5.1.-
RXN-6423	PP	1.4.3.10
2.6.1.22	PP	1.4.1.2
4.1.1.15	PP	2.4.2.14
2.7.4.22	PP	3.6.1.54
2.6.1.19	PP	1.5.1.8
6.3.4.16	PP	3.5.1.4
3.2.2.16	PP	RXN-11371
RXN-1444	PP	2.8.2.-
2.4.1.-	PP	RXN-3181
2.6.1.19	PP	4.1.1.15
2.6.1.1	PP	1.1.1.41
6.3.-.-	PP	2.6.1.22
2.4.1.15	PP	5.4.2.2
1.4.7.1	PP	6.3.5.2
2.6.1.9	PP	6.3.5.1
RXN-11425	PP	3.1.2.6
1.4.7.1	PP	6.3.5.5
2.6.1.11	PP	1.4.7.1
2.6.1.9	PP	2.6.1.19
2.3.1.144	PP	RXN-2006
2.4.2.14	PP	1.5.1.9
RXN-721	PP	2.5.1.47
2.4.1.-	PP	2.4.1.123
2.4.1.195	PP	RXN-11443
2.1.1.-	PP	RXN-9271
4.2.1.52	PP	1.1.1.3
2.4.2.14	PP	6.3.5.6
1.2.1.68	PP	1.2.1.44
RXN-12418	PP	5.1.3.2
RXN1F-475	PP	RXN-5461
2.6.1.13	PP	4.1.1.-
RXN-9386	PP	2.4.2.-
2.6.1.58	PP	2.6.1.57
RXN4FS-10	PP	RXN4FS-9
RXN-12065	PP	1.14.13.124
1.2.1.10	PP	4.1.1.1
1.2.1.-	PP	1.1.1.40
2.6.1.88	PP	2.1.1.14
4.4.1.11	PP	2.1.1.14
2.7.7.12	PP	2.7.7.9
2.4.1.131	PP	2.4.1.257
6.3.2.17	PP	6.3.5.2
RXN-11421	PP	RXN-11413
2.7.1.33	PP	6.3.2.1
3.5.1.6	PP	3.5.2.2
2.3.3.8	PP	2.6.1.1
2.7.1.134	PP	RXN-7204
5.3.3.8	PP	1.3.3.6
RXN-10875	PP	1.14.13.-
4.1.1.31	PP	2.7.9.2
6.3.2.17	PP	6.3.5.1
4.1.1.15	PP	2.6.1.39
2.5.1.47	PP	2.3.1.30
5.3.3.5	PP	1.1.1.270
4.1.1.33	PP	2.7.4.2
6.3.5.7	PP	6.3.1.2
HYDROHEX-RXN	PP	1.13.11.12
2.5.1.21	PP	2.5.1.31
2.5.1.21	PP	3.1.7.6
1.2.4.1	PP	4.4.1.6
1.2.1.8	PP	RXN-6268
4.2.3.16	PP	4.2.3.26
2.7.7.3	PP	3.1.4.14
5.5.1.19	PP	5.2.1.13
4.1.1.15	PP	1.5.1.9
6.3.4.16	PP	1.4.1.2
5.4.99.53	PP	4.2.1.124
6.3.5.3	PP	2.1.2.2
2.4.2.3	PP	6.3.2.17
2.7.7.44	PP	2.7.1.43
2.5.1.61	PP	4.2.1.24
1.5.99.12	PP	3.2.2.-
3.5.1.4	PP	4.2.1.84
1.5.99.12	PP	RXN-4310
1.4.7.-	PP	2.6.1.5
1.1.1.95	PP	1.2.1.9
RXN-4443	PP	4.1.99.5
2.4.1.256	PP	2.4.1.265
1.14.12.20	PP	RXN-7739
4.1.1.20	PP	5.1.1.7
TRANS-RXN-226	PP	RXN-13407
2.5.1.85	PP	2.5.1.10
1.14.11.22	PP	1.4.1.2
1.4.7.1	PP	6.3.4.2
RXN-9386	PP	6.3.4.2
1.3.5.1	PP	1.14.11.15
RXN-10441	PP	2.5.1.-
PROLINE-MULTI	PP	4.3.3.6
6.3.4.3	PP	1.13.11.54
1.1.1.195	PP	2.1.1.68
6.2.1.1	PP	1.2.1.3
1.4.1.2	PP	2.6.1.83
4.2.3.8	PP	2.5.1.81
3.1.3.5	PP	3.6.1.54
2.5.1.6	PP	2.1.1.10
6.3.4.3	PP	3.5.4.25
1.14.11.15	PP	1.1.1.41
1.10.9.1	PP	RXN-12648
6.1.1.10	PP	2.1.1.14
RXN-1224	PP	3.1.4.11
2.6.1.57	PP	6.3.5.2
2.4.2.14	PP	6.3.5.2
2.5.1.29	PP	RXN-8931
2.3.1.180	PP	6.2.1.-
2.6.1.57	PP	6.3.5.5
1.14.11.12	PP	1.4.7.1
2.5.1.29	PP	4.2.3.-
1.10.2.2	PP	1.1.5.3
2.5.1.72	PP	5.3.1.1
2.1.1.-	PP	RXN-9272
1.4.4.2	PP	2.6.1.44
2.3.1.41	PP	6.4.1.2
1.2.4.4	PP	RXN-7800
6.1.1.16	PP	2.5.1.47
6.1.1.17	PP	6.3.5.6
6.3.1.2	PP	2.6.1.4
1.4.7.1	PP	2.6.1.5
6.3.-.-	PP	4.2.1.91
RXN-2942	PP	3.5.1.4
1.14.11.12	PP	4.1.1.-
RXN1F-143	PP	1.14.11.15
2.7.1.82	PP	4.1.1.-
2.2.1.6	PP	1.1.1.40
2.1.1.12	PP	2.1.1.14
2.4.1.13	PP	2.7.7.9
RXN-9752	PP	2.7.7.9
6.3.2.17	PP	2.6.1.22
2.7.2.11	PP	2.6.1.22
4.1.1.15	PP	2.6.1.22
2.7.8.-	PP	2.7.8.2
RXN-2002	PP	6.2.1.-
6.3.4.16	PP	3.5.4.5
3.1.2.28	PP	4.1.3.36
4.2.3.57	PP	4.2.3.46
4.3.2.2	PP	6.3.4.4
6.2.1.34	PP	2.1.1.68
6.3.2.3	PP	2.1.2.1
2.5.1.31	PP	RXN-8931
2.4.1.-	PP	1.14.13.-
2.1.1.104	PP	6.2.1.12
1.4.1.2	PP	6.3.5.4
PROLINE-MULTI	PP	6.3.5.1
2.3.2.2	PP	3.1.2.6
2.5.1.18	PP	3.1.2.6
4.4.1.1	PP	4.2.1.22
2.3.1.35	PP	6.3.5.7
RXN-6723	PP	4.2.99.21
RXNQT-4358	PP	RXNQT-4352
4.2.3.48	PP	4.2.3.-
2.5.1.21	PP	4.2.3.57
PROLINE-MULTI	PP	2.6.1.19
4.1.1.15	PP	2.6.1.19
RXN-10138	PP	2.1.1.-
2.7.1.40	PP	4.3.1.18
2.5.1.21	PP	4.2.3.49
4.4.1.1	PP	2.5.1.-
3.1.2.14	PP	1.14.99.-
4.2.1.92	PP	1.13.11.12
5.3.99.8	PP	1.14.13.90
2.3.1.39	PP	2.3.1.51
2.7.2.11	PP	2.6.1.13
1.1.1.195	PP	1.2.1.44
3.5.1.1	PP	3.1.1.29
5.1.3.5	PP	2.7.7.37
2.4.1.265	PP	2.4.1.267
1.14.13.-	PP	1.1.1.195
2.4.1.258	PP	2.4.1.131
2.6.1.16	PP	2.7.1.90
2.5.1.-	PP	3.1.2.28
RXN-7244	PP	RXN-7242
2.7.1.11	PP	3.1.3.11
2.4.2.3	PP	3.1.3.4
2.3.1.75	PP	1.2.1.-
1.5.99.6	PP	2.5.1.16
1.5.99.12	PP	RXN-4317
1.4.1.2	PP	2.6.1.4
6.3.4.16	PP	1.4.7.-
1.14.17.4	PP	1.8.5.1
2.7.2.11	PP	2.6.1.27
1.3.1.70	PP	1.14.13.70
4.3.1.24	PP	4.2.1.91
RXN-12205	PP	RXNQT-4355
5.4.2.6	PP	RXN-10639
1.4.7.-	PP	2.4.2.-
2.4.1.-	PP	1.1.1.22
2.5.1.83	PP	2.5.1.-
RXN-11663	PP	RXN-12867
1.14.11.12	PP	1.4.1.4
2.6.1.57	PP	1.4.1.4
RXN-2942	PP	3.5.5.1
2.6.1.52	PP	1.1.1.42
RXN-2541	PP	RXN-2761
1.2.4.1	PP	4.1.3.38
2.5.1.81	PP	2.5.1.1
4.2.3.46	PP	2.5.1.-
2.5.1.29	PP	2.5.1.10
6.2.1.12	PP	1.14.13.11
6.2.1.1	PP	2.5.1.47
RXNQT-4306	PP	RXN-12867
2.6.1.13	PP	2.3.1.35
6.3.2.17	PP	2.4.2.14
1.14.15.7	PP	3.1.4.4
2.6.1.39	PP	1.4.1.4
2.1.1.12	PP	2.1.1.10
RXNQT-4304	PP	RXN-12865
2.4.1.83	PP	2.4.1.260
1.4.7.1	PP	2.6.1.42
2.6.1.9	PP	2.6.1.42
6.1.1.17	PP	2.6.1.42
2.6.1.-	PP	1.1.1.39
2.6.1.57	PP	2.6.1.22
RXN-6142	PP	2.5.1.15
2.5.1.-	PP	4.2.3.46
2.5.1.-	PP	5.3.3.2
2.4.1.14	PP	2.7.1.4
2.4.2.-	PP	6.3.1.2
2.4.2.14	PP	3.5.1.2
6.1.1.17	PP	3.5.1.2
2.5.1.-	PP	4.2.3.47
2.5.1.-	PP	2.5.1.31
6.3.2.2	PP	2.6.1.19
6.3.4.13	PP	2.6.1.44
2.2.1.6	PP	4.3.1.19
6.3.2.2	PP	2.6.1.13
2.6.1.79	PP	1.5.1.9
2.6.1.9	PP	6.3.5.6
RXNQT-4356	PP	6.3.2.3
RXN-11423	PP	6.3.2.3
1.10.2.2	PP	RXN0-5244
2.6.1.42	PP	4.1.1.-
1.3.1.77	PP	1.14.11.-
RXN-11678	PP	2.3.1.119
1.14.11.13	PP	1.14.11.15
2.3.1.61	PP	2OXOGLUTARATEDEH-RXN
1.3.1.78	PP	2.6.1.79
2.4.1.117	PP	2.7.7.9
2.4.1.168	PP	2.7.7.9
1.4.7.-	PP	2.6.1.22
RXN-717	PP	1.14.-.-
RXN-12587	PP	2.8.1.7
RXN-9743	PP	RXN-11505
RXN-3184	PP	6.3.-.-
2.7.1.140	PP	2.7.1.159
RXN4FS-5	PP	6.2.1.34
5.3.1.6	PP	2.2.1.1
RXN4FS-5	PP	2.1.1.104
2.4.2.3	PP	2.7.9.2
2.3.1.51	PP	6.2.1.3
2.7.1.11	PP	2.2.1.2
2.3.3.1	PP	1.1.1.37
2.5.1.83	PP	4.2.3.-
6.2.1.5	PP	1.2.1.79
1.3.5.1	PP	1.14.11.9
1.14.99.-	PP	1.14.13.90
1.3.8.-	PP	2KETO-3METHYLVALERATE-RXN
2.7.1.137	PP	2.7.8.11
RXN-12206	PP	3.1.2.-
1.4.7.-	PP	2.6.1.13
RXN-4141	PP	1.13.11.-
5.4.99.31	PP	4.2.1.124
2.7.7.18	PP	2.4.2.11
4.2.3.25	PP	4.2.3.14
4.2.1.24	PP	5.4.3.8
4.2.1.3	PP	2.3.3.8
1.4.1.2	PP	3.5.2.9
1.14.13.-	PP	3.3.2.-
RXN-12064	PP	RXN-1406
4.2.3.5	PP	2.5.1.19
1.2.1.-	PP	1.2.1.50
RXN1F-475	PP	2.4.1.-
2.7.1.158	PP	2.7.1.134
RXN-7302	PP	RXN-7301
1.1.-.-	PP	4.2.-.-
1.3.1.-	PP	4.2.1.-
1.2.1.2	PP	3.1.2.12
2.7.1.15	PP	3.2.2.2
2.7.1.153	PP	2.7.1.149
2.3.1.35	PP	2.4.2.-
1.8.5.1	PP	RXN-12867
RXN-11422	PP	RXN-12867
2.6.1.57	PP	2.4.2.14
TRANS-RXN-185	PP	3.6.3.3
TRANS-RXN-187	PP	3.6.3.4
RXN-2761	PP	2.5.1.39
5.5.1.13	PP	2.5.1.-
3.1.3.5	PP	3.6.1.6
2.7.1.40	PP	1.1.1.28
6.3.4.16	PP	4.3.1.19
3.3.1.1	PP	2.1.1.201
3.1.3.-	PP	2.7.7.69
TRANS-RXN-171	PP	3.6.3.3
1.3.5.2	PP	RXN0-6490
2.5.1.-	PP	5.5.1.13
6.3.-.-	PP	6.3.5.2
2.6.1.79	PP	6.3.5.4
2.3.1.-	PP	6.2.1.3
6.3.-.-	PP	6.3.5.7
3.13.1.1	PP	2.8.1.1
2.6.1.57	PP	2.6.1.2
2.6.1.9	PP	2.6.1.2
2.4.1.43	PP	RXN-3
RXN-12183	PP	6.4.1.2
RXN-11447	PP	RXN-2006
2.6.1.9	PP	1.5.1.12
RXNQT-4357	PP	3.4.11.2
6.1.1.17	PP	1.5.1.9
RXN-9670	PP	1.11.1.12
2.4.1.256	PP	2.4.1.117
RXN-10876	PP	2.7.1.25
1.4.7.1	PP	3.5.2.9
1.11.1.9	PP	1.4.3.5
2.2.1.7	PP	1.1.1.39
2.7.8.29	PP	4.1.1.65
1.1.1.-	PP	1.14.13.-
2.3.3.-	PP	2.6.1.88
RXN-7204	PP	RXN-7203
2.7.1.6	PP	3.2.1.22
1.1.1.195	PP	3.2.1.126
2.4.2.1	PP	3.1.3.5
2.5.1.81	PP	5.3.3.2
2.4.1.237	PP	RXN-11505
RXNQT-4300	PP	2.1.2.1
2.5.1.30	PP	RXN-8931
4.2.3.48	PP	RXN-8931
1.11.1.9	PP	1.8.3.1
2.3.1.110	PP	2.1.1.104
1.8.1.7	PP	3.1.2.6
4.3.1.18	PP	5.1.1.18
2.7.4.2	PP	2.7.1.36
1.4.1.2	PP	6.3.5.5
2OXOGLUTARATEDEH-RXN	PP	1.4.7.1
4.1.1.15	PP	3.5.1.2
6.3.2.17	PP	3.4.19.9
4.1.1.1	PP	1.1.1.38
4.2.3.49	PP	4.2.3.57
2.5.1.84	PP	2.5.1.10
RXN-7246	PP	RXN-7250
2.2.1.6	PP	4.3.1.18
2.3.1.35	PP	2.6.1.2
2.7.9.1	PP	3.1.3.57
4.1.1.31	PP	2.5.1.-
1.14.-.-	PP	RXN-718
RXN-2163	PP	RXN-2162
4.2.3.25	PP	4.2.3.26
1.4.1.2	PP	1.5.1.12
5.3.99.6	PP	4.2.1.92
3.1.3.75	PP	2.1.1.103
PROLINE-MULTI	PP	2.6.1.13
3.3.1.1	PP	2.1.1.82
4.1.1.-	PP	2.1.1.114
1.4.7.-	PP	1.5.1.9
4.4.1.9	PP	2.5.1.47
RXN-7798	PP	RXN-7797
3.5.3.4	PP	3.5.2.5
2.7.4.-	PP	3.1.4.4
2.7.8.-	PP	2.7.7.57
4.2.3.4	PP	2.5.1.54
4.1.1.31	PP	3.1.3.4
5.3.2.-	PP	4.2.1.109
RXN-11425	PP	RXN-11417
2.7.2.3	PP	1.2.1.9
RXN-9272	PP	RXN-12350
2.4.2.11	PP	2.7.1.-
1.14.19.6	PP	RXN-9670
RXNQT-4361	PP	RXNQT-4360
4.6.1.12	PP	2.7.1.148
2.1.1.201	PP	1.14.13.-
6.3.2.5	PP	1.8.3.6
2.6.1.2	PP	2.8.1.9
2.6.1.5	PP	1.4.1.2
1.5.1.5	PP	1.5.1.20
2.4.1.117	PP	2.4.1.267
2.6.1.42	PP	1.1.1.42
TRANS-RXN-187	PP	3.6.3.3
TRANS-RXN-190	PP	TRANS-RXN-186
RXNQT-4363	PP	RXN-12865
6.3.-.-	PP	3.5.1.1
6.2.1.-	PP	2.3.1.191
6.3.4.16	PP	RXN-8990
1.3.5.1	PP	1.14.11.13
4.1.1.1	PP	4.1.3.38
4.2.1.52	PP	4.1.3.38
1.2.1.3	PP	1.5.3.17
4.2.3.47	PP	2.5.1.-
1.7.7.1	PP	3.5.4.26
4.2.1.52	PP	1.1.1.28
1.3.1.76	PP	2.1.1.107
2.6.1.39	PP	1.1.1.42
PROLINE-MULTI	PP	6.3.4.2
2.6.1.57	PP	6.3.5.3
6.1.1.1	PP	1.3.1.78
2.5.1.39	PP	RXN-2761
2.6.1.42	PP	1.1.1.41
2.2.1.9	PP	1.1.1.41
2.6.1.79	PP	6.3.5.2
2.4.1.35	PP	RXN-11505
1.4.4.2	PP	2.1.2.1
2.5.1.1	PP	2.5.1.29
1.4.1.14	PP	6.3.5.1
2.6.1.9	PP	2.6.1.39
1.11.1.9	PP	3.1.2.6
2.7.9.1	PP	4.4.1.6
2.5.1.19	PP	4.1.1.31
2.3.1.91	PP	2.1.1.-
6.2.1.-	PP	2.3.1.15
1.4.7.1	PP	2.6.1.13
2.6.1.9	PP	2.6.1.13
2.6.1.57	PP	1.5.1.9
RXN-9386	PP	6.3.5.6
6.3.1.2	PP	6.3.5.6
1.11.1.12	PP	6.3.2.3
2.4.1.241	PP	5.1.3.2
2.6.1.57	PP	2.6.1.4
6.3.-.-	PP	2.6.1.4
2.4.1.14	PP	5.3.1.8
6.3.-.-	PP	2.6.1.27
1.4.1.14	PP	2.6.1.5
2.4.2.14	PP	2.4.2.-
6.3.2.17	PP	6.3.5.3
4.1.1.1	PP	1.2.4.1
3.1.3.5	PP	4.1.1.23
1.2.4.2	PP	1.1.1.41
1.1.1.145	PP	1.3.-.-
2.5.1.84	PP	4.2.3.-
4.2.3.25	PP	4.2.3.-
4.2.3.-	PP	4.2.3.46
RXN-7653	PP	1.14.13.21
2.7.1.140	PP	2.7.1.-
RXN-1121	PP	2.1.1.68
1.14.13.-	PP	RXN-779
RXN-12131	PP	1.1.1.282
5.3.1.6	PP	3.2.2.14
2.3.1.1	PP	6.3.5.1
3.1.3.5	PP	3.6.1.22
PROLINE-MULTI	PP	2.6.1.39
4.1.1.-	PP	2.7.7.44
2.6.1.39	PP	1.4.7.1
2.6.1.16	PP	2.2.1.2
1.8.3.1	PP	2.8.1.1
2.7.9.1	PP	3.1.3.37
4.2.3.48	PP	4.2.3.47
4.2.3.-	PP	4.2.3.47
1.2.1.-	PP	4.3.1.18
5.2.1.2	PP	1.13.11.5
2.1.1.76	PP	1.14.11.23
1.14.11.23	PP	1.14.13.21
4.1.1.15	PP	1.5.1.12
3.1.4.14	PP	2.3.1.15
RXN-12396	PP	5.2.1.13
2.1.1.-	PP	3.1.2.-
4.4.1.8	PP	RXN-721
2.7.4.7	PP	4.1.99.17
5.4.99.7	PP	4.2.1.124
RXN-12131	PP	4.2.1.10
3.1.3.4	PP	3.1.4.4
6.3.4.16	PP	3.5.3.-
1.14.13.-	PP	1.11.-.-
1.1.1.49	PP	5.4.2.6
3.5.2.5	PP	RXN-6201
RXN-776	PP	RXN-11534
RXN-11665	PP	RXN-11664
2.1.1.14	PP	3.3.1.1
RXN-4312	PP	RXN-4310
1.17.1.3	PP	1.14.11.-
4.2.3.26	PP	4.2.3.15
1.14.13.70	PP	5.4.99.7
6.3.4.16	PP	3.5.1.1
4.1.1.31	PP	3.1.3.63
RXN-12141	PP	RXN-12137
4.2.1.113	PP	4.2.99.20
4.2.1.109	PP	5.3.1.23
2.5.1.85	PP	2.5.1.1
2.1.1.45	PP	GCVMULTI-RXN
2.5.1.-	PP	2.5.1.29
6.3.1.2	PP	4.3.3.6
1.11.1.12	PP	RXN-12867
RXN-7922	PP	1.4.1.2
1.8.4.9	PP	1.11.1.12
1.14.11.23	PP	1.4.1.4
RXN-11427	PP	3.1.2.12
2.6.1.83	PP	1.5.1.8
2.4.1.117	PP	2.4.1.261
2.5.1.31	PP	2.5.1.29
5.3.3.2	PP	2.5.1.10
6.3.4.16	PP	3.5.4.26
3.5.1.19	PP	3.2.2.-
6.4.1.4	PP	1.2.1.27
2.6.1.2	PP	1.4.1.2
6.1.1.22	PP	3.1.1.29
3.1.3.5	PP	2.4.2.9
2.6.1.27	PP	1.1.1.42
3.1.1.29	PP	6.3.5.6
3.3.1.1	PP	RXN-9817
RXNQT-4146	PP	2.7.1.11
1.8.4.2	PP	RXN-12865
2.6.1.27	PP	1.5.1.8
6.3.1.2	PP	6.3.5.3
2.1.3.3	PP	2.7.2.2
6.3.2.2	PP	2.6.1.22
2.3.1.110	PP	6.2.1.-
6.3.2.2	PP	6.3.5.2
2.4.2.14	PP	2.6.1.39
1.14.11.-	PP	1.4.7.1
2.4.1.-	PP	RXN-10446
4.1.1.31	PP	1.1.1.37
2.4.2.14	PP	2.6.1.19
2.6.1.2	PP	2.6.1.-
2.4.1.91	PP	1.14.11.23
RXN-2224	PP	RXN-2006
2.8.1.12	PP	2.8.1.11
2.8.1.9	PP	3.4.11.2
RXN-10130	PP	2.7.1.25
6.1.1.17	PP	3.5.2.9
2.4.1.14	PP	2.7.1.90
1.4.1.14	PP	2.6.1.4
1.4.7.1	PP	2.6.1.4
PROLINE-MULTI	PP	2.6.1.42
RXN-11414	PP	1.14.13.-
RXN-12064	PP	1.14.13.125
1.1.1.270	PP	1.1.1.170
1.14.17.4	PP	RXN-3523
2.4.1.195	PP	2.7.7.9
4.2.3.14	PP	4.2.3.-
RXN-11536	PP	1.14.-.-
RXN-10441	PP	1.3.1.-
2.5.1.31	PP	4.2.3.46
1.14.13.72	PP	1.3.1.70
3.5.1.-	PP	6.3.-.-
6.3.4.16	PP	3.5.5.4
4.2.3.-	PP	4.2.3.25
6.2.1.34	PP	1.2.1.68
RXN-1121	PP	1.2.1.68
3.2.2.-	PP	3.1.3.5
RXN-9670	PP	6.2.1.3
2.7.1.164	PP	6.1.1.11
2.3.1.30	PP	3.1.3.3
5.1.1.18	PP	3.1.3.3
1.4.1.4	PP	6.3.5.7
1.4.1.4	PP	6.3.5.5
2.7.9.1	PP	6.3.4.16
4.1.1.31	PP	3.6.1.15
2.2.1.6	PP	1.1.1.38
4.1.1.49	PP	1.1.1.37
RXN-8931	PP	4.2.3.47
2.5.1.90	PP	2.5.1.31
2.5.1.83	PP	2.5.1.31
3.1.7.6	PP	2.7.4.-
4.1.2.-	PP	4.1.2.13
2.3.1.1	PP	2.6.1.19
RXN-7253	PP	RXN-7246
RXN-7251	PP	RXN-7250
1.2.1.24	PP	2.6.1.-
6.3.2.3	PP	2.6.1.44
4.1.1.31	PP	3.1.3.57
1.14.13.21	PP	1.14.11.22
1.14.13.112	PP	1.14.13.-
1.14.3.-	PP	4.1.1.-
2.7.7.-	PP	2.1.1.103
3.3.1.1	PP	2.1.1.12
1.3.8.-	PP	6.2.1.17
5.4.99.8	PP	4.2.1.124
2.7.1.100	PP	3.2.2.16
4.2.3.-	PP	4.2.3.14
2.5.1.84	PP	4.2.3.14
1.17.1.4	PP	2.4.2.1
6.3.4.3	PP	3.5.4.16
2.4.1.182	PP	3.6.1.54
RXN-7305	PP	RXN-7304
2.7.4.-	PP	2.7.1.-
4.4.1.6	PP	3.4.13.-
RXN-9263	PP	RXN-9262
2.7.7.41	PP	2.3.1.51
3.4.17.-	PP	2.5.1.18
5.3.1.8	PP	5.4.2.8
2.5.1.21	PP	4.2.3.48
4.2.1.11	PP	5.4.2.1
2.6.1.19	PP	4.1.1.-
1.8.1.9	PP	THIOREDOXIN-RXN
3.1.3.37	PP	4.1.2.-
3.1.3.-	PP	RXN4FS-13
RXN-7245	PP	RXN-7244
RXNQT-4357	PP	1.8.3.6
2.5.1.1	PP	2.5.1.-
RXN-11420	PP	RXN-12867
1.4.1.14	PP	2.4.2.14
2.6.1.9	PP	2.4.2.14
2.6.1.11	PP	1.4.1.4
6.3.-.-	PP	4.4.1.14
2.4.2.9	PP	3.6.1.54
2.2.1.9	PP	1.5.1.8
2.3.1.-	PP	3.5.3.1
3.3.1.1	PP	2.1.1.-
6.3.4.16	PP	1.4.3.22
2.5.1.32	PP	2.5.1.-
2.5.1.30	PP	2.5.1.29
4.2.3.49	PP	2.5.1.29
3.3.1.1	PP	2.1.1.104
3.3.1.1	PP	RXN-9815
2.6.1.58	PP	1.1.1.28
2.6.1.58	PP	1.1.1.27
1.1.1.95	PP	4.1.1.-
5.4.2.1	PP	4.1.1.-
2.6.1.4	PP	1.4.1.2
2.3.1.-	PP	2.3.1.35
1.4.7.-	PP	2.4.2.14
3.5.3.19	PP	3.5.3.-
2.7.8.15	PP	2.4.1.260
RXN-9386	PP	2.6.1.42
2.6.1.5	PP	1.1.1.41
2.5.1.90	PP	5.3.3.2
2.5.1.-	PP	RXN-8931
1.4.7.1	PP	6.3.5.7
2.6.1.13	PP	1.4.7.1
1.14.11.19	PP	1.4.7.1
6.3.1.2	PP	3.5.1.2
2.7.9.1	PP	1.1.1.38
6.3.1.2	PP	2.6.1.2
2.5.1.47	PP	RXN-12867
2.4.2.14	PP	1.5.1.12
6.1.1.17	PP	2.6.1.13
6.3.-.-	PP	1.5.1.9
1.10.99.3	PP	RXN4FS-11
1.10.2.2	PP	1.3.5.1
1.10.2.2	PP	1.6.5.3
6.3.1.5	PP	2.7.7.18
2.5.1.-	PP	4.2.3.8
1.14.11.15	PP	1.14.11.-
RXN-9289	PP	RXN-9268
1.14.11.-	PP	1.14.11.12
RXN-1405	PP	4.1.1.28
2.6.1.22	PP	1.1.1.41
RXN-9745	PP	2.7.7.9
4.1.1.19	PP	4.3.2.1
3.5.4.4	PP	1.5.99.12
6.1.1.6	PP	4.1.1.20
2.4.1.15	PP	RXN-11505
4.2.3.26	PP	4.2.3.25
4.99.1.4	PP	1.3.1.76
1.5.99.6	PP	1.5.3.17
2.7.1.11	PP	2.7.1.4
1.3.1.33	PP	2.5.1.-
1.3.1.75	PP	1.14.13.81
4.3.3.6	PP	3.2.2.14
2.7.9.1	PP	2.7.9.2
2.3.1.1	PP	6.3.5.4
1.4.7.-	PP	2.6.1.39
1.1.1.-	PP	4.4.1.5
PROLINE-MULTI	PP	6.3.5.5
2.6.1.2	PP	1.4.7.1
4.1.1.31	PP	6.3.4.16
RXN-10446	PP	3.1.2.-
4.2.3.48	PP	4.2.3.57
RXN-1349	PP	RXN-1345
RXN-1023	PP	RXN-1022
6.3.2.17	PP	2.6.1.19
3.3.1.1	PP	2.1.1.76
RXNQT-4300	PP	2.6.1.44
4.1.1.15	PP	2.6.1.2
1.14.13.79	PP	1.14.13.78
1.14.13.90	PP	1.14.13.129
2.3.1.39	PP	2.3.1.41
2.7.7.15	PP	2.1.1.103
RXN-9744	PP	RXN-9742
RXN-7800	PP	1.1.1.85
2.3.1.1	PP	1.5.1.9
RXN-1346	PP	RXN-1347
2.5.1.29	PP	2.5.1.81
2.7.7.14	PP	2.7.1.82
3.1.1.31	PP	1.1.1.49
1.4.1.4	PP	6.3.5.6
RXN-7248	PP	RXN-7247
2.4.99.12	PP	2.7.1.130
6.3.2.17	PP	3.5.2.9
RXNQT-4304	PP	6.3.2.3
RXN-4310	PP	RXN-4304
4.1.1.31	PP	3.1.3.2
2.5.1.62	PP	3.1.1.14
2.7.1.48	PP	3.1.3.5
2.7.1.90	PP	2.2.1.1
2.3.1.1	PP	2.6.1.5
4.2.3.-	PP	4.2.3.15
RXN-12206	PP	3.5.1.4
4.1.1.35	PP	1.1.1.22
RXN-9273	PP	RXN4FS-6
2.5.1.90	PP	2.5.1.-
2.6.1.-	PP	1.1.1.28
1.14.11.12	PP	1.4.1.2
RXN-9386	PP	2.6.1.83
6.3.1.2	PP	2.4.2.14
1.14.11.-	PP	1.4.1.4
RXN-12864	PP	RXN-12865
6.3.4.16	PP	3.5.1.6
1.3.5.1	PP	1.14.11.12
2.7.9.2	PP	4.1.3.38
2.2.1.7	PP	4.1.3.38
2.5.1.-	PP	1.8.3.6
1.1.1.28	PP	3.1.2.6
RXNQT-4337	PP	2.8.2.-
5.3.3.2	PP	2.5.1.-
2.3.3.1	PP	1.1.1.82
2.5.1.21	PP	2.5.1.-
2.2.1.7	PP	1.1.1.28
1.2.4.1	PP	1.1.1.27
2.7.8.15	PP	2.4.1.267
2OXOGLUTARATEDEH-RXN	PP	1.4.1.4
2.6.1.22	PP	1.4.1.4
2.6.1.4	PP	1.4.1.4
3.5.1.53	PP	3.5.3.12
1.2.4.2	PP	1.1.1.42
2.6.1.88	PP	2.1.1.10
1.8.1.7	PP	3.1.2.12
2.4.1.83	PP	2.4.1.265
3.1.4.14	PP	2.3.1.191
2.4.2.39	PP	5.1.3.5
RXN-2761	PP	RXN-2541
1.14.11.12	PP	1.1.1.41
2.6.1.11	PP	1.1.1.41
2.9.1.2	PP	2.7.9.3
6.3.-.-	PP	6.3.5.4
2.7.8.29	PP	3.1.3.3
6.3.-.-	PP	6.3.1.2
2.6.1.57	PP	3.5.1.2
RXN-9745	PP	RXN-9744
6.3.1.2	PP	2.6.1.13
2.3.1.133	PP	4.2.1.17
2.7.8.5	PP	2.7.1.30
1.8.5.1	PP	6.3.2.3
RXN-11663	PP	6.3.2.3
RXNQT-4361	PP	6.3.2.3
2.6.1.9	PP	2.6.1.4
RXN-9386	PP	2.6.1.4
1.8.4.9	PP	1.8.4.2
2.4.2.14	PP	2.6.1.5
RXN1F-444	PP	2.4.1.-
RXN-7795	PP	2.3.1.-
2.2.1.9	PP	4.1.1.-
2.1.1.-	PP	1.14.11.-
4.2.1.52	PP	1.2.4.1
3.1.4.14	PP	2.3.1.-
1.14.21.-	PP	1.14.13.-
2.5.1.6	PP	2.1.1.13
4.1.2.25	PP	3.6.1.-
3.1.1.4	PP	2.7.8.2
RXN-717	PP	RXN-11536
5.5.1.13	PP	1.3.1.-
2.5.1.90	PP	4.2.3.46
THIOREDOXIN-RXN	PP	1.8.1.9
2.3.1.-	PP	3.1.2.-
2.4.1.168	PP	RXN-11505
5.5.1.13	PP	RXN-10441
1.4.7.-	PP	6.3.5.4
3.1.2.2	PP	6.2.1.3
1.3.-.-	PP	6.2.1.-
RXNQT-4304	PP	3.1.2.6
2.4.1.-	PP	2.7.7.44
RXNQT-4356	PP	RXNQT-4352
2.3.3.8	PP	1.1.1.37
4.1.2.-	PP	1.1.1.94
4.1.2.-	PP	5.3.1.1
2.6.1.-	PP	1.2.1.19
1.4.7.-	PP	2.6.1.19
6.2.1.5	PP	1.14.11.9
RXNQT-4343	PP	RXNQT-4341
RXN-11539	PP	1.14.13.-
3.1.1.14	PP	1.3.1.-
2.5.1.-	PP	2.5.1.47
5.2.1.13	PP	1.3.5.6
1.4.1.4	PP	2.6.1.13
RXN4FS-7	PP	4.2.1.17
2.6.1.13	PP	3.5.1.16
1.14.13.122	PP	2.5.1.62
2.5.1.-	PP	2.5.1.62
6.3.4.13	PP	2.4.2.14
1.2.1.11	PP	3.6.3.14
1.2.1.2	PP	3.5.4.16
2.4.2.3	PP	3.1.3.25
1.2.1.11	PP	4.2.3.4
RXN-8141	PP	2.7.7.41
2.3.1.91	PP	2.4.1.120
RXN-7422	PP	2.1.1.79
RXN-7303	PP	RXN-7301
2.3.1.35	PP	2.6.1.27
4.2.1.58	PP	1.1.1.100
5.5.1.-	PP	5.5.1.18
4.2.1.122	PP	4.1.2.8
2.4.2.3	PP	3.1.3.63
4.1.1.31	PP	4.2.3.5
RXN-4465	PP	RXN-4464
1.10.9.1	PP	1.3.5.5
RXNQT-4300	PP	1.8.3.6
2.5.1.30	PP	2.5.1.10
RXN-11425	PP	RXN-12867
RXN-11421	PP	RXN-12867
1.14.11.15	PP	1.4.1.2
1.14.11.13	PP	1.4.1.2
1.1.5.3	PP	3.1.4.46
1.4.7.1	PP	2.6.1.83
2.6.1.5	PP	1.1.1.42
RXN-7922	PP	1.1.1.42
6.3.4.3	PP	2.1.2.2
6.1.1.10	PP	2.1.1.10
RXN-11424	PP	3.1.2.12
2.6.1.5	PP	1.5.1.8
1.2.1.27	PP	1.1.1.31
3.3.1.1	PP	2.1.1.64
1.4.3.22	PP	1.5.3.14
2.7.6.1	PP	3.2.2.-
2.7.4.22	PP	3.6.1.6
6.2.1.5	PP	1.14.11.23
RXN-11418	PP	1.14.13.-
6.2.1.1	PP	RXN-721
3.3.1.1	PP	2.1.1.114
3.3.1.1	PP	RXN-7569
2.6.1.2	PP	1.4.1.4
2.6.1.2	PP	1.1.1.42
3.3.1.1	PP	2.1.1.98
1.2.4.2	PP	1.5.1.8
2.3.1.35	PP	6.3.4.2
4.1.1.15	PP	6.3.4.2
6.3.-.-	PP	6.3.5.3
2.4.2.41	PP	4.1.1.35
6.3.2.2	PP	2.6.1.42
2.4.1.111	PP	1.1.1.195
2.5.1.55	PP	4.1.1.49
2.3.1.110	PP	4.1.1.25
1.4.7.1	PP	2.6.1.22
2.3.1.172	PP	6.2.1.-
2.3.1.74	PP	6.2.1.-
6.1.1.17	PP	6.3.5.1
2.6.1.57	PP	2.6.1.39
1.14.11.23	PP	1.4.7.1
1.1.1.82	PP	2.3.3.9
2.5.1.47	PP	4.4.1.9
2.5.1.1	PP	2.5.1.81
1.4.7.1	PP	6.3.5.6
6.3.2.2	PP	2.6.1.5
2.7.8.15	PP	2.7.7.23
1.2.1.-	PP	1.1.1.39
2OXOGLUTARATEDEH-RXN	PP	1.1.1.41
3.1.3.-	PP	2.7.1.150
1.14.13.-	PP	5.4.99.31
2.4.1.115	PP	2.7.7.9
1.4.1.2	PP	2.6.1.22
4.2.3.16	PP	4.2.3.-
1.1.1.-	PP	5.4.4.-
5.3.1.9	PP	5.4.2.2
RXN-10441	PP	5.5.1.13
2.3.1.35	PP	6.3.5.2
1.3.1.21	PP	1.3.1.72
2.5.1.75	PP	2.5.1.1
2.4.1.12	PP	RXN-11505
RXN-9270	PP	RXN-9269
RXN-9269	PP	1.2.1.68
4.2.3.49	PP	RXN-8931
RXN-12206	PP	3.1.1.1
4.3.3.6	PP	2.7.1.15
RXN4FS-7	PP	6.2.1.12
3.1.3.57	PP	3.1.3.56
3.1.1.32	PP	2.1.1.71
2.7.8.-	PP	2.1.1.71
RXN-10446	PP	4.2.99.21
3.1.7.6	PP	4.2.3.57
4.2.3.49	PP	2.5.1.31
3.1.7.6	PP	2.5.1.31
4.2.3.49	PP	3.1.7.6
4.2.3.46	PP	2.7.4.-
RXN-11428	PP	RXN-11420
3.1.3.25	PP	RXN-7251
1.3.8.-	PP	2KETO-4METHYL-PENTANOATE-DEHYDROG-RXN
1.3.3.-	PP	1.1.1.-
2.5.1.30	PP	4.2.3.49
RXN-11448	PP	RXNQT-4343
1.10.3.1	PP	5.2.1.-
1.1.1.219	PP	1.14.13.21
2.5.1.10	PP	4.2.3.26
2.5.1.84	PP	4.2.3.26
2.5.1.54	PP	4.1.1.31
4.1.3.4	PP	2.3.3.10
2KETO-4METHYL-PENTANOATE-DEHYDROG-RXN	PP	RXN-7800
3.5.4.15	PP	3.1.3.5
1.5.99.12	PP	RXN-4314
2.5.1.27	PP	2.5.1.75
2.7.4.21	PP	2.7.1.151
RXN-7301	PP	3.1.3.62
1.14.13.-	PP	RXN-714
3.1.3.-	PP	5.3.2.-
3.1.3.26	PP	2.7.1.158
1.1.1.170	PP	1.14.13.72
1.2.1.11	PP	3.1.3.2
1.14.13.90	PP	1.10.99.3
1.14.99.-	PP	1.10.99.3
2.3.1.92	PP	2.4.1.120
1.3.1.33	PP	3.1.1.14
2.5.1.-	PP	3.1.1.14
RXN-11534	PP	1.14.13.-
3.4.11.2	PP	2.3.2.2
RXN-12867	PP	RXN-12865
2.7.2.11	PP	2.6.1.5
3.2.1.20	PP	3.2.1.2
2.1.2.11	PP	GCVMULTI-RXN
6.3.-.-	PP	4.3.3.6
2.6.1.9	PP	4.3.3.6
6.1.1.17	PP	4.3.3.6
6.1.1.22	PP	6.3.5.4
RXN-11423	PP	RXN-12867
2.7.8.5	PP	3.1.4.46
2.3.1.15	PP	3.1.4.46
2.6.1.79	PP	2.6.1.83
2.1.2.1	PP	2.1.2.2
TRANS-RXN-185	PP	3.6.3.4
RXN-11422	PP	RXN-12865
2.7.6.2	PP	1.2.4.1
2.5.1.21	PP	2.5.1.29
1.4.7.-	PP	4.3.3.6
1.2.1.19	PP	1.4.3.10
1.2.1.-	PP	1.1.1.28
4.1.1.1	PP	1.1.1.27
2.5.1.18	PP	RXN-12867
4.2.1.1	PP	1.2.1.27
RXNQT-4335	PP	2.8.2.-
2.7.4.22	PP	3.6.1.5
4.1.1.15	PP	2.6.1.83
1.8.4.2	PP	3.1.2.12
2.6.1.22	PP	1.5.1.8
2.4.2.14	PP	6.3.5.3
2.7.9.1	PP	1.2.4.1
2.1.2.3	PP	3.5.4.9
2.4.2.14	PP	2.6.1.22
6.3.2.2	PP	2.6.1.39
RXNQT-4361	PP	3.1.2.6
2.6.1.45	PP	3.1.3.3
1.14.11.15	PP	1.4.7.1
2.3.1.92	PP	2.3.3.9
1.4.1.14	PP	1.5.1.12
2.6.1.57	PP	1.5.1.12
2.4.2.19	PP	2.5.1.72
6.3.-.-	PP	2.6.1.13
RXNQT-4300	PP	3.4.11.2
RXN-721	PP	3.4.11.2
1.4.7.1	PP	1.5.1.9
2.3.3.9	PP	4.1.3.1
2.8.2.28	PP	2.7.1.25
RXN-11425	PP	6.3.2.3
1.1.1.35	PP	5.1.2.3
2.4.1.195	PP	RXN-11437
2.4.2.14	PP	2.6.1.4
6.3.2.2	PP	2.6.1.27
2.4.1.141	PP	2.7.7.23
2.3.1.1	PP	2.6.1.42
4.1.1.15	PP	2.6.1.42
RXN4FS-9	PP	RXN4FS-8
RXN-9263	PP	RXN-9268
1.11.1.11	PP	RXN-3523
1.2.4.1	PP	1.1.1.39
2.7.1.40	PP	1.1.1.39
2.6.1.-	PP	4.1.1.15
2.6.1.18	PP	1.1.1.59
RXN-9743	PP	2.7.7.9
3.1.1.3	PP	2.3.1.20
2.5.1.27	PP	2.5.1.-
1.2.1.-	PP	1.1.1.-
RXN1F-444	PP	RXN-11505
RXN-12206	PP	3.5.1.-
2.3.3.1	PP	2.6.1.1
2.1.1.68	PP	RXN-1121
GCVMULTI-RXN	PP	2.1.2.1
2.5.1.90	PP	RXN-8931
RXN-6424	PP	1.5.3.14
1.11.1.6	PP	1.8.3.1
3.2.1.26	PP	2.4.1.13
RXN-10876	PP	1.14.-.-
2.4.2.-	PP	3.2.2.-
1.8.3.1	PP	1.8.4.9
1.14.13.-	PP	RXN-712
1.4.1.4	PP	2.6.1.39
RXN-3	PP	2.7.1.44
2.3.1.1	PP	3.5.1.2
1.8.4.9	PP	2.8.1.1
2.5.1.83	PP	4.2.3.47
4.2.3.47	PP	2.5.1.31
4.2.3.48	PP	3.1.7.6
6.3.4.16	PP	1.4.3.10
6.3.4.16	PP	4.4.1.8
2.2.1.7	PP	4.4.1.6
1.2.1.-	PP	4.4.1.6
4.2.3.48	PP	4.2.3.49
4.2.3.57	PP	4.2.3.49
4.2.1.3	PP	2.3.3.1
1.3.8.-	PP	1.2.1.27
4.4.1.1	PP	RXN-721
1.2.1.11	PP	6.3.4.14
RXN-11432	PP	RXN-11424
4.1.99.12	PP	5.3.1.13
1.3.1.33	PP	2.5.1.62
RXN-4542	PP	RXN-4545
1.1.1.42	PP	4.2.1.3
3.1.3.4	PP	2.7.1.107
RXNQT-4305	PP	6.3.2.2
2.7.1.11	PP	5.3.1.9
2.7.9.1	PP	3.1.3.25
1.2.1.11	PP	4.2.3.1
2.7.1.130	PP	2.4.1.182
2.5.1.22	PP	2.5.1.16
3.1.3.26	PP	2.7.1.140
3.1.3.81	PP	2.7.4.-
2.3.1.1	PP	2.6.1.4
RXN-12393	PP	RXN-10741
RXN-11410	PP	2.7.4.6
1.4.1.4	PP	2.6.1.27
2.5.1.10	PP	4.2.3.15
4.1.1.37	PP	4.2.1.75
2.1.1.107	PP	4.2.1.75
RXN-11423	PP	RXN-11415
1.14.13.-	PP	5.4.99.8
2.4.1.261	PP	2.4.1.260
RXNQT-4359	PP	RXN-2163
2.4.1.267	PP	2.4.1.261
1.14.11.9	PP	1.4.1.2
2.3.1.91	PP	3.1.4.4
2.6.1.13	PP	1.4.1.4
RXN-11663	PP	RXN-12865
RXN-11422	PP	3.1.2.12
3.1.4.14	PP	3.1.2.14
1.3.1.-	PP	2.5.1.-
2.2.1.6	PP	1.1.1.28
RXNQT-4304	PP	RXN-12867
2.6.1.27	PP	1.4.1.2
2.3.1.1	PP	2.4.2.14
2.7.1.32	PP	3.1.4.4
2.6.1.27	PP	1.4.1.4
2.3.2.2	PP	3.1.2.12
3.5.1.5	PP	3.5.3.4
2.7.8.15	PP	2.4.1.265
1.4.7.-	PP	6.3.4.2
2.6.1.-	PP	1.2.4.1
RXN-9749	PP	RXN-9747
2.5.1.81	PP	1.3.1.-
2.4.1.121	PP	3.1.1.1
RXN-2942	PP	3.1.1.1
6.1.1.17	PP	2.6.1.39
6.3.5.2	PP	6.3.1.2
2.5.1.29	PP	4.2.3.57
2.5.1.-	PP	3.1.7.6
1.-.-.-	PP	1.1.5.3
6.3.-.-	PP	2.6.1.2
2.3.1.179	PP	2.3.1.39
RXN-9752	PP	RXN-9742
2.6.1.57	PP	2.6.1.13
RXN-11421	PP	6.3.2.3
2.7.8.11	PP	RXN-7253
1.4.7.1	PP	2.6.1.27
1.14.11.-	PP	4.1.1.-
6.1.1.17	PP	2.4.2.-
4.2.99.20	PP	2.2.1.9
1.11.1.6	PP	1.4.3.5
1.2.1.-	PP	1.2.4.1
RXN-11415	PP	1.14.13.-
2.4.1.80	PP	2.7.7.9
6.3.4.16	PP	RXN0-5222
RXNQT-4350	PP	RXN-1444
2.5.1.32	PP	1.3.1.-
2.6.1.16	PP	2.7.1.4
2.6.1.9	PP	4.2.1.19
2.7.2.11	PP	6.3.5.1
3.2.2.14	PP	3.6.1.22
2.4.1.-	PP	3.2.1.22
1.14.13.72	PP	1.1.1.270
4.1.3.38	PP	2.6.1.85
3.1.7.6	PP	4.2.3.-
2.5.1.31	PP	4.2.3.47
4.2.3.-	PP	3.1.7.6
4.2.3.-	PP	2.5.1.10
2.1.1.-	PP	1.2.3.7
1.14.-.-	PP	1.14.13.-
RXN-8335	PP	5.3.-.-
3.1.4.14	PP	2.3.1.51
2.3.1.39	PP	2.3.1.129
2.7.1.15	PP	RXN-4541
2.3.1.35	PP	2.6.1.13
1.2.1.3	PP	1.11.1.6
2.3.1.74	PP	4.2.1.17
4.1.1.31	PP	6.3.4.14
4.2.3.15	PP	4.2.3.16
1.8.4.2	PP	6.3.2.3
RXN-11534	PP	RXN-11533
RXN-3181	PP	RXN-1408
2.7.9.1	PP	4.2.3.4
2.7.1.64	PP	RXN-7253
2.7.9.1	PP	3.1.3.4
1.2.1.11	PP	3.1.3.4
1.14.99.42	PP	1.10.99.3
2.5.1.46	PP	2.5.1.16
1.2.1.2	PP	4.1.99.12
3.5.4.9	PP	6.3.3.2
3.1.3.45	PP	2.5.1.55
2.8.1.11	PP	2.7.7.80
2.7.4.-	PP	2.3.1.51
4.1.1.15	PP	2.6.1.5
RXN-8990	PP	4.2.1.91
RXN-11664	PP	RXN-11663
RXN-7245	PP	RXN-7249
1.3.8.-	PP	2.3.1.9
2.7.8.-	PP	3.1.4.3
2.5.1.30	PP	2.5.1.-
4.1.1.31	PP	1.1.1.82
6.3.-.-	PP	2.8.1.9
2.6.1.9	PP	2.6.1.83
2.4.2.14	PP	2.6.1.83
2.6.1.1	PP	1.4.1.4
1.14.11.19	PP	1.4.1.4
2.6.1.13	PP	1.1.1.42
RXNQT-4361	PP	RXN-12865
1.8.5.1	PP	3.1.2.12
RXN-11425	PP	3.1.2.12
1.11.1.9	PP	3.1.2.12
1.14.11.12	PP	1.5.1.8
2.4.1.117	PP	2.4.1.265
3.1.3.56	PP	3.1.4.11
2.5.1.31	PP	2.5.1.-
4.2.3.57	PP	2.5.1.-
2.7.9.2	PP	1.1.1.27
2.7.2.3	PP	4.1.1.-
2.6.1.39	PP	1.4.1.2
6.1.1.-	PP	3.1.1.29
5.3.1.23	PP	2.7.1.100
2.4.1.83	PP	2.4.1.259
2.3.2.2	PP	RXN-12865
2.4.2.14	PP	2.6.1.42
RXN-12207	PP	RXN-3523
1.4.1.14	PP	2.6.1.22
2.5.1.85	PP	5.3.3.2
2.4.1.-	PP	RXN-11505
RXN-2942	PP	3.5.1.-
1.4.7.1	PP	6.3.5.4
4.2.1.122	PP	3.1.3.3
6.1.1.11	PP	3.1.3.3
6.3.-.-	PP	6.3.5.5
1.14.11.13	PP	1.4.7.1
6.3.-.-	PP	3.5.1.2
RXN-9386	PP	3.5.1.2
2.6.1.-	PP	4.4.1.6
2.4.1.237	PP	1.14.11.23
6.1.1.17	PP	1.5.1.12
RXN-11427	PP	6.3.2.3
2.4.1.14	PP	3.1.3.11
2.4.1.46	PP	5.1.3.2
2.4.1.203	PP	RXN-4317
6.3.2.3	PP	RXNQT-4306
2.5.1.-	PP	4.2.3.48
RXN-7922	PP	4.1.1.-
2.3.1.35	PP	6.3.5.3
2.4.2.24	PP	4.1.1.35
1.1.1.219	PP	RXN-7922
2.9.1.2	PP	2.7.1.164
3.4.13.-	PP	3.4.17.-
5.1.3.2	PP	2.7.7.9
RXN-7253	PP	RXN-7305
3.5.3.1	PP	4.3.2.1
6.3.4.16	PP	4.3.1.24
RXNQT-4351	PP	RXN-1444
1.14.11.9	PP	1.14.13.21
2.4.1.115	PP	RXN-11505
4.1.99.12	PP	5.3.1.6
4.3.3.6	PP	2.2.1.1
4.1.1.35	PP	2.7.7.44
2.1.2.1	PP	3.1.3.3
2.3.1.1	PP	3.4.19.9
2.5.1.90	PP	4.2.3.47
3.1.7.6	PP	4.2.3.47
RXN-8931	PP	4.2.3.57
4.2.3.57	PP	2.5.1.31
2.5.1.31	PP	3.1.7.6
RXN-8931	PP	2.7.4.-
1.3.1.-	PP	RXN-4224
4.2.1.52	PP	4.3.1.18
1.2.1.10	PP	4.1.2.5
2.4.2.3	PP	3.1.3.57
RXN-7650	PP	5.5.1.6
2.2.1.9	PP	5.4.4.2
2.4.1.82	PP	2.4.1.123
2.5.1.16	PP	4.1.1.17
2.5.1.-	PP	2.5.1.75
6.3.4.16	PP	3.5.4.1
1.14.17.4	PP	RXN4FS-11
1.2.1.2	PP	6.3.4.3
2.7.2.11	PP	6.3.5.6
RXNQT-4306	PP	6.3.2.3
5.3.1.9	PP	5.1.3.15
1.2.1.11	PP	3.1.3.25
4.1.1.31	PP	4.2.3.1
1.14.13.122	PP	3.1.1.14
RXN-7739	PP	3.1.1.14
RXN-1603	PP	3.1.1.-
6.3.4.3	PP	4.1.99.12
2.6.1.16	PP	2.2.1.1
4.1.1.70	PP	1.3.8.-
2.8.2.-	PP	RXN-10450
RXN-11663	PP	RXNQT-4351
2.6.1.79	PP	5.4.99.5
3.1.4.11	PP	2.7.1.149
1.14.13.-	PP	2.1.1.143
5.5.1.13	PP	4.2.3.8
2.5.1.32	PP	4.2.3.8
2.5.1.55	PP	2.7.9.2
2.4.2.9	PP	3.6.1.6
2.4.1.-	PP	2.1.1.68
1.14.11.23	PP	1.1.1.42
1.5.1.3	PP	2.1.2.2
RXNQT-4356	PP	RXN-12865
2.6.1.13	PP	1.5.1.8
RXN-7922	PP	1.5.1.8
2.7.1.107	PP	3.1.4.3
4.2.3.47	PP	2.5.1.29
4.2.3.57	PP	2.5.1.29
1.5.1.12	PP	1.5.1.2
2.4.1.83	PP	2.4.1.267
2.3.1.35	PP	2.6.1.83
2.7.1.30	PP	3.1.1.23
6.3.4.4	PP	3.5.1.1
6.1.1.17	PP	6.3.5.3
1.14.11.19	PP	1.1.1.41
2.3.1.-	PP	6.2.1.-
2.5.1.19	PP	2.7.9.1
6.1.1.18	PP	6.3.1.2
2.3.1.15	PP	1.14.19.2
2.6.1.9	PP	1.5.1.9
6.3.2.2	PP	1.5.1.9
2.8.2.24	PP	2.7.1.25
6.3.2.3	PP	6.3.2.2
2.4.1.121	PP	RXN-1408
RXN-12207	PP	1.8.5.1
RXN-9751	PP	RXN-9750
3.5.3.-	PP	3.5.3.9
2.3.1.168	PP	1.2.4.4
1.3.3.4	PP	1.3.3.3
2.6.1.4	PP	1.1.1.41
RXN1F-444	PP	2.7.7.9
2.4.1.120	PP	2.7.7.9
3.1.3.5	PP	1.1.1.205
2.1.1.104	PP	3.1.2.-
2.4.1.117	PP	RXN-11505
2.1.1.-	PP	3.5.1.-
RXN-3181	PP	3.5.1.-
2.4.2.19	PP	2.7.6.1
4.1.1.15	PP	6.3.5.4
2.3.1.35	PP	2.6.1.39
2.3.3.13	PP	4.2.1.9
1.4.1.2	PP	3.4.19.9
1.1.1.39	PP	2.3.3.9
4.2.3.46	PP	4.2.3.47
4.2.3.48	PP	2.5.1.31
4.2.3.47	PP	2.7.4.-
2.1.1.-	PP	1.14.11.23
RXN-8378	PP	1.3.1.-
1.4.7.-	PP	1.5.1.12
1.14.15.7	PP	2.1.1.-
RXN-7795	PP	2.7.8.11
1.7.3.3	PP	1.17.1.4
2.7.7.3	PP	4.1.1.36
2.7.1.15	PP	3.2.2.7
2.7.1.148	PP	2.7.7.60
2.7.7.14	PP	RXN-11377
2.3.1.35	PP	6.3.5.6
2.6.1.45	PP	4.1.3.1
2.7.7.41	PP	2.7.1.107
2.7.4.-	PP	2.7.1.107
2.7.4.21	PP	2.7.1.140
2.7.9.1	PP	4.2.3.1
1.4.7.-	PP	2.6.1.4
RXN-9289	PP	RXN-9262
2.7.1.90	PP	5.3.1.8
4.1.1.15	PP	2.6.1.27
4.1.1.53	PP	4.2.1.91
RXN-12350	PP	1.14.11.-
2.5.1.30	PP	4.2.3.48
1.14.13.-	PP	1.1.1.51
1.2.4.2	PP	4.1.1.-
1.3.1.72	PP	5.3.3.5
4.1.1.-	PP	1.1.1.22
4.3.1.24	PP	2.6.1.57
1.3.1.34	PP	5.3.3.-
RXN-1224	PP	3.1.4.3
2.5.1.30	PP	2.5.1.1
1.1.-.-	PP	3.1.2.6
RXN-11424	PP	RXN-12867
2.6.1.18	PP	2.8.1.9
RXN-9386	PP	2.4.2.14
1.14.11.15	PP	1.1.1.42
1.14.11.19	PP	1.1.1.42
RXN-11420	PP	RXN-12865
RXNQT-4363	PP	3.1.2.12
6.1.1.12	PP	3.5.1.1
2.4.1.117	PP	2.4.1.260
2.7.2.11	PP	4.3.3.6
3.5.1.1	PP	6.3.5.4
2.1.2.2	PP	6.3.4.13
2.1.1.82	PP	2.1.1.76
2.7.9.2	PP	1.1.1.28
1.2.1.41	PP	PROLINE-MULTI
2.1.3.3	PP	2.3.1.35
RXN-10441	PP	2.5.1.81
RXN-12206	PP	3.5.5.1
2.7.1.-	PP	3.1.1.14
2.7.2.4	PP	3.5.1.1
6.2.1.-	PP	2.3.1.-
2.5.1.81	PP	5.5.1.13
1.8.4.9	PP	1.11.1.9
2.3.1.-	PP	1.5.3.17
2.5.1.-	PP	RXN-10441
2.3.1.119	PP	6.2.1.-
2.3.1.110	PP	6.2.1.12
2.3.1.75	PP	6.2.1.3
1.4.7.1	PP	2.6.1.39
2.6.1.79	PP	2.6.1.39
RXN-12864	PP	3.1.2.6
4.2.1.22	PP	3.1.3.3
RXN-9386	PP	6.3.5.7
2.6.1.79	PP	6.3.5.5
2.6.1.16	PP	6.3.1.2
2.4.1.14	PP	2.2.1.2
1.4.7.1	PP	3.4.19.9
2.5.1.29	PP	3.1.7.6
2.6.1.19	PP	1.2.1.19
2.3.1.51	PP	2.3.1.15
2.6.1.79	PP	6.3.5.6
2.8.2.25	PP	2.7.1.25
RXN-9386	PP	3.5.2.9
RXN-11420	PP	6.3.2.3
2.4.1.-	PP	RXN-5481
1.4.1.14	PP	2.6.1.27
RXN-9386	PP	2.6.1.5
2.6.1.79	PP	2.6.1.5
6.3.1.2	PP	2.6.1.5
6.3.2.2	PP	2.4.2.-
2.7.2.11	PP	2.6.1.42
2.6.1.58	PP	1.2.4.1
2.6.1.39	PP	1.1.1.41
2.6.1.27	PP	1.1.1.41
1.3.1.-	PP	1.3.-.-
2.5.1.6	PP	2.1.1.14
RXN-9749	PP	2.7.7.9
2.4.1.114	PP	2.7.7.9
2.8.1.7	PP	RXN-12587
RXN-11413	PP	RXN-12064
4.2.3.49	PP	4.2.3.46
2.4.1.195	PP	RXN-11505
2.7.1.-	PP	2.7.1.159
RXN-11442	PP	RXN-11434
3.5.2.17	PP	1.7.3.3
RXN-10876	PP	RXN-779
1.5.3.14	PP	2.5.1.22
1.14.-.-	PP	RXN-712
2.7.2.11	PP	2.6.1.39
4.1.1.15	PP	6.3.5.7
1.2.4.2	PP	1.4.7.1
RXN-12136	PP	1.14.13.-
6.3.2.17	PP	3.5.1.2
1.4.1.2	PP	3.5.1.2
2.5.1.21	PP	4.2.3.47
4.2.3.46	PP	4.2.3.57
4.2.3.14	PP	2.5.1.10
RXN-1347	PP	1.1.1.-
RXN-11438	PP	RXN-11430
4.1.1.1	PP	4.4.1.6
2.3.1.179	PP	1.14.99.-
6.3.4.16	PP	1.4.3.5
RXN-778	PP	RXN-777
2.3.1.35	PP	1.5.1.12
2.3.1.1	PP	2.6.1.13
1.2.1.3	PP	1.1.1.1
1.2.1.10	PP	1.1.1.1
1.2.1.10	PP	1.11.1.6
6.3.2.17	PP	1.5.1.9
4.1.1.17	PP	3.5.1.16
1.14.13.-	PP	RXN-11532
1.3.1.26	PP	2.6.1.83
2.7.7.41	PP	3.1.4.4
1.8.1.7	PP	6.3.2.3
RXN4FS-11	PP	RXN4FS-10
2.7.7.38	PP	3.1.3.45
1.13.99.1	PP	RXN-7253
2.7.4.21	PP	2.7.1.158
RXNQT-4340	PP	RXNQT-4334
RXN-777	PP	RXN-776
2.4.1.132	PP	2.4.1.142
1.13.11.27	PP	2.6.1.57
6.3.2.5	PP	2.7.1.33
RXN-8931	PP	4.2.3.48
4.2.3.57	PP	4.2.3.48
2.6.1.4	PP	4.1.1.-
2.7.1.17	PP	5.3.1.5
RXN-4222	PP	1.3.1.21
6.2.1.-	PP	3.1.2.14
2.5.1.10	PP	2.5.1.1
2.5.1.-	PP	2.5.1.1
2.5.1.81	PP	2.5.1.-
2.6.1.-	PP	1.1.1.27
RXNQT-4361	PP	RXN-12867
4.2.1.104	PP	1.2.1.27
2.1.2.11	PP	1.5.1.20
1.14.11.22	PP	1.1.1.42
2.2.1.9	PP	1.1.1.42
1.14.11.13	PP	1.1.1.42
RXN-11421	PP	RXN-12865
RXNQT-4361	PP	3.1.2.12
RXN-11421	PP	3.1.2.12
1.14.11.13	PP	1.5.1.8
6.3.3.1	PP	6.3.5.3
2.4.1.46	PP	3.1.4.3
2.5.1.29	PP	2.5.1.1
3.1.7.6	PP	2.5.1.29
1.4.1.2	PP	4.3.3.6
2.3.1.1	PP	4.3.3.6
3.2.2.16	PP	2.5.1.16
2.4.1.115	PP	1.14.11.-
2.6.1.57	PP	1.1.1.41
2.3.1.20	PP	3.1.4.11
2.5.1.10	PP	5.3.3.2
1.4.1.14	PP	2.6.1.39
1.4.1.14	PP	6.3.5.7
1.2.4.4	PP	4.2.1.9
2.6.1.57	PP	1.4.7.1
6.3.4.2	PP	6.3.1.2
1.4.7.1	PP	1.5.1.12
2.8.1.7	PP	3.4.11.2
RXNQT-4300	PP	2.5.1.47
2.4.1.265	PP	2.4.1.117
1.1.1.41	PP	4.2.1.3
RXN-10131	PP	2.7.1.25
2.6.1.58	PP	4.2.1.91
6.1.1.20	PP	4.2.1.91
2.6.1.83	PP	4.1.1.-
2.6.1.9	PP	2.4.2.-
1.4.3.21	PP	4.1.1.53
1.1.1.-	PP	2.3.1.-
2.1.1.-	PP	4.1.1.-
1.13.11.5	PP	RXN-2541
RXN-9748	PP	2.7.7.9
2.7.1.43	PP	1.13.99.1
PROLINE-MULTI	PP	2.6.1.22
3.1.1.3	PP	2.3.1.158
1.3.1.21	PP	1.3.3.-
RXN-11535	PP	RXN-775
6.3.2.1	PP	2.6.1.18
4.2.1.76	PP	RXN-11505
2.4.1.120	PP	RXN-11505
2.4.1.114	PP	RXN-11505
4.3.2.1	PP	6.3.4.5
2.8.1.9	PP	2.10.1.1
4.2.3.14	PP	4.2.3.25
2.5.1.84	PP	4.2.3.25
1.2.1.44	PP	6.2.1.34
2.7.1.90	PP	2.7.1.4
RXN-1349	PP	HYDROHEX-RXN
2.7.6.1	PP	3.2.2.14
1.2.1.11	PP	6.3.4.16
TRANS-RXN-224	PP	TRANS-RXN-225
4.2.3.46	PP	3.1.7.6
4.2.3.49	PP	2.7.4.-
RXN-4444	PP	RXN-4443
2.5.1.-	PP	1.14.13.122
6.2.1.12	PP	RXN-1103
RXN-1345	PP	1.13.11.12
6.3.-.-	PP	1.2.3.7
5.3.3.-	PP	5.3.3.8
6.3.4.16	PP	3.5.1.19
2.7.1.15	PP	3.2.2.-
2.5.1.84	PP	4.2.3.16
4.1.1.48	PP	5.3.1.24
1.1.1.31	PP	3.1.2.4
1.4.1.4	PP	3.5.2.9
2.3.1.172	PP	2.3.1.-
RXN-7246	PP	RXN-7245
3.5.5.4	PP	4.2.1.65
3.2.2.3	PP	3.1.3.5
2.7.1.11	PP	2.2.1.1
3.5.2.9	PP	RXNQT-4304
1.1.1.44	PP	3.1.1.31
2.7.7.18	PP	2.7.1.-
6.3.4.3	PP	3.5.4.9
3.6.1.54	PP	2.3.1.191
RXN4FS-6	PP	RXN4FS-5
2.6.1.79	PP	4.3.3.6
2.5.1.10	PP	2.5.1.-
2.1.3.3	PP	6.3.4.16
2.1.3.2	PP	6.3.4.16
1.11.1.9	PP	RXN-12867
1.97.1.12	PP	1.14.19.2
1.14.11.23	PP	1.4.1.2
2.4.1.117	PP	2.4.1.256
6.3.-.-	PP	2.4.2.14
1.14.11.-	PP	1.5.1.8
1.14.11.15	PP	1.5.1.8
6.3.1.2	PP	6.3.4.2
6.3.4.16	PP	3.5.3.9
3.3.1.1	PP	2.1.1.68
6.3.4.16	PP	3.5.1.2
2.7.8.15	PP	2.4.1.256
RXN-12186	PP	3.1.1.32
4.1.1.65	PP	2.7.8.8
1.4.3.5	PP	2.7.1.-
2.5.1.18	PP	3.1.2.12
1.2.1.2	PP	1.14.13.70
3.3.1.1	PP	2.1.1.143
RXN-2161	PP	2.8.2.-
1.4.7.1	PP	6.3.5.3
2.5.1.16	PP	4.1.1.50
RXN-2761	PP	1.13.11.27
2.4.1.-	PP	2.7.7.9
1.17.4.1	PP	1.8.1.9
2.3.1.133	PP	6.2.1.12
1.4.1.14	PP	6.3.5.4
1.8.5.1	PP	3.1.2.6
RXNQT-4363	PP	3.1.2.6
2.6.1.42	PP	1.4.7.1
6.3.5.1	PP	6.3.1.2
4.1.3.27	PP	6.3.1.2
2.6.1.9	PP	3.4.19.9
2.6.1.-	PP	1.1.1.38
2.5.1.72	PP	4.1.2.13
1.4.7.1	PP	2.6.1.19
2.3.1.110	PP	4.2.1.17
2.7.8.11	PP	2.4.1.82
2.4.1.120	PP	1.2.1.68
2.4.2.9	PP	2.7.1.48
RXN-10244	PP	2.7.1.25
RXN-10691	PP	RXN-10693
2.5.1.19	PP	4.2.1.11
RXN-9386	PP	2.6.1.27
2.4.1.80	PP	2.3.1.-
2.5.1.81	PP	4.2.3.8
3.3.1.1	PP	2.1.1.165
2.6.1.58	PP	1.1.1.40
RXN-6142	PP	2.7.7.9
1.3.5.6	PP	5.2.1.12
3.1.3.75	PP	3.1.4.3
2.3.1.1	PP	6.3.5.2
2.5.1.83	PP	4.2.3.46
2.5.1.27	PP	2.5.1.1
RXN-9748	PP	RXN-11505
2.4.1.34	PP	RXN-11505
4.2.3.15	PP	4.2.3.25
4.1.1.43	PP	2.6.1.58
2.5.1.22	PP	1.5.3.17
2.5.1.16	PP	1.5.3.17
1.14.13.122	PP	2.5.1.-
1.2.1.38	PP	2.6.1.11
1.4.7.-	PP	6.3.5.5
RXN-12134	PP	1.14.13.-
3.1.1.4	PP	2.1.1.71
6.3.4.14	PP	RXN-7101
4.2.3.-	PP	2.5.1.31
2.5.1.21	PP	2.7.4.-
1.4.1.2	PP	2.6.1.19
RXN-2006	PP	RXN-2003
1.4.7.-	PP	2.6.1.2
2.7.1.64	PP	3.1.3.25
1.2.1.11	PP	3.1.3.57
2.5.1.90	PP	4.2.3.49
RXN-11532	PP	1.14.13.-
1.5.1.12	PP	SPONTPRO-RXN
RXN-12207	PP	RXNQT-4350
2.1.1.201	PP	1.14.3.-
1.14.13.-	PP	RXN-4241
2.7.8.5	PP	2.7.7.41
5.4.99.41	PP	4.2.1.124
3.1.1.14	PP	RXN-8378
6.3.4.16	PP	3.5.4.15
6.3.4.16	PP	3.5.5.1
1.1.1.49	PP	5.1.3.15
1.1.1.23	PP	3.1.3.15
RXN-7251	PP	RXN-7245
3.3.1.1	PP	2.1.1.10
2.7.1.153	PP	2.7.1.68
RXN-12135	PP	RXN-12134
3.1.1.23	PP	RXN-1603
3.5.3.19	PP	3.5.3.4
2.7.1.150	PP	2.7.1.137
2.5.1.83	PP	4.2.3.48
2.5.1.31	PP	4.2.3.48
PROLINE-MULTI	PP	2.4.2.-
2.1.1.95	PP	RXN-2543
6.3.2.2	PP	4.3.3.6
2.6.1.11	PP	1.4.1.2
6.2.1.3	PP	3.1.2.2
6.3.-.-	PP	6.3.4.2
6.3.2.2	PP	6.3.4.2
2.3.1.39	PP	3.1.2.14
6.2.1.-	PP	4.3.1.24
2.6.1.58	PP	4.1.3.38
2.7.1.40	PP	4.1.3.38
2.5.1.83	PP	2.5.1.29
4.2.3.48	PP	2.5.1.29
4.3.3.6	PP	3.2.2.-
4.1.1.49	PP	1.1.1.82
6.2.1.5	PP	1.2.1.24
3.3.1.1	PP	2.1.1.103
6.3.2.17	PP	2.6.1.83
1.4.1.4	PP	2.4.2.14
2OXOGLUTARATEDEH-RXN	PP	1.1.1.42
1.4.3.5	PP	2.7.1.35
1.8.5.1	PP	1.10.99.3
6.1.1.21	PP	1.1.1.23
1.4.1.14	PP	6.3.5.2
6.3.1.2	PP	6.3.5.2
1.11.-.-	PP	1.14.13.-
4.1.1.31	PP	2.6.1.1
2.4.1.82	PP	2.4.1.13
2.4.1.195	PP	RXN-11441
2.5.1.55	PP	2.7.9.1
1.4.7.1	PP	6.3.5.1
2.6.1.79	PP	6.3.5.1
2.4.2.14	PP	6.3.5.1
RXNQT-4356	PP	3.1.2.6
RXN-11420	PP	3.1.2.6
2.4.2.14	PP	6.3.5.5
1.4.1.14	PP	2.6.1.19
2.5.1.19	PP	2.7.1.40
2.5.1.55	PP	4.1.1.31
2.5.1.83	PP	2.5.1.81
6.3.2.2	PP	6.3.5.6
6.3.2.2	PP	2.6.1.4
2.6.1.9	PP	2.6.1.27
1.4.7.-	PP	6.3.5.3
4.1.1.15	PP	6.3.5.3
2.3.3.-	PP	1.1.1.-
1.13.11.27	PP	1.3.1.12
3.5.3.12	PP	4.1.1.19
4.1.1.1	PP	1.1.1.40
RXN-4226	PP	1.14.13.-
2.4.1.14	PP	2.7.7.9
2.4.1.203	PP	2.7.7.9
2.4.1.121	PP	2.7.7.9
2.7.7.34	PP	2.7.7.12
2.7.1.107	PP	3.1.4.11
1.14.21.6	PP	1.3.1.72
2.1.1.71	PP	2.7.8.-
3.1.4.3	PP	2.7.8.2
1.14.13.39	PP	4.3.2.1
4.1.3.36	PP	6.2.1.26
1.14.13.-	PP	RXN-11536
RXN-11435	PP	RXN-11427
3.2.2.1	PP	3.1.3.5
1.4.7.-	PP	6.3.5.2
RXN-776	PP	1.14.13.112
1.14.13.36	PP	2.3.1.133
RXN-9749	PP	RXN-11505
2.3.1.110	PP	6.2.1.34
2.5.1.21	PP	RXN-8931
2.7.1.151	PP	2.7.1.159
2.7.6.1	PP	2.7.1.15
1.2.1.44	PP	6.2.1.12
1.4.1.2	PP	6.3.5.1
2.7.2.11	PP	6.3.5.7
2.6.1.19	PP	1.4.7.1
6.3.5.4	PP	6.3.1.2
3.1.4.3	PP	2.1.1.71
1.1.1.38	PP	2.3.3.9
2.5.1.90	PP	4.2.3.-
2.5.1.30	PP	4.2.3.-
4.2.3.26	PP	2.5.1.10
2.7.1.40	PP	4.4.1.6
2.7.2.11	PP	2.6.1.2
2.4.1.123	PP	3.1.3.25
RXN-8931	PP	4.2.3.49
3.1.7.6	PP	4.2.3.49
1.13.11.51	PP	RXN-8074
5.4.99.8	PP	1.14.13.132
RXN-9289	PP	RXN-8335
4.2.3.15	PP	4.2.3.26
RXNQT-4364	PP	RXNQT-4363
3.1.2.14	PP	1.14.19.2
4.2.1.18	PP	2.3.3.10
2.5.1.-	PP	3.4.11.2
2.7.2.11	PP	1.5.1.9
1.4.4.2	PP	1.8.1.4
2.7.1.64	PP	2.4.1.82
5.4.99.40	PP	4.2.1.124
1.5.99.12	PP	RXN-4312
2.7.1.11	PP	2.7.1.90
RXN-718	PP	RXN-11535
4.1.1.31	PP	6.3.2.17
2.7.9.1	PP	3.1.3.2
RXN-11341	PP	2.4.1.-
PROLINE-MULTI	PP	2.6.1.4
2.3.1.39	PP	3.1.2.21
RXN-11447	PP	RXNQT-4340
6.3.2.17	PP	2.6.1.5
RXN-9273	PP	RXN-12350
RXN-7304	PP	RXN-7303
2.4.1.-	PP	2.3.1.-
2.7.2.11	PP	2.4.2.-
1.4.1.4	PP	2.4.2.-
3.5.4.26	PP	3.5.4.25
6.1.1.16	PP	1.8.3.6
1.5.1.5	PP	GCVMULTI-RXN
RXNQT-4363	PP	RXN-12867
6.3.2.2	PP	2.6.1.83
2.6.1.83	PP	1.4.1.4
2.4.1.120	PP	3.1.1.49
1.11.1.9	PP	RXN-12865
4.4.1.9	PP	RXN-11666
6.1.1.17	PP	6.3.4.2
6.3.4.16	PP	3.5.5.7
1.3.5.1	PP	1.14.11.23
RXN-11416	PP	1.14.13.-
1.4.7.1	PP	1.14.19.2
RXNQT-4338	PP	2.8.2.-
2.4.1.83	PP	2.4.1.256
2.3.1.35	PP	2.4.2.14
RXN-3181	PP	3.5.5.1
2.6.1.22	PP	1.1.1.42
3.3.1.1	PP	2.1.1.95
2.1.3.2	PP	3.5.1.1
RXN-9386	PP	6.3.5.3
6.3.2.2	PP	6.3.5.3
2.4.2.41	PP	5.1.3.5
2.7.8.-	PP	2.4.1.184
2.5.1.-	PP	1.3.1.-
2.3.1.41	PP	6.2.1.-
6.3.1.2	PP	6.3.5.4
6.1.1.17	PP	6.3.5.4
6.3.1.2	PP	6.3.5.1
2.6.1.57	PP	6.3.5.7
6.3.2.2	PP	6.3.5.5
2.2.1.9	PP	1.4.7.1
6.3.1.2	PP	3.4.19.9
1.4.7.1	PP	2.6.1.2
2.6.1.79	PP	1.5.1.12
1.4.1.14	PP	2.6.1.13
6.1.1.16	PP	3.4.11.2
RXN-9462	PP	2.7.7.10
RXN-10132	PP	2.7.1.25
2.4.1.259	PP	2.4.1.83
1.10.99.3	PP	1.8.5.1
1.14.11.22	PP	4.1.1.-
1.14.11.9	PP	4.1.1.-
1.14.11.13	PP	4.1.1.-
1.14.13.70	PP	5.5.1.-
1.4.1.2	PP	2.6.1.42
6.3.4.16	PP	3.5.1.53
2.6.1.19	PP	1.1.1.41
5.5.1.9	PP	1.1.1.-
1.3.1.-	PP	5.5.1.13
5.3.1.9	PP	2.7.1.2
RXN-9745	PP	RXN-11505
2.5.1.83	PP	RXN-8931
4.2.3.46	PP	RXN-8931
2.4.1.-	PP	1.14.-.-
2.7.2.11	PP	6.3.5.4
1.4.1.4	PP	6.3.5.4
RXNQT-4306	PP	3.1.2.6
3.1.2.-	PP	1.14.13.36
1.2.1.25	PP	4.2.1.9
2.6.1.27	PP	1.4.7.1
1.4.7.-	PP	3.4.19.9
1.2.1.11	PP	3.6.1.15
3.2.1.126	PP	2.4.1.111
5.2.1.-	PP	2.4.1.114
4.2.3.57	PP	4.2.3.-
2.5.1.83	PP	4.2.3.57
PROLINE-MULTI	PP	2.6.1.2
2.5.1.31	PP	4.2.3.49
RXN-11450	PP	RXNQT-4343
5.4.99.53	PP	1.14.13.132
5.4.99.31	PP	1.14.13.132
2.8.2.25	PP	1.14.11.23
RXN-8361	PP	1.14.99.-
1.13.12.-	PP	5.2.1.13
3.3.1.1	PP	2.1.1.11
PROLINE-MULTI	PP	1.5.1.9
2.4.1.123	PP	2.4.1.82
4.2.3.-	PP	4.2.3.16
6.3.4.16	PP	3.5.4.13
RXN-4545	PP	RXN-4544
RXN-5461	PP	4.2.1.46
RXN-11443	PP	RXN-11435
1.11.1.11	PP	1.8.5.1
6.3.4.3	PP	3.1.2.12
1.17.4.1	PP	2.7.4.6
6.3.4.16	PP	3.5.4.4
1.14.13.124	PP	4.2.1.91
4.2.1.84	PP	4.99.1.6
3.5.5.1	PP	RXNQT-4351
2.7.9.4	PP	2.4.1.18
1.14.99.-	PP	5.5.1.-
2.6.1.2	PP	4.1.1.-
RXNQT-4147	PP	RXNQT-4146
2.5.1.1	PP	2.5.1.10
2.6.1.83	PP	1.4.1.2
6.3.-.-	PP	2.6.1.83
1.4.7.1	PP	2.4.2.14
6.1.1.17	PP	2.4.2.14
6.3.2.17	PP	2.1.2.2
RXN-11427	PP	RXN-12865
RXN-11425	PP	RXN-12865
1.3.5.1	PP	1.14.11.22
2.7.1.151	PP	3.1.4.11
2.7.1.2	PP	RXNQT-4359
4.4.1.9	PP	1.8.3.6
4.3.2.2	PP	6.3.2.6
[truncated: 1,227 more rows]
