# Supplementary material for: Transcriptional Evidence for Inferred Pattern of Pollen Tube-Stigma Metabolic Coupling during Pollination
Source: PLoS One. 2014 Sep 12;9(9):e107046. doi: 10.1371/journal.pone.0107046 (PMC4162560; doi:10.1371/journal.pone.0107046)
Supplement: Data S2 — The construction model of GECN in maize (SIF Cytoscape formation). (SIF) [file pone.0107046.s002.sif]

RXN-9337	pp	3-SULFINYL-PYRUVATE-SPON-RXN
1.3.5.1	pp	1.14.11.14
RXN-9577	pp	RXN-4705
2.4.1.85	pp	1.14.13.68
1.14.11.25	pp	1.4.1.2
2.6.1.42	pp	1.4.1.4
6.3.1.2	pp	2.6.1.83
2.3.1.115	pp	RXN-3592
2.6.1.52	pp	1.5.1.8
1.14.11.19	pp	1.5.1.8
2.5.1.78	pp	4.1.99.12
1.14.13.14	pp	4.3.1.24
1.4.1.14	pp	2.6.1.83
1.14.11.20	pp	1.5.1.8
RXNQT-4334	pp	2.8.2.-
RXN-8567	pp	2.1.1.6
3.3.1.1	pp	RXN-9056
6.3.2.-	pp	2.6.1.18
6.1.1.10	pp	2.1.1.13
RXN-9386	pp	6.3.5.1
1.4.1.3	pp	2.6.1.39
1.2.1.9	pp	4.1.2.14
2.2.1.7	pp	4.1.2.14
2.5.1.55	pp	2.7.1.40
6.1.1.17	pp	2.6.1.2
2.5.1.71	pp	1.14.13.103
2.3.1.172	pp	6.4.1.2
6.3.1.2	pp	2.6.1.42
2.4.2.14	pp	2.6.1.13
RXN-8247	pp	RXN-8246
6.3.2.2	pp	3.5.1.2
1.4.1.2	pp	1.5.1.9
1.1.1.183	pp	4.2.3.-
6.3.2.2	pp	3.4.19.9
1.4.1.3	pp	2.6.1.27
1.14.11.-	pp	1.1.1.42
1.14.11.24	pp	1.1.1.41
1.14.11.25	pp	4.1.1.-
1.14.11.24	pp	4.1.1.-
RXN-12418	pp	2.7.7.10
2.3.1.91	pp	3.1.1.49
6.4.1.4	pp	1.3.8.-
2.5.1.49	pp	4.4.1.9
RXN-9177	pp	4.2.3.15
2.1.1.153	pp	RXN-9705
2.3.1.191	pp	3.5.1.108
3.2.1.26	pp	3.1.3.24
1.1.1.145	pp	5.3.3.1
RXN-4561	pp	RXN-9688
1.14.13.104	pp	4.2.3.23
RXN-5162	pp	4.2.3.73
2.4.1.196	pp	2.7.7.9
2.4.1.220	pp	2.7.7.9
1.3.1.81	pp	4.2.3.82
3.1.1.1	pp	1.14.13.-
RXN-8710	pp	6.2.1.34
RXN-10825	pp	3.1.2.-
1.14.13.93	pp	1.2.3.14
RXN-2005	pp	6.2.1.25
4.1.1.31	pp	3.6.1.40
2.4.2.3	pp	3.6.1.40
2.7.6.1	pp	2.2.1.1
4.2.3.-	pp	4.2.3.77
5.4.99.40	pp	4.2.1.125
5.4.99.34	pp	4.2.1.125
5.4.99.39	pp	4.2.1.125
RXN-5166	pp	1.14.13.-
RXN-5162	pp	1.14.13.-
RXN-8516	pp	1.14.13.-
1.14.13.115	pp	RXN-4561
1.-.-.-	pp	1.14.13.120
RXN-5166	pp	1.-.-.-
RXN-9043	pp	RXN-9044
RXN-5165	pp	RXN-5166
2.4.1.123	pp	2.4.1.67
6.3.2.1	pp	1.2.1.3
1.14.13.-	pp	1.2.1.44
1.14.13.-	pp	RXN-12143
4.1.1.53	pp	2.6.1.57
2.3.1.35	pp	2.6.1.1
2.3.1.35	pp	1.5.1.9
2.4.2.3	pp	6.3.2.12
1.4.1.14	pp	3.5.2.9
1.4.1.14	pp	3.4.19.9
2.7.2.11	pp	3.4.19.9
1.4.1.14	pp	6.3.5.3
RXN-11441	pp	RXN-11433
2.7.4.22	pp	2.7.1.48
2.6.1.2	pp	1.1.1.41
1.1.1.-	pp	4.2.1.3
6.3.4.3	pp	1.2.1.46
2.7.1.32	pp	3.1.1.49
RXN-9252	pp	RXN-9251
1.14.-.-	pp	2.1.1.201
1.14.13.115	pp	1.3.1.81
RXN-4561	pp	RXN-4002
2.4.1.-	pp	RXN-779
RXN-4802	pp	1.1.1.198
2.7.1.-	pp	2.7.1.151
1.1.1.34	pp	2.7.4.3
5.3.-.-	pp	RXN-8333
1.14.13.123	pp	5.5.1.12
1.14.13.102	pp	RXN-9258
1.3.1.-	pp	RXN-11282
1.-.-.-	pp	RXN-12261
3.1.3.-	pp	2.7.1.67
RXN-2223	pp	RXN-2221
PROLINE-MULTI	pp	6.3.5.6
4.2.3.-	pp	RXN-5162
2.6.1.44	pp	1.1.3.15
1.14.13.56	pp	RXN-8181
RXN-8275	pp	RXN-11666
1.3.5.1	pp	1.14.11.-
2.5.1.19	pp	2.7.9.2
2.4.1.-	pp	2.4.1.91
1.3.5.1	pp	1.14.11.25
1.14.11.22	pp	1.4.1.4
1.14.11.13	pp	1.4.1.4
3.3.1.1	pp	2.1.1.71
1.2.4.1	pp	3-SULFINYL-PYRUVATE-SPON-RXN
2.7.2.1	pp	2.5.1.47
6.2.1.13	pp	RXN-8144
4.1.2.13	pp	2.7.1.11
3.3.1.1	pp	RXN-9341
2.7.7.57	pp	2.1.1.103
RXNQT-4336	pp	2.8.2.-
3.3.1.1	pp	2.1.1.169
2.7.8.15	pp	2.4.1.259
2.3.1.93	pp	1.3.8.-
2.6.1.9	pp	6.3.5.4
RXN-9386	pp	6.3.5.2
6.3.-.-	pp	6.3.5.1
RXN-9386	pp	2.6.1.39
2.4.1.191	pp	2.4.1.190
1.1.1.223	pp	1.14.13.47
2.6.1.9	pp	6.3.5.5
RXN-11424	pp	3.1.2.6
2.6.1.79	pp	2.6.1.42
RXN-9184	pp	4.2.3.-
2.4.1.14	pp	5.3.1.9
1.14.11.9	pp	1.4.7.1
6.3.-.-	pp	3.5.2.9
2.6.1.57	pp	3.5.2.9
6.3.1.2	pp	2.6.1.80
1.4.1.3	pp	2.6.1.80
6.3.-.-	pp	2.6.1.5
RXN-9438	pp	RXN-4206
6.1.1.17	pp	6.3.5.7
6.3.2.2	pp	1.5.1.12
6.3.-.-	pp	1.5.1.12
6.3.1.2	pp	1.5.1.12
6.1.1.17	pp	2.6.1.27
2.6.1.14	pp	3.1.1.29
1.14.11.13	pp	1.1.1.41
1.14.11.23	pp	4.1.1.-
2.6.1.57	pp	4.1.1.-
2.4.1.111	pp	3.2.1.126
4.1.2.-	pp	RXN-9027
2.5.1.39	pp	3.1.2.23
RXN-11490	pp	3.2.1.22
RXN-10729	pp	2.4.1.25
2.1.2.2	pp	6.3.4.3
RXN-5166	pp	RXN-9688
1.14.13.102	pp	RXN-9688
RXN-5166	pp	4.2.3.23
1.14.13.102	pp	4.2.3.23
RXN-4561	pp	4.2.3.61
RXN-4802	pp	4.2.3.61
RXN-3182	pp	RXN-3181
3.1.3.-	pp	4.2.3.73
RXN-5165	pp	5.5.1.8
RXN-5162	pp	5.5.1.8
2.4.1.111	pp	2.7.7.9
2.4.1.12	pp	2.7.7.9
5.4.2.2	pp	2.7.7.12
1.3.1.-	pp	4.2.3.82
2.3.1.35	pp	2.6.1.22
2.1.1.12	pp	2.1.1.13
RXN-5165	pp	1.14.13.104
2.5.1.78	pp	RIBOPHOSPHAT-RXN
3.7.1.2	pp	5.2.1.2
4.2.1.-	pp	2.1.1.-
PROLINE-MULTI	pp	6.3.5.2
1.2.1.44	pp	2.1.1.104
1.4.3.10	pp	1.5.3.17
RXNQT-4360	pp	RXNQT-4359
1.1.3.15	pp	3.1.3.18
1.14.13.-	pp	4.2.3.48
5.5.1.17	pp	4.2.3.55
RXN-12136	pp	1.11.2.-
RXN-5166	pp	4.2.3.77
1.14.13.123	pp	4.2.3.77
1.14.13.-	pp	4.2.3.77
4.1.1.31	pp	3.6.1.6
3.1.3.-	pp	2.6.1.-
1.3.1.72	pp	1.1.1.-
4.4.1.8	pp	2.5.1.-
4.2.3.18	pp	1.14.13.-
3.1.3.-	pp	1.14.13.-
RXN-11541	pp	1.14.13.-
4.2.1.12	pp	3.1.1.31
4.2.-.-	pp	1.3.-.-
5.4.99.40	pp	1.14.13.132
RXN-4002	pp	1.10.3.-
4.2.3.44	pp	1.-.-.-
1.14.13.123	pp	1.-.-.-
RXN-9033	pp	RXN-9043
RXN-718	pp	RXN-717
RXN-4561	pp	RXN-5165
1.3.1.82	pp	RXN-5165
RXN-11275	pp	RXN-11273
2.3.1.72	pp	2.4.1.67
2.1.1.49	pp	1.2.1.3
6.3.5.6	pp	6.3.1.2
1.14.13.129	pp	5.5.1.19
RXN-9155	pp	RXN-9153
RXN-11229	pp	3.1.2.-
2.7.1.154	pp	3.1.3.67
1.4.1.4	pp	2.6.1.1
1.4.1.4	pp	1.5.1.9
RXN-12865	pp	RXN-12864
3.1.4.11	pp	2.7.1.68
3.7.1.1	pp	2.6.1.1
PROLINE-MULTI	pp	3.5.2.9
PROLINE-MULTI	pp	2.6.1.5
6.3.2.17	pp	2.4.2.-
1.1.1.14	pp	3.1.3.50
5.3.1.16	pp	3.5.4.19
6.3.2.17	pp	2.6.1.27
1.2.1.3	pp	RXN-9759
4.1.1.18	pp	1.5.1.8
2.7.1.32	pp	3.1.3.75
1.14.13.115	pp	3.1.3.-
1.14.11.20	pp	4.1.1.-
RXN-11325	pp	3.1.2.2
2.7.1.-	pp	3.1.3.-
RXN-12186	pp	1.2.1.3
1.14.-.-	pp	1.14.13.121
RXN-5165	pp	1.3.1.81
2.1.1.160	pp	RXN-7603
RXN-9029	pp	RXN-9027
RXN-9177	pp	RXN-9176
RXN-9112	pp	RXN-9111
RXN-12186	pp	3.1.1.23
1.5.1.12	pp	1.5.99.8
RXN-11377	pp	RXN-11376
2.4.2.3	pp	6.3.2.23
RXN-7203	pp	RXN-7202
5.3.1.6	pp	2.7.1.15
3.2.2.-	pp	2.7.1.-
5.1.3.1	pp	1.1.1.44
2.6.1.57	pp	1.3.1.78
4.2.3.18	pp	RXN-9249
4.2.3.18	pp	3.1.2.20
1.3.1.81	pp	3.1.2.20
RXN-9022	pp	RXN-9021
1.14.13.-	pp	RXN-8383
2.4.1.156	pp	RXN-3167
RXN-10731	pp	RXN-10730
3.5.3.6	pp	4.3.2.1
2.4.1.257	pp	2.4.1.132
RXN4KF-196	pp	RXN4KF-213
3.5.1.108	pp	2.3.1.129
RXN-4561	pp	RXN-2054
RXN4FS-18	pp	RXN4FS-17
2.3.1.115	pp	RXN-3588
1.3.5.1	pp	1.14.20.-
2.6.1.5	pp	1.4.1.4
1.14.11.9	pp	1.4.1.4
6.3.4.2	pp	2.4.2.14
2.6.1.11	pp	1.5.1.8
RXNQT-4356	pp	RXN-12867
1.3.5.1	pp	1.14.11.19
2.4.1.273	pp	2.4.1.272
GCVMULTI-RXN	pp	2.1.2.2
2.3.2.15	pp	RXN-12865
2.1.1.-	pp	RXNQT-4352
1.5.3.12	pp	2.1.1.120
2.2.1.6	pp	3-SULFINYL-PYRUVATE-SPON-RXN
6.3.4.16	pp	3.5.1.20
2.6.1.22	pp	1.4.1.2
6.2.1.1	pp	2.5.1.51
2.7.4.22	pp	3.6.1.54
2.6.1.19	pp	1.5.1.8
3.3.1.1	pp	RXN-7603
3.2.1.147	pp	2.8.2.24
3.2.2.16	pp	2.5.1.22
3.2.2.16	pp	RXN-11371
RXN-1444	pp	2.8.2.-
2.1.1.140	pp	2.1.1.128
1.14.21.5	pp	2.1.1.117
2.4.1.-	pp	RXN-3181
6.3.-.-	pp	2.6.1.22
2.4.1.195	pp	RXN-11443
2.6.1.9	pp	6.3.5.1
2.6.1.9	pp	2.6.1.19
2.4.1.-	pp	2.4.1.123
2.4.1.239	pp	2.4.1.91
RXN-8926	pp	1.2.1.25
RXN-11425	pp	3.1.2.6
RXN-721	pp	2.5.1.47
1.2.1.68	pp	1.2.1.44
2.6.1.11	pp	1.4.7.1
2.6.1.80	pp	1.4.7.1
2.6.1.58	pp	2.6.1.57
2.4.2.14	pp	1.5.1.9
RXN-9386	pp	2.6.1.49
RXN-9386	pp	2.4.2.-
2.4.1.202	pp	3.2.1.-
2.6.1.11	pp	1.1.1.42
1.14.11.12	pp	1.1.1.42
2.6.1.1	pp	1.1.1.41
2.6.1.13	pp	4.1.1.-
2.4.1.-	pp	2.7.7.10
RXN-8491	pp	RXN-8461
2.4.1.156	pp	5.1.3.2
RXN-12418	pp	5.1.3.2
RXN1F-475	pp	RXN-5461
2.3.1.144	pp	RXN-2006
4.2.1.52	pp	1.1.1.3
2.4.2.14	pp	6.3.5.6
1.3.1.81	pp	4.2.3.23
1.1.1.198	pp	4.2.3.61
RXN4FS-10	pp	RXN4FS-9
RXN-3182	pp	RXN-3185
1.3.1.-	pp	4.2.3.73
RXN-4561	pp	4.2.3.73
RXN-7754	pp	1.14.13.21
2.7.1.33	pp	6.3.2.1
3.1.3.56	pp	2.7.1.159
RXN-5166	pp	1.3.1.-
4.2.3.44	pp	1.3.1.-
1.17.1.3	pp	1.3.1.-
RXN-8058	pp	RXN-8056
1.14.13.102	pp	1.14.13.104
3.1.3.-	pp	1.14.13.104
RXN-12065	pp	1.14.13.124
3.1.3.56	pp	2.7.1.127
6.3.2.17	pp	6.3.5.2
6.3.2.17	pp	6.3.5.1
4.1.1.31	pp	2.7.9.2
5.3.3.8	pp	1.3.3.6
HYDROHEX-RXN	pp	1.13.11.12
4.1.1.15	pp	2.6.1.39
5.3.3.5	pp	1.1.1.270
4.2.3.44	pp	4.2.3.13
1.14.13.104	pp	4.2.3.13
4.2.3.44	pp	4.2.3.76
RXN-4802	pp	4.2.3.77
RXN-9438	pp	2.4.1.-
RXN-9338	pp	RXN-9337
1.2.1.10	pp	4.1.1.1
1.2.4.1	pp	4.4.1.6
1.14.11.31	pp	1.14.11.32
RXN-11550	pp	RXN-11549
4.4.1.11	pp	2.1.1.14
1.1.1.198	pp	1.14.13.-
RXN-10875	pp	1.14.13.-
RXN-4802	pp	RXN-4561
RXN-9818	pp	RXN-9819
RXN-9027	pp	4.1.1.31
1.14.13.-	pp	RXN-5165
2.7.7.3	pp	3.1.4.14
1.14.13.104	pp	RXN-5166
3.5.1.6	pp	3.5.2.2
4.1.1.20	pp	5.1.1.7
6.3.5.7	pp	6.3.1.2
RXN-9126	pp	RXN-9117
RXN-8350	pp	RXN-8349
4.1.1.15	pp	1.5.1.9
6.2.1.-	pp	RXN-3592
4.2.1.129	pp	2.5.1.21
2.4.2.3	pp	6.3.2.17
6.3.2.12	pp	2.6.1.5
RXN-9103	pp	3.1.2.28
RXN-11276	pp	RXN-11274
1.3.1.81	pp	3.1.3.-
5.4.99.53	pp	4.2.1.124
3.5.1.4	pp	4.2.1.84
1.5.99.12	pp	3.2.2.-
1.2.1.8	pp	RXN-6268
1.-.-.-	pp	1.3.1.81
RXN-12670	pp	1.3.3.6
6.3.-.-	pp	RXN-3166
1.14.13.104	pp	RXN-4002
3.1.3.-	pp	RXN-4002
3.1.3.67	pp	3.1.3.86
2.5.1.47	pp	2.3.1.30
5.3.1.8	pp	1.1.1.224
1.14.12.20	pp	RXN-7739
3.1.3.36	pp	2.7.1.149
1.14.13.102	pp	1.1.1.198
1.14.13.104	pp	1.1.1.198
RXN-11421	pp	RXN-11413
6.3.5.3	pp	2.1.2.2
1.14.13.56	pp	RXN-9276
1.14.19.-	pp	RXN-8346
2.7.7.44	pp	2.7.1.43
4.2.3.44	pp	RXN-9249
4.2.3.-	pp	RXN-9256
1.14.13.-	pp	RXN-9258
RXN-4802	pp	RXN-9258
1.3.1.81	pp	RXN-9258
RXN-4802	pp	4.2.3.-
RXN-9819	pp	4.1.2.8
1.1.1.95	pp	1.2.1.9
5.1.3.-	pp	RXN4FS-12
RXN-9059	pp	RXN-9058
3.2.1.80	pp	2.4.1.99
2.3.1.-	pp	2.3.1.90
RXN-5	pp	1.3.1.2
5.5.1.19	pp	5.2.1.13
2.7.1.134	pp	RXN-7204
4.2.3.44	pp	RXN-2054
RXN2GG-5226	pp	2.1.1.-
1.1.1.-	pp	1.3.1.-
RXN-10754	pp	RXN-10753
TRANS-RXN-226	pp	RXN-13407
1.14.11.22	pp	1.4.1.2
2.4.1.-	pp	3.5.5.1
1.14.11.32	pp	1.4.1.4
1.4.1.2	pp	2.6.1.83
RXN-9577	pp	3.1.-.-
RXN-11203	pp	3.1.1.1
1.3.5.1	pp	1.14.11.15
6.3.-.-	pp	4.2.1.91
2.5.1.6	pp	2.1.1.10
RXN-9274	pp	RXN-9289
2.7.1.40	pp	3-SULFINYL-PYRUVATE-SPON-RXN
6.3.1.5	pp	RXN-8899
6.3.4.3	pp	1.13.11.54
6.2.1.1	pp	1.2.1.3
3.1.3.5	pp	3.6.1.54
1.1.1.90	pp	RXN-11272
4.3.1.24	pp	4.2.1.91
1.1.1.195	pp	2.1.1.68
2.4.1.-	pp	3.5.1.-
1.4.1.2	pp	6.3.5.4
2.4.2.14	pp	6.3.5.2
2.6.1.57	pp	6.3.5.2
1.4.4.2	pp	2.6.1.44
6.1.1.10	pp	2.1.1.14
2.4.1.-	pp	1.14.13.-
2.6.1.57	pp	6.3.5.5
2.3.1.41	pp	6.4.1.2
2.3.2.2	pp	3.1.2.6
6.1.1.16	pp	2.5.1.47
1.14.11.12	pp	1.4.7.1
6.3.1.2	pp	2.6.1.4
1.4.1.2	pp	2.6.1.4
2.6.1.9	pp	2.6.1.49
1.14.11.15	pp	1.1.1.41
1.14.11.12	pp	4.1.1.-
RXN-2942	pp	3.5.1.4
1.2.4.4	pp	RXN-7800
2.4.1.249	pp	2.3.1.171
2.4.1.-	pp	RXN-8490
6.1.1.17	pp	6.3.5.6
2.5.1.72	pp	5.3.1.1
4.2.3.44	pp	RXN-9688
1.17.1.3	pp	RXN-9688
2.4.1.13	pp	2.7.7.9
2.4.1.185	pp	2.7.7.9
RXN-9752	pp	2.7.7.9
5.4.2.6	pp	RXN-10639
1.3.1.82	pp	4.2.3.82
6.3.2.17	pp	2.6.1.22
4.1.1.15	pp	2.6.1.22
2.7.2.11	pp	2.6.1.22
6.2.1.34	pp	2.1.1.68
3.2.2.-	pp	2.5.1.27
2.7.1.151	pp	3.1.3.62
PROLINE-MULTI	pp	6.3.5.1
3.1.2.-	pp	6.2.1.3
2.1.1.104	pp	6.2.1.12
RXNQT-4358	pp	RXNQT-4352
PROLINE-MULTI	pp	2.6.1.19
4.1.1.15	pp	2.6.1.19
4.2.3.18	pp	4.2.3.77
2.7.1.40	pp	4.3.1.18
4.4.1.1	pp	2.5.1.-
2.1.1.12	pp	2.1.1.14
4.2.1.92	pp	1.13.11.12
RXN-7483	pp	RXN-7482
5.4.99.35	pp	1.14.13.132
1.14.13.115	pp	1.10.3.-
2.5.1.18	pp	3.1.2.6
4.4.1.1	pp	4.2.1.22
1.14.13.52	pp	RXN-4705
1.14.13.102	pp	RXN-5165
3.1.3.-	pp	RXN-5165
2.7.2.11	pp	2.6.1.13
RXN-4802	pp	RXN-5166
4.1.1.17	pp	3.5.1.20
2.7.1.11	pp	3.1.3.11
2.1.1.-	pp	RXN-9571
3.1.3.36	pp	3.1.3.67
6.3.2.12	pp	3.5.2.9
2.3.1.35	pp	2.6.1.49
2.5.1.-	pp	3.1.2.28
RXN-11278	pp	RXN-2002
2.3.1.35	pp	6.3.5.7
2.7.2.11	pp	2.6.1.27
RXN-9571	pp	RXN-9563
3.5.1.1	pp	3.1.1.29
3.1.3.4	pp	3.1.3.81
2.7.1.154	pp	3.1.3.36
1.14.17.4	pp	1.8.5.1
RXN-4803	pp	1.14.13.-
3.1.2.28	pp	4.1.3.36
2.7.1.82	pp	4.1.1.-
6.3.2.3	pp	2.1.2.1
5.3.1.9	pp	1.1.1.200
2.1.1.-	pp	1.2.1.3
4.2.1.118	pp	1.1.1.282
RXN-5162	pp	RXN-4002
4.3.2.2	pp	6.3.4.4
RXN-12205	pp	RXNQT-4355
3.1.2.14	pp	1.3.1.-
RXN-7244	pp	RXN-7242
RXN-8255	pp	2.3.1.185
1.14.13.-	pp	1.1.1.195
2.4.2.3	pp	3.1.3.4
1.3.1.70	pp	1.14.13.70
1.3.1.-	pp	1.3.1.30
1.14.13.-	pp	RXN-9249
4.2.3.-	pp	RXN-9258
1.3.1.82	pp	RXN-9258
RXN-2002	pp	6.2.1.-
1.-.-.-	pp	4.2.3.-
1.14.13.48	pp	RXN-11288
RXN4KF-54	pp	1.14.14.1
1.1.1.195	pp	1.2.1.44
RXN-5162	pp	RXN-8383
5.1.3.18	pp	RXN4FS-14
RXN-6723	pp	4.2.99.21
1.14.13.52	pp	RXN-5502
3.1.2.14	pp	1.14.99.-
1.3.1.-	pp	RXN-5162
1.17.1.3	pp	RXN-5162
RXN-9183	pp	RXN-9181
5.1.3.5	pp	2.7.7.37
RXN4FS-21	pp	1.1.1.-
RXN-9577	pp	RXNQT-4359
RXN-2942	pp	3.5.5.1
2.6.1.57	pp	1.4.1.4
1.14.11.12	pp	1.4.1.4
RXN-11663	pp	RXN-12867
2.4.1.83	pp	2.4.1.260
2.1.1.12	pp	2.1.1.10
2.6.1.13	pp	2.3.1.35
1.14.21.2	pp	1.21.3.3
6.2.1.12	pp	1.14.13.11
1.2.4.1	pp	4.1.3.38
6.2.1.5	pp	1.14.11.14
6.2.1.5	pp	1.14.11.25
6.2.1.1	pp	2.5.1.47
2.7.2.2	pp	3.5.4.6
2.6.1.39	pp	1.4.1.4
1.14.11.11	pp	1.5.1.8
RXNQT-4306	pp	RXN-12867
RXN-12862	pp	1.11.1.11
3.3.1.1	pp	RXN-9020
RXN-8142	pp	2.1.1.116
RXNQT-4304	pp	RXN-12865
2.4.1.-	pp	1.14.11.22
RXN-12370	pp	2.7.7.9
2.6.1.57	pp	2.6.1.22
2.4.1.14	pp	2.7.1.4
6.3.2.2	pp	2.6.1.19
6.3.4.13	pp	2.6.1.44
RXN-9337	pp	4.4.1.6
2.6.1.-	pp	1.1.1.39
2.7.9.1	pp	2.3.1.54
RXN-9337	pp	4.3.1.18
2.4.1.262	pp	1.14.13.-
2.6.1.9	pp	2.6.1.42
6.1.1.17	pp	2.6.1.42
6.3.2.2	pp	2.6.1.13
2.1.1.129	pp	2.4.1.67
2.4.2.-	pp	6.3.1.2
2.4.2.14	pp	3.5.1.2
6.1.1.17	pp	3.5.1.2
2.6.1.79	pp	1.5.1.9
1.4.1.2	pp	3.5.2.9
2.6.1.52	pp	1.1.1.42
1.14.11.25	pp	1.1.1.41
2.6.1.42	pp	4.1.1.-
2.4.1.17	pp	2.7.7.44
2.4.1.170	pp	RXN-3602
2.6.1.-	pp	1.1.1.94
RXN-11423	pp	6.3.2.3
RXNQT-4356	pp	6.3.2.3
2.3.1.-	pp	RXN-2006
2.4.1.132	pp	RXN4FS-12
2.2.1.6	pp	4.3.1.19
2.6.1.9	pp	6.3.5.6
1.14.13.115	pp	4.2.3.23
1.14.13.-	pp	4.2.3.73
RXN-5165	pp	4.2.3.73
RXN-4561	pp	5.5.1.8
1.14.13.115	pp	5.5.1.8
RXN-9821	pp	2.7.7.9
2.4.1.239	pp	2.7.7.9
RXN4FS-5	pp	6.2.1.34
1.3.1.82	pp	1.3.1.-
6.2.1.13	pp	2.5.1.50
RXN-8881	pp	2.4.1.-
4.2.1.101	pp	2.1.1.104
RXN4FS-5	pp	2.1.1.104
2.4.2.3	pp	2.7.9.2
RXN-3184	pp	6.3.-.-
1.14.13.-	pp	4.2.3.13
2.7.1.11	pp	2.2.1.2
5.3.1.6	pp	2.2.1.1
RXN-8503	pp	1.13.11.-
3.5.1.20	pp	1.14.13.39
RXN-717	pp	1.14.-.-
1.14.13.123	pp	RXN-4561
6.3.-.-	pp	1.14.13.-
1.14.13.102	pp	1.14.13.120
RXN-4141	pp	1.13.11.-
RXN-11684	pp	1.14.13.-
RXN-8620	pp	RXN-10441
RXN-4802	pp	RXN-5165
1.14.11.32	pp	RXN-8144
4.2.3.5	pp	2.5.1.19
RXN-12206	pp	3.1.2.-
1.14.13.-	pp	RXN-5066
RXN-8194	pp	5.5.1.19
2.4.-.-	pp	1.14.-.-
RXN-11234	pp	RXN-11230
RXN-12064	pp	RXN-1406
1.3.1.-	pp	4.2.1.-
1.3.1.78	pp	2.6.1.79
2.7.2.11	pp	2.6.1.80
PROLINE-MULTI	pp	2.6.1.49
2.3.1.35	pp	2.4.2.-
4.2.1.-	pp	1.14.13.-
6.2.1.5	pp	1.2.1.79
5.4.99.31	pp	4.2.1.124
3.1.3.64	pp	2.7.1.137
RXN-12108	pp	1.8.5.1
RXN-11243	pp	4.2.1.17
2.7.1.15	pp	3.2.2.2
RXN-11678	pp	2.3.1.119
1.2.1.2	pp	3.1.2.12
RXN-9200	pp	RXN-9199
1.3.1.77	pp	1.14.11.-
1.3.1.-	pp	1.3.1.81
RXN-5162	pp	1.3.1.81
RXN-4802	pp	RXN-4002
4.2.1.3	pp	2.3.3.8
RXN-7302	pp	RXN-7301
2.7.1.153	pp	2.7.1.149
4.1.1.31	pp	6.3.2.23
2.7.1.140	pp	2.7.1.159
RXN1F-475	pp	2.4.1.-
1.14.13.-	pp	RXN-2005
4.1.1.1	pp	RXN-7800
1.14.13.-	pp	3.3.2.-
1.3.1.-	pp	RXN-9249
4.2.3.44	pp	RXN-9256
1.14.13.123	pp	RXN-9256
1.14.13.115	pp	RXN-9256
RXN-5165	pp	RXN-9258
1.14.13.123	pp	RXN-11282
1.14.13.104	pp	RXN-11282
2.5.1.49	pp	2.3.1.31
5.1.3.-	pp	RXN4FS-14
2.7.1.158	pp	2.7.1.134
6.3.2.12	pp	6.3.5.6
RXN-4802	pp	RXN-5162
RXN-9687	pp	RXN-9261
6.2.1.-	pp	RXN-4321
1.1.-.-	pp	4.2.-.-
6.1.1.18	pp	2.4.2.14
1.14.20.-	pp	1.5.1.8
RXN-11422	pp	RXN-12867
2.7.6.3	pp	4.1.2.25
2.1.1.117	pp	1.21.3.3
3.1.3.5	pp	3.6.1.6
2.7.1.40	pp	1.1.1.28
3.1.3.-	pp	2.7.7.69
3.3.1.1	pp	2.1.1.46
6.3.1.5	pp	3.5.4.6
1.14.13.-	pp	1.14.13.76
6.3.5.4	pp	2.4.2.14
3.3.1.1	pp	2.1.1.201
3.3.1.1	pp	2.1.1.150
3.3.1.1	pp	RXN-7612
RXN-9714	pp	4.1.1.35
2.4.1.-	pp	RXN-3185
2.6.1.79	pp	6.3.5.4
6.3.-.-	pp	6.3.5.2
3.13.1.1	pp	2.8.1.1
2.6.1.9	pp	2.6.1.2
2.6.1.57	pp	2.6.1.2
1.4.1.2	pp	6.3.5.5
RXN-13442	pp	6.4.1.2
2.3.2.15	pp	3.1.2.6
2.4.1.43	pp	RXN-3
RXNQT-4357	pp	3.4.11.2
2.4.2.14	pp	2.6.1.1
6.1.1.17	pp	1.5.1.9
6.3.-.-	pp	6.3.5.7
2.6.1.9	pp	1.5.1.12
1.4.1.2	pp	1.5.1.12
1.3.5.2	pp	RXN0-6490
1.14.11.25	pp	1.1.1.42
2.6.1.80	pp	1.1.1.42
RXN-8482	pp	RXN-8461
TRANS-RXN-171	pp	3.6.3.6
RXN-10876	pp	2.7.1.25
2.3.1.151	pp	RXN-2006
2.3.1.166	pp	RXN-2006
RXN-11447	pp	RXN-2006
2.4.1.83	pp	RXN4FS-12
RXN-4802	pp	RXN-9688
4.2.3.-	pp	4.2.3.23
1.17.1.3	pp	4.2.3.23
1.3.1.81	pp	4.2.3.61
RXN-5066	pp	1.14.13.118
4.2.3.-	pp	5.5.1.8
2.4.1.249	pp	2.7.7.9
RXN-9154	pp	2.7.7.9
1.14.13.123	pp	4.2.3.82
1.14.13.102	pp	4.2.3.82
1.14.13.104	pp	4.2.3.82
6.3.2.12	pp	2.6.1.22
1.11.1.11	pp	1.6.5.4
1.14.13.123	pp	1.3.1.-
1.3.1.-	pp	1.14.13.104
1.14.13.-	pp	1.14.13.104
2.1.1.-	pp	1.14.13.-
6.3.2.12	pp	6.3.5.1
2.3.1.110	pp	2.1.1.104
RXNQT-4361	pp	RXNQT-4360
3.3.1.1	pp	2.1.1.82
1.3.1.81	pp	4.2.3.13
3.3.1.1	pp	2.1.1.120
4.2.3.18	pp	4.2.3.76
RXN-5165	pp	4.2.3.77
1.8.3.1	pp	3-SULFINYL-PYRUVATE-SPON-RXN
2.2.1.7	pp	1.1.1.39
2.1.1.111	pp	4.1.3.27
2.2.1.6	pp	4.3.1.18
2.3.1.35	pp	2.6.1.2
1.2.1.46	pp	4.4.1.22
1.-.-.-	pp	RXN-9168
RXN-12025	pp	3.2.1.147
1.1.1.-	pp	1.14.13.-
RXN-12140	pp	RXN-12139
RXN-8349	pp	RXN-8347
1.14.-.-	pp	RXN-718
5.3.99.6	pp	4.2.1.92
4.4.1.9	pp	2.5.1.47
PROLINE-MULTI	pp	2.6.1.13
RXN-7630	pp	RXN-7626
4.1.1.-	pp	RXN-9173
4.1.1.15	pp	3.5.1.2
2OXOGLUTARATEDEH-RXN	pp	1.4.7.1
RXN-12732	pp	RXN-12731
5.4.99.37	pp	2.5.1.21
1.4.1.4	pp	2.6.1.49
RXN-3181	pp	3.1.-.-
6.3.2.17	pp	3.4.19.9
6.3.2.12	pp	6.3.5.7
2.7.9.1	pp	3.1.3.57
3.1.3.75	pp	2.1.1.103
2.7.4.-	pp	3.1.3.81
4.1.1.31	pp	2.5.1.-
4.2.1.22	pp	2.5.1.49
RXN-11467	pp	4.2.1.17
2.7.4.-	pp	3.1.4.4
2.4.2.1	pp	3.1.3.5
2.4.1.272	pp	2.7.7.10
4.2.3.4	pp	2.5.1.54
4.1.1.-	pp	2.1.1.114
4.2.1.47	pp	2.7.7.13
1.1.1.195	pp	3.2.1.126
2.7.1.6	pp	3.2.1.22
3.5.3.4	pp	3.5.2.5
RXN-7246	pp	RXN-7250
RXN-7798	pp	RXN-7797
RXNQT-4300	pp	2.1.2.1
5.3.2.-	pp	4.2.1.109
4.2.1.118	pp	4.2.1.10
RXN-5165	pp	RXN-4002
RXN-9826	pp	RXN-9822
RXN-2163	pp	RXN-2162
RXN-11425	pp	RXN-11417
4.1.1.31	pp	3.1.3.4
2.4.2.11	pp	2.7.1.-
RXN-9337	pp	RXN-2005
1.14.19.6	pp	RXN-9670
1.14.16.2	pp	1.3.1.78
1.1.1.198	pp	RXN-9249
1.14.13.115	pp	RXN-11282
4.3.1.18	pp	5.1.1.18
2.7.2.3	pp	1.2.1.9
1.10.3.-	pp	2.3.1.143
1.14.13.102	pp	RXN-8383
RXN-4002	pp	RXN-8383
2.7.4.2	pp	2.7.1.36
RXN-3625	pp	2.1.1.212
2.1.1.201	pp	1.14.13.-
TRANS-RXN4LZ-42	pp	TRANS-RXN4LZ-6867
4.6.1.12	pp	2.7.1.148
RXN4KF-197	pp	RXN4KF-213
RXN4KF-169	pp	RXN4KF-315
RXN-7204	pp	RXN-7203
1.14.13.-	pp	4.2.3.44
1.1.1.198	pp	4.2.3.44
RXN-9255	pp	RXN-9254
2.6.1.5	pp	1.4.1.2
2.6.1.2	pp	2.8.1.9
6.3.-.-	pp	3.5.1.1
1.3.5.1	pp	1.14.11.13
1.5.1.5	pp	1.5.1.20
RXNQT-4363	pp	RXN-12865
6.2.1.1	pp	2.5.1.53
4.2.1.52	pp	1.1.1.28
4.1.1.1	pp	4.1.3.38
4.2.1.52	pp	4.1.3.38
2.7.1.2	pp	RXN-4705
1.13.99.1	pp	RXN-3166
3.3.1.1	pp	2.1.1.154
2.4.1.-	pp	3.1.3.24
2.6.1.79	pp	6.3.5.2
2.4.1.-	pp	2.3.1.153
2.3.1.171	pp	6.2.1.-
2.6.1.9	pp	2.6.1.39
2.7.9.1	pp	4.4.1.6
2.5.1.19	pp	4.1.1.31
2.6.1.9	pp	2.6.1.13
2.4.1.170	pp	RXN-4764
2.4.1.14	pp	5.3.1.8
2.6.1.57	pp	2.6.1.1
2.6.1.57	pp	1.5.1.9
6.3.-.-	pp	2.6.1.4
2.6.1.57	pp	2.6.1.4
1.4.1.3	pp	2.6.1.49
2.4.2.14	pp	2.4.2.-
2.6.1.57	pp	6.3.5.3
6.3.-.-	pp	2.6.1.27
2.6.1.42	pp	1.1.1.42
2.6.1.49	pp	1.1.1.42
2.6.1.42	pp	1.1.1.41
2.2.1.9	pp	1.1.1.41
2.1.1.129	pp	RXN-7253
1.4.4.2	pp	2.1.2.1
2.4.1.241	pp	5.1.3.2
2.3.1.91	pp	2.1.1.-
6.1.1.1	pp	1.3.1.78
6.3.1.2	pp	6.3.5.6
RXN-9386	pp	6.3.5.6
2.4.2.34	pp	2.3.1.72
2.7.1.140	pp	2.7.1.-
1.1.1.145	pp	1.3.-.-
1.3.1.82	pp	RXN-9688
RXN-4802	pp	4.2.3.23
RXN-5162	pp	4.2.3.61
RXN-4802	pp	4.2.3.73
1.3.1.81	pp	5.5.1.8
RXN-7653	pp	1.14.13.21
RXN-9823	pp	2.7.7.9
4.2.3.-	pp	4.2.3.82
2.7.4.7	pp	4.1.99.17
RXN-1121	pp	2.1.1.68
RXN-3602	pp	1.1.1.246
1.17.1.3	pp	1.14.13.104
1.4.1.14	pp	6.3.5.1
4.1.1.9	pp	6.2.1.-
3.1.7.2	pp	2.7.6.5
3.1.3.5	pp	3.6.1.22
PROLINE-MULTI	pp	2.6.1.39
1.8.3.1	pp	2.8.1.1
4.2.3.18	pp	4.2.3.13
RXN-8411	pp	3.1.2.-
2.6.1.16	pp	2.2.1.2
2.7.9.1	pp	3.1.3.37
3.1.3.-	pp	4.2.3.77
1.3.1.81	pp	4.2.3.77
3.2.1.125	pp	2.4.1.219
1.8.4.9	pp	3-SULFINYL-PYRUVATE-SPON-RXN
1.2.1.-	pp	4.3.1.18
1.3.1.81	pp	1.14.13.-
RXN-12141	pp	RXN-12137
1.14.13.-	pp	1.10.3.-
4.4.1.8	pp	RXN-721
5.3.1.6	pp	3.2.2.14
4.4.1.1	pp	3.4.11.2
2.1.1.-	pp	3.1.2.-
1.3.1.-	pp	RXN-5166
5.2.1.2	pp	1.13.11.5
1.14.13.-	pp	1.11.-.-
RXN-11233	pp	RXN-11229
RXN-776	pp	RXN-11534
2.6.1.39	pp	1.4.7.1
3.1.3.64	pp	3.1.3.66
2.1.1.14	pp	3.3.1.1
1.14.13.76	pp	2.3.1.162
1.4.1.14	pp	2.6.1.5
1.14.13.70	pp	5.4.99.7
6.3.2.12	pp	6.3.5.3
6.3.2.17	pp	6.3.5.3
4.1.1.15	pp	1.5.1.12
1.1.1.198	pp	3.1.3.-
5.1.3.3	pp	3.2.1.23
2.6.1.39	pp	1.1.1.42
RXN-8501	pp	RXN-8499
5.4.99.7	pp	4.2.1.124
3.1.3.4	pp	3.1.4.4
2.4.1.191	pp	2.7.7.44
4.1.1.-	pp	2.7.7.44
4.2.1.109	pp	5.3.1.23
RXN-12131	pp	4.2.1.10
RXN-11253	pp	RXN-11255
RXN-12131	pp	1.1.1.282
4.2.3.-	pp	RXN-4002
1.14.13.115	pp	RXN-4002
RXN-9040	pp	RXN-9029
4.2.1.118	pp	RXN-9029
1.14.13.-	pp	RXN-779
RXN-9129	pp	RXN-9128
1.1.1.49	pp	5.4.2.6
RXN-11208	pp	RXN-9061
3.1.3.66	pp	3.1.3.86
4.1.1.31	pp	3.1.3.63
1.3.1.-	pp	1.1.1.198
RXN4FS-8	pp	5.1.3.-
2.5.1.93	pp	1.2.1.64
RXN-9122	pp	RXN-9114
RXN-9021	pp	RXN-9020
2.7.1.33	pp	6.3.2.-
RXN-5166	pp	RXN-9249
RXN-4802	pp	RXN-9249
1.1.1.198	pp	RXN-9256
1.1.1.198	pp	RXN-9258
3.1.3.-	pp	RXN-11282
RXN-5162	pp	RXN-11282
RXN-12259	pp	RXN-11270
1.3.1.-	pp	4.2.3.-
RXN-5166	pp	4.2.3.-
RXN-11254	pp	2.3.1.-
RXN-8486	pp	RXN-9978
RXN-12396	pp	5.2.1.13
3.3.1.1	pp	2.1.1.128
RXN-11665	pp	RXN-11664
4.2.1.113	pp	4.2.99.20
2.1.1.45	pp	GCVMULTI-RXN
RXN-7922	pp	1.4.1.2
1.14.11.23	pp	1.4.1.4
2.6.1.80	pp	1.4.1.4
2.6.1.83	pp	1.5.1.8
RXN-11427	pp	3.1.2.12
2.1.1.-	pp	RXN-3166
1.8.4.9	pp	1.11.1.12
3.5.1.19	pp	3.2.2.-
RXN-8899	pp	4.4.1.4
2.6.1.2	pp	1.4.1.2
RXNQT-4146	pp	2.7.1.11
6.3.5.7	pp	2.4.2.14
6.2.1.-	pp	RXN-4704
2.6.1.27	pp	1.5.1.8
RXN-12862	pp	1.10.99.3
1.2.3.4	pp	RXN-12874
3.2.1.118	pp	3.2.1.117
6.4.1.4	pp	1.2.1.27
6.3.4.16	pp	3.5.4.26
3.3.1.1	pp	RXN-9817
6.3.2.2	pp	2.6.1.22
6.3.2.2	pp	6.3.5.2
2.4.2.14	pp	2.6.1.39
2.4.2.14	pp	2.6.1.19
4.2.1.78	pp	RXN-5821
1.2.1.24	pp	2.6.1.-
2.6.1.2	pp	2.6.1.-
2.6.1.-	pp	RXN-8899
2.4.1.236	pp	2.4.1.185
2.4.1.91	pp	1.14.11.23
2.4.1.-	pp	RXN-10446
2.3.1.171	pp	6.4.1.2
2.8.1.9	pp	3.4.11.2
1.1.1.205	pp	3.5.4.6
1.14.11.-	pp	1.4.7.1
6.1.1.17	pp	3.5.2.9
2.4.1.170	pp	RXN-3590
2.4.1.-	pp	3.1.-.-
6.3.1.2	pp	6.3.5.3
6.1.1.22	pp	3.1.1.29
1.14.20.-	pp	1.1.1.41
4.1.1.31	pp	1.1.1.37
2.4.1.156	pp	2.7.7.10
RXN-9823	pp	RXN-9822
RXN-10130	pp	2.7.1.25
2.1.3.3	pp	2.7.2.2
2.3.1.110	pp	6.2.1.-
RXN-2224	pp	RXN-2006
2.3.1.-	pp	RXN-11243
2.1.1.49	pp	2.6.1.18
3.3.1.1	pp	2.1.1.12
1.1.1.314	pp	1.14.13.123
1.14.13.-	pp	4.2.3.23
4.2.3.44	pp	4.2.3.61
1.14.13.-	pp	4.2.3.61
1.17.1.3	pp	4.2.3.61
4.2.3.44	pp	4.2.3.73
1.14.13.-	pp	5.5.1.8
RXN-9564	pp	RXN-9560
RXN-11536	pp	1.14.-.-
1.14.13.112	pp	1.14.13.-
2.4.1.195	pp	2.7.7.9
1.14.17.4	pp	RXN-3523
3.5.1.-	pp	6.3.-.-
3.2.2.7	pp	3.1.3.5
2.7.1.164	pp	6.1.1.11
RXN-4321	pp	2.3.1.115
RXN-8502	pp	1.13.11.58
4.2.3.-	pp	4.2.3.13
RXN-7443	pp	1.5.3.14
1.13.11.12	pp	3.1.2.-
1.17.1.3	pp	4.2.3.76
1.1.1.198	pp	4.2.3.77
4.1.1.31	pp	3.6.1.15
RXN-9209	pp	RXN-9208
3.3.1.1	pp	2.1.1.118
6.3.2.3	pp	2.6.1.44
1.2.4.1	pp	2.3.1.54
3.1.3.-	pp	RXN4FS-13
2.4.-.-	pp	1.14.13.-
RXN-11414	pp	1.14.13.-
2.3.1.-	pp	RXN-2008
4.2.3.44	pp	1.14.13.120
5.4.99.34	pp	1.14.13.132
1.14.13.-	pp	RXN-8533
1.4.1.4	pp	6.3.5.5
PROLINE-MULTI	pp	2.6.1.42
1.14.13.115	pp	RXN-5165
2.7.7.41	pp	2.3.1.51
2.7.1.100	pp	3.2.2.16
RXN-4561	pp	RXN-5166
RXN-11173	pp	RXN-11172
6.3.2.23	pp	1.2.1.3
RXN-1121	pp	1.2.1.68
6.2.1.34	pp	1.2.1.68
2.7.9.1	pp	6.3.4.16
4.2.1.52	pp	4.3.1.17
RXN-9262	pp	RXN-12965
RXN-12064	pp	1.14.13.125
1.4.1.14	pp	2.6.1.4
2.4.1.182	pp	3.6.1.54
6.3.2.12	pp	2.6.1.80
5.1.1.18	pp	3.1.3.3
1.4.1.4	pp	6.3.5.7
RXN-11273	pp	4.2.3.10
RXN-9577	pp	RXN-9563
4.1.1.31	pp	3.1.3.57
2.7.7.41	pp	3.1.3.81
2.6.1.27	pp	1.1.1.42
2.6.1.19	pp	4.1.1.-
RXN-12678	pp	RXN-12677
4.1.1.49	pp	1.1.1.37
5.4.99.8	pp	4.2.1.124
2.3.1.173	pp	4.2.1.17
2.7.4.-	pp	2.7.1.-
1.14.3.-	pp	4.1.1.-
6.3.4.3	pp	3.5.4.16
RXN-7253	pp	RXN-7246
RXN-7251	pp	RXN-7250
RXN-9335	pp	RXN-9334
1.3.1.81	pp	RXN-4002
1.17.1.4	pp	2.4.2.1
4.2.1.11	pp	5.4.2.1
RXN-7245	pp	RXN-7244
3.1.3.78	pp	2.7.1.149
RXN-7305	pp	RXN-7304
2.7.9.1	pp	4.1.1.33
3.1.3.-	pp	1.1.1.198
1.3.1.-	pp	RXN-9722
5.3.1.8	pp	5.4.2.8
RXN4KF-11496	pp	4.2.3.33
1.1.1.270	pp	1.1.1.170
RXN-7569	pp	2.5.1.-
4.2.3.-	pp	5.5.1.12
1.17.1.3	pp	5.5.1.12
RXN-8487	pp	1.3.1.78
RXN-5165	pp	RXN-9249
1.17.1.3	pp	RXN-9249
RXN-9251	pp	RXN-9250
RXN-4002	pp	RXN-9256
4.1.2.-	pp	4.1.2.13
3.5.4.9	pp	1.5.1.5
2.7.7.-	pp	2.1.1.103
RXN-9060	pp	RXN-9058
RXN-9167	pp	4.3.1.19
1.3.1.82	pp	RXN-8383
3.1.3.37	pp	4.1.2.-
3.2.2.-	pp	3.1.3.5
1.14.13.-	pp	RXN-5162
RXN4KF-168	pp	RXN4KF-315
1.14.13.115	pp	RXN-2054
1.1.1.198	pp	RXN-2054
3.3.1.1	pp	2.1.1.129
1.14.13.72	pp	1.3.1.70
4.3.3.2	pp	1.3.3.9
2.6.1.80	pp	1.4.1.2
2.6.1.11	pp	1.4.1.4
1.4.1.3	pp	2.6.1.83
6.3.5.2	pp	2.4.2.14
2.4.2.9	pp	3.6.1.54
2.2.1.9	pp	1.5.1.8
RXN-11420	pp	RXN-12867
6.3.-.-	pp	4.4.1.14
2.7.8.11	pp	RXN-3166
2.3.2.-	pp	RXN-12865
2.7.8.15	pp	2.4.1.260
2.3.1.-	pp	2.3.1.35
3.3.1.1	pp	2.1.1.104
1.1.1.95	pp	4.1.1.-
5.4.2.1	pp	4.1.1.-
2.4.1.236	pp	2.4.1.81
2.6.1.58	pp	1.1.1.28
2.6.1.58	pp	1.1.1.27
2.7.2.1	pp	RXN-9194
2.7.2.1	pp	1.2.1.3
3.3.1.1	pp	2.1.1.-
2.3.1.-	pp	3.5.3.1
3.5.3.19	pp	3.5.3.-
2.6.1.4	pp	1.4.1.2
3.3.1.1	pp	2.1.1.69
4.3.1.1	pp	3.5.1.1
3.3.1.1	pp	RXN-9815
2.4.1.116	pp	2.4.1.-
1.14.18.-	pp	RXN-3523
2.3.1.-	pp	2.4.1.-
6.3.1.2	pp	2.6.1.2
2.4.1.170	pp	RXN-4705
RXN-9386	pp	2.6.1.42
6.1.1.17	pp	2.6.1.13
2.6.1.-	pp	4.3.1.17
6.3.1.2	pp	3.5.1.2
2.6.1.13	pp	1.4.7.1
1.14.11.19	pp	1.4.7.1
6.3.-.-	pp	1.5.1.9
2.6.1.79	pp	2.6.1.80
2.4.2.14	pp	1.5.1.12
1.14.11.32	pp	1.1.1.42
2.6.1.5	pp	1.1.1.41
2.5.1.47	pp	RXN-12867
6.3.2.23	pp	RXNQT-4306
RXN-11491	pp	RXN-11490
2.4.1.142	pp	RXN4FS-12
3.1.3.-	pp	RXN-9688
1.-.-.-	pp	4.2.3.23
4.2.3.-	pp	4.2.3.61
1.3.1.-	pp	5.5.1.8
RXN-9745	pp	2.7.7.9
4.2.1.101	pp	6.2.1.34
1.1.1.198	pp	1.3.1.-
RXN-7227	pp	2.5.1.1
1.1.1.198	pp	1.14.13.104
2.7.1.11	pp	2.7.1.4
RXN-8710	pp	2.1.1.104
2.7.9.1	pp	2.7.9.2
1.14.11.-	pp	1.14.11.12
6.3.2.17	pp	2.6.1.19
2.7.1.-	pp	3.1.7.6
RXN-1346	pp	RXN-1347
RXN-1023	pp	RXN-1022
1.14.13.102	pp	4.2.3.77
RXN-4561	pp	4.2.3.77
RXNQT-4300	pp	2.6.1.44
2.6.1.58	pp	2.3.1.54
2.2.1.7	pp	2.3.1.54
4.1.1.15	pp	2.6.1.2
RXN-9046	pp	1.14.13.-
RXN-8533	pp	1.14.13.-
1.14.13.79	pp	1.14.13.78
2.1.1.-	pp	1.14.21.-
1.-.-.-	pp	RXN-4561
1.14.13.104	pp	RXN-4561
2.1.1.212	pp	1.14.13.136
1.3.1.82	pp	1.10.3.-
2.3.1.39	pp	2.3.1.41
PROLINE-MULTI	pp	6.3.5.5
4.3.3.6	pp	3.2.2.14
RXN-9744	pp	RXN-9742
RXN-8919	pp	2.5.1.47
1.-.-.-	pp	RXN-5166
2.5.1.62	pp	3.1.1.14
1.14.13.49	pp	4.2.3.16
2.7.7.14	pp	2.7.1.82
2.1.1.-	pp	2.1.1.49
4.1.1.31	pp	6.3.4.16
2.2.1.6	pp	4.3.1.17
1.2.4.1	pp	4.3.1.17
RXN-7800	pp	1.1.1.85
2.6.1.2	pp	1.4.7.1
3.1.3.-	pp	3.1.3.67
2.7.1.90	pp	2.2.1.1
5.4.99.17	pp	2.5.1.21
6.3.2.17	pp	3.5.2.9
6.3.2.17	pp	2.6.1.80
RXN-9098	pp	3.1.2.28
2.7.7.15	pp	2.1.1.103
2.7.1.48	pp	3.1.3.5
RXN-12874	pp	RXN-12873
2.6.1.22	pp	1.1.1.41
2.1.1.-	pp	1.14.14.1
2.4.1.262	pp	2.7.7.44
4.1.1.31	pp	3.1.3.2
1.14.13.-	pp	1.2.1.28
RXN-12206	pp	3.5.1.4
3.5.4.4	pp	1.5.99.12
RXN-4561	pp	1.3.1.81
3.1.1.31	pp	1.1.1.49
RXN-5166	pp	RXN-4002
2.4.99.12	pp	2.7.1.130
RXN-7248	pp	RXN-7247
RXNQT-4304	pp	6.3.2.3
1.14.13.-	pp	1.1.1.198
RXN-4561	pp	1.1.1.198
3.3.1.1	pp	2.1.1.76
RXN-10446	pp	3.1.2.-
RXN-3185	pp	RXN-3184
1.3.1.81	pp	5.5.1.12
1.1.1.-	pp	1.3.1.12
1.-.-.-	pp	RXN-9249
3.1.3.-	pp	RXN-9249
1.14.13.-	pp	RXN-9256
RXN-4561	pp	RXN-9256
1.17.1.3	pp	RXN-11282
4.2.3.44	pp	4.2.3.-
1.17.1.3	pp	3.1.2.20
1.1.1.-	pp	4.4.1.5
1.10.3.-	pp	RXN-9978
1.4.1.4	pp	6.3.5.6
4.1.1.19	pp	4.3.2.1
RXN-6722	pp	RXN-9336
1.3.1.75	pp	1.14.13.81
RXN-11235	pp	RXN-11231
1.14.11.-	pp	RXN-11243
RXN-11247	pp	RXN-11251
RXN-5166	pp	4.2.3.44
RXN-9185	pp	RXN-9181
RXN-1349	pp	RXN-1345
1.3.5.1	pp	1.14.11.12
2.6.1.-	pp	1.1.1.28
RXN-9337	pp	1.1.1.27
1.1.1.28	pp	3.1.2.6
1.14.11.12	pp	1.4.1.2
1.14.11.-	pp	1.4.1.4
1.14.11.25	pp	1.4.1.4
RXN-9386	pp	2.6.1.83
1.14.11.32	pp	1.5.1.8
2.2.1.7	pp	1.1.1.28
1.2.4.1	pp	1.1.1.27
2.7.9.2	pp	4.1.3.38
2.2.1.7	pp	4.1.3.38
6.2.1.5	pp	1.14.11.24
3.5.1.53	pp	3.5.3.12
1.14.11.20	pp	1.4.1.4
2OXOGLUTARATEDEH-RXN	pp	1.4.1.4
2.6.1.4	pp	1.4.1.4
2.6.1.22	pp	1.4.1.4
RXN-9027	pp	4.1.1.49
2.7.8.15	pp	2.4.1.267
3.1.4.14	pp	2.3.1.191
RXNQT-4337	pp	2.8.2.-
2.4.1.83	pp	2.4.1.265
2.4.2.39	pp	5.1.3.5
2.3.1.-	pp	3.1.2.-
6.3.-.-	pp	6.3.5.4
2.9.1.2	pp	2.7.9.3
2.3.1.144	pp	6.2.1.25
2.4.1.-	pp	2.4.1.17
RXN-8711	pp	1.14.13.-
6.3.1.2	pp	2.6.1.13
6.3.-.-	pp	6.3.1.2
2.6.1.57	pp	3.5.1.2
1.14.11.24	pp	1.4.7.1
RXN-9386	pp	2.6.1.4
2.6.1.9	pp	2.6.1.4
1.4.1.2	pp	2.6.1.49
2.4.2.14	pp	2.6.1.5
2.7.8.29	pp	3.1.3.3
RXN-7	pp	3.1.3.3
2.6.1.11	pp	1.1.1.41
1.14.11.12	pp	1.1.1.41
2.2.1.9	pp	4.1.1.-
RXN-9745	pp	RXN-9744
2.4.1.-	pp	2.7.7.44
RXN-8567	pp	RXN-8461
RXNQT-4361	pp	6.3.2.3
RXN-11663	pp	6.3.2.3
RXN-3183	pp	RXN-3182
2.4.1.172	pp	1.-.-.-
2.4.1.142	pp	RXN4FS-14
2.4.1.170	pp	RXN-5502
1.8.4.9	pp	1.8.4.2
2.7.8.5	pp	2.7.1.30
RXN1F-444	pp	2.4.1.-
1.14.21.-	pp	1.14.13.-
1.2.3.4	pp	RXN-9150
1.17.1.3	pp	4.2.3.73
RXN-717	pp	RXN-11536
RXN-4561	pp	4.2.3.82
2.5.1.6	pp	2.1.1.13
1.2.1.3	pp	RXN-9757
2.6.1.13	pp	3.5.1.16
3.6.1.40	pp	2.7.6.5
2.1.1.53	pp	1.5.3.17
3.1.2.2	pp	6.2.1.3
1.3.-.-	pp	6.2.1.-
RXN-2008	pp	6.2.1.25
RXNQT-4356	pp	RXNQT-4352
RXN-9123	pp	RXN-9116
1.14.20.-	pp	2.4.1.202
3.3.1.1	pp	2.1.1.70
3.1.3.-	pp	4.2.3.13
RXN-4002	pp	4.2.3.13
2.6.1.-	pp	1.2.1.19
RXN-8413	pp	3.1.2.-
1.14.13.102	pp	4.2.3.76
RXN-4802	pp	4.2.3.76
5.4.99.31	pp	4.2.1.125
5.4.99.35	pp	4.2.1.125
RXN-7859	pp	1.3.3.-
2.1.1.-	pp	1.14.11.-
RXN-11539	pp	1.14.13.-
RXN-4465	pp	RXN-4464
1.-.-.-	pp	1.10.3.-
1.1.1.198	pp	1.10.3.-
1.14.13.-	pp	1.-.-.-
1.3.1.82	pp	1.-.-.-
RXN-9127	pp	6.4.1.2
RXNQT-4304	pp	3.1.2.6
1.17.1.3	pp	RXN-5165
2.5.1.-	pp	2.5.1.47
1.4.1.4	pp	2.6.1.13
1.14.13.123	pp	RXN-5166
1.14.13.-	pp	RXN-5166
3.1.1.14	pp	1.3.1.-
1.3.1.-	pp	RXN-8682
4.1.1.-	pp	3.1.2.-
3.1.1.4	pp	2.7.8.2
RXN-8393	pp	RXN-8392
6.3.2.17	pp	2.6.1.1
3.1.3.78	pp	3.1.3.67
2.7.9.1	pp	6.3.2.12
1.1.1.-	pp	2.6.1.57
2.3.1.35	pp	2.6.1.27
1.14.11.11	pp	4.1.1.-
2.3.1.133	pp	4.2.1.17
RXN4FS-7	pp	4.2.1.17
1.2.1.2	pp	3.5.4.16
5.1.3.18	pp	2.7.7.13
1.14.99.43	pp	1.14.13.-
1.14.13.123	pp	1.3.1.81
4.1.2.-	pp	1.1.1.94
RXN-9180	pp	RXN-9176
2.4.2.3	pp	3.1.3.63
RXN-7303	pp	RXN-7301
2.7.9.1	pp	6.2.1.13
RXN-7422	pp	2.1.1.79
4.1.1.31	pp	4.2.3.5
1.3.1.81	pp	1.1.1.198
1.-.-.-	pp	5.5.1.12
RXNQT-4343	pp	RXNQT-4341
2.6.1.57	pp	1.3.1.43
1.14.13.104	pp	RXN-9249
RXN-3167	pp	2.4.1.156
1.3.1.82	pp	4.2.3.-
4.2.1.122	pp	4.1.2.8
4.2.3.44	pp	3.1.2.20
RXN-4802	pp	3.1.2.20
RXN-9063	pp	RXN-9059
RXN-9099	pp	RXN-9098
4.2.3.-	pp	RXN-8383
5.2.1.13	pp	1.3.5.6
4.1.2.-	pp	5.3.1.1
RXN-4561	pp	RXN-5162
1.1.1.198	pp	RXN-5162
RXN-9207	pp	RXN-9206
2.3.1.91	pp	2.4.1.120
RXN-9254	pp	RXN-9253
5.5.1.-	pp	5.5.1.18
RXN-9047	pp	RXN-9046
6.1.1.10	pp	2.1.1.10
RXN-9337	pp	1.1.1.28
1.1.1.170	pp	1.14.13.72
1.14.11.15	pp	1.4.1.2
1.14.11.13	pp	1.4.1.2
2.6.1.5	pp	1.5.1.8
RXN-11425	pp	RXN-12867
RXN-11421	pp	RXN-12867
2.3.2.15	pp	RXN-12867
2.5.1.55	pp	4.1.1.49
RXN-11424	pp	3.1.2.12
6.3.4.3	pp	2.1.2.2
6.3.4.16	pp	RXN-6562
1.2.1.27	pp	1.1.1.31
3.3.1.1	pp	2.1.1.64
6.2.1.5	pp	1.14.20.-
2.7.4.22	pp	3.6.1.6
2.2.1.7	pp	3-SULFINYL-PYRUVATE-SPON-RXN
6.3.1.2	pp	RXN-8899
6.2.1.5	pp	1.14.11.23
RXN-11418	pp	1.14.13.-
6.2.1.1	pp	RXN-721
6.2.1.13	pp	RXN-9194
6.3.1.2	pp	3.5.4.6
3.3.1.1	pp	RXN-7569
4.1.2.11	pp	1.14.13.68
4.1.2.13	pp	2.7.1.90
2.6.1.2	pp	1.4.1.4
2.7.6.1	pp	3.2.2.-
3.3.1.1	pp	2.1.1.114
2.4.1.123	pp	RXN-3166
3.3.1.1	pp	2.1.1.98
6.2.1.13	pp	RXN-9336
2.4.2.41	pp	4.1.1.35
1.4.1.2	pp	2.6.1.22
2.7.8.15	pp	2.7.7.23
1.4.1.3	pp	6.3.5.4
1.4.1.3	pp	6.3.5.1
6.1.1.17	pp	6.3.5.1
2.3.1.172	pp	6.2.1.-
RXN-11447	pp	6.2.1.25
2.6.1.57	pp	2.6.1.39
6.3.2.2	pp	2.6.1.42
1.97.1.12	pp	RXN4LZ-751
1.14.11.23	pp	1.4.7.1
RXN-9386	pp	2.6.1.1
1.4.1.2	pp	2.6.1.1
1.4.1.3	pp	3.5.2.9
2.6.1.57	pp	2.6.1.80
6.3.2.2	pp	2.6.1.5
6.3.-.-	pp	6.3.5.3
1.4.1.3	pp	6.3.5.3
2.6.1.5	pp	1.1.1.42
RXN-7922	pp	1.1.1.42
1.14.11.31	pp	4.1.1.-
1.10.99.3	pp	1.11.1.11
2.4.1.257	pp	2.7.7.13
1.1.1.82	pp	2.3.3.9
RXN-8486	pp	RXN-8461
RXN-9717	pp	RXN-5481
2.5.1.47	pp	4.4.1.9
RXN-9183	pp	4.2.3.15
6.1.1.1	pp	1.3.1.43
2.4.1.111	pp	1.1.1.195
2.4.1.132	pp	RXN4FS-14
2.4.1.-	pp	RXN-9371
RXN-9438	pp	RXN-4321
1.14.13.-	pp	5.4.99.31
RXN-5165	pp	4.2.3.23
1.14.13.102	pp	4.2.3.73
1.3.1.82	pp	4.2.3.73
1.-.-.-	pp	5.5.1.8
5.3.1.9	pp	5.4.2.2
2.4.1.115	pp	2.7.7.9
2.4.1.271	pp	2.7.7.9
1.14.13.-	pp	4.2.3.82
RXN-5162	pp	4.2.3.82
RXN-9270	pp	RXN-9269
2.7.4.21	pp	2.7.1.151
RXN-7857	pp	1.3.3.-
2.3.1.35	pp	6.3.5.2
2.3.1.173	pp	6.2.1.12
RXN4FS-7	pp	6.2.1.12
1.4.3.22	pp	1.5.3.14
3.1.1.32	pp	2.1.1.71
1.3.1.-	pp	4.2.3.77
RXN-11428	pp	RXN-11420
1.2.1.-	pp	1.1.1.39
2.2.1.7	pp	RXN-8899
RXN-8923	pp	1.14.13.116
1.3.1.82	pp	1.14.13.-
RXN-8500	pp	1.13.11.-
RXN-5162	pp	RXN-4561
RXN-11408	pp	RXN-11404
RXN-11534	pp	1.14.13.-
4.2.3.-	pp	1.14.13.120
1.14.13.102	pp	1.10.3.-
2.5.1.54	pp	4.1.1.31
1.14.13.-	pp	RXN-9194
RXN-8918	pp	3.4.11.2
3.5.4.15	pp	3.1.3.5
1.14.13.102	pp	RXN-5166
1.3.1.81	pp	RXN-5166
RXN-4221	pp	1.3.1.21
1.14.14.1	pp	RXN4KF-52
1.3.1.33	pp	3.1.1.14
RXN-9269	pp	1.2.1.68
RXN-7441	pp	RXN-7442
RXN-9687	pp	RXN-12965
RXN-11231	pp	RXN-11230
RXN-9340	pp	RXN-9338
1.14.13.132	pp	2.5.1.21
2.7.2.11	pp	2.6.1.5
1.1.1.-	pp	5.4.4.-
3.1.3.57	pp	3.1.3.56
RXN-12206	pp	3.1.1.1
RXN-5165	pp	3.1.3.-
2.6.1.2	pp	1.1.1.42
2OXOGLUTARATEDEH-RXN	pp	1.1.1.41
1.14.99.-	pp	1.10.99.3
5.4.99.39	pp	4.2.1.124
RXN-11448	pp	RXNQT-4343
3.1.3.26	pp	2.7.1.158
1.3.1.21	pp	1.3.1.72
1.3.3.-	pp	1.1.1.-
3.6.3.-	pp	3.6.3.4
1.3.1.-	pp	RXN-4002
1.1.1.-	pp	1.1.1.288
RXN4KF-214	pp	RXN4KF-314
RXN-9178	pp	RXN-9176
3.4.11.2	pp	2.3.2.2
4.3.3.6	pp	2.7.1.15
1.2.1.3	pp	1.1.1.216
1.3.1.-	pp	5.5.1.12
1.14.13.41	pp	1.3.1.78
4.1.1.25	pp	1.3.1.43
1.14.16.2	pp	1.3.1.43
2KETO-4METHYL-PENTANOATE-DEHYDROG-RXN	pp	RXN-7800
1.14.13.102	pp	RXN-9256
1.-.-.-	pp	RXN-9258
1.17.1.3	pp	RXN-9258
RXN4KF-315	pp	RXN4KF-214
4.1.3.4	pp	2.3.3.10
RXN-5162	pp	3.1.2.20
RXN-7301	pp	3.1.3.62
RXN-9057	pp	RXN-9056
1.3.1.81	pp	RXN-8383
RXN-10446	pp	4.2.99.21
3.1.3.25	pp	RXN-7251
3.3.1.1	pp	2.1.1.7
1.3.1.81	pp	RXN-5162
RXN-12867	pp	RXN-12865
3.1.3.-	pp	2.7.1.150
1.14.13.-	pp	RXN-714
1.14.13.102	pp	4.2.3.44
RXN-4002	pp	4.2.3.44
2.3.1.92	pp	2.4.1.120
3.1.3.-	pp	5.3.2.-
3.2.1.20	pp	3.2.1.2
2.1.2.11	pp	GCVMULTI-RXN
2.6.1.79	pp	2.6.1.83
2.3.1.15	pp	3.1.4.46
2.7.8.5	pp	3.1.4.46
1.14.11.25	pp	1.5.1.8
RXN-11423	pp	RXN-12867
2.1.2.1	pp	2.1.2.2
RXN-11422	pp	RXN-12865
2.7.2.2	pp	RXN-6562
2.7.7.75	pp	2.8.1.12
RXN-9329	pp	RXN-9328
1.2.1.-	pp	1.1.1.28
4.1.1.1	pp	1.1.1.27
6.3.2.12	pp	2.6.1.83
4.1.1.15	pp	2.6.1.83
RXN-4207	pp	RXN-4206
2.7.1.2	pp	3.1.-.-
2.6.1.22	pp	1.5.1.8
2.5.1.18	pp	RXN-12867
6.2.1.13	pp	2.5.1.49
2.7.4.22	pp	3.6.1.5
3.3.1.1	pp	RXN-8983
4.2.1.1	pp	1.2.1.27
RXNQT-4335	pp	2.8.2.-
3.3.1.1	pp	RXN-9021
RXN-9577	pp	3.2.1.105
2.4.2.14	pp	2.6.1.22
2.4.1.141	pp	2.7.7.23
6.3.2.2	pp	2.6.1.39
RXNQT-4361	pp	3.1.2.6
6.3.-.-	pp	2.6.1.13
RXNQT-4300	pp	3.4.11.2
RXN-721	pp	3.4.11.2
RXN-9179	pp	4.2.3.-
1.14.11.15	pp	1.4.7.1
6.3.2.2	pp	2.6.1.1
2.4.2.14	pp	2.6.1.4
2.3.1.115	pp	RXN-4704
2.6.1.45	pp	3.1.3.3
2.4.2.14	pp	6.3.5.3
2.6.1.57	pp	1.5.1.12
6.3.2.2	pp	2.6.1.27
2.3.3.9	pp	4.1.3.1
1.14.11.32	pp	1.1.1.41
2.3.1.92	pp	2.3.3.9
2.4.1.170	pp	1.1.1.246
2.4.1.195	pp	RXN-11437
1.1.1.216	pp	3.1.3.-
RXN-9715	pp	RXN-9713
RXN-11425	pp	6.3.2.3
2.8.2.28	pp	2.7.1.25
2.1.2.3	pp	3.5.4.9
1.14.18.1	pp	1.3.1.43
2.4.2.19	pp	2.5.1.72
2.4.2.34	pp	RXN-3167
2.4.1.257	pp	RXN4FS-14
2.6.1.18	pp	1.1.1.59
1.3.1.82	pp	4.2.3.23
3.1.3.-	pp	4.2.3.61
RXN4FS-9	pp	RXN4FS-8
1.14.13.-	pp	RXN-8521
RXN-5166	pp	4.2.3.73
RXN-4002	pp	4.2.3.73
RXN-5166	pp	5.5.1.8
RXN-9743	pp	2.7.7.9
2.1.1.68	pp	RXN-1121
4.2.3.-	pp	1.3.1.-
RXN-5162	pp	1.14.13.104
RXN-12206	pp	3.5.1.-
RXN-9563	pp	RXN-9559
RXN-6424	pp	1.5.3.14
3.2.1.26	pp	2.4.1.13
2.7.7.1	pp	3.6.1.22
1.4.1.4	pp	2.6.1.39
1.8.4.9	pp	2.8.1.1
1.17.1.3	pp	4.2.3.13
1.14.13.123	pp	4.2.3.76
2.3.1.153	pp	2.4.1.-
1.2.1.64	pp	RXN-8871
2.2.1.7	pp	4.4.1.6
1.2.1.-	pp	4.4.1.6
2.7.1.40	pp	1.1.1.39
1.2.4.1	pp	1.1.1.39
1.2.1.-	pp	1.1.1.-
RXN-8246	pp	1.4.3.22
RXN-10876	pp	1.14.-.-
4.2.1.105	pp	1.14.13.136
1.17.1.3	pp	1.14.13.120
RXN-12250	pp	RXN-12251
RXN-9150	pp	RXN-9155
4.4.1.1	pp	RXN-721
RXN-3	pp	2.7.1.44
4.1.1.15	pp	2.6.1.42
RXN-12677	pp	5.3.99.6
RXN-8918	pp	2.5.1.47
RXN-4002	pp	RXN-5166
RXN-8378	pp	2.5.1.62
RXN-9198	pp	RXN-9197
RXN-12633	pp	4.4.1.-
2.7.1.11	pp	5.3.1.9
RXN-12393	pp	RXN-10741
RXNQT-4305	pp	6.3.2.2
2.4.2.-	pp	3.2.2.-
2.1.1.7	pp	3.2.2.-
6.3.2.12	pp	2.4.2.-
6.3.2.12	pp	3.4.19.9
1.4.1.14	pp	1.5.1.12
1.4.1.4	pp	2.6.1.27
1.3.1.-	pp	3.1.3.-
RXN-5166	pp	3.1.3.-
4.2.3.44	pp	3.1.3.-
1.14.13.102	pp	3.1.3.-
RXN-4802	pp	3.1.3.-
RXN-5162	pp	3.1.3.-
1.1.1.42	pp	4.2.1.3
4.2.1.3	pp	2.3.3.1
GCVMULTI-RXN	pp	2.1.2.1
RXN-11172	pp	2.3.1.-
1.14.13.-	pp	RXN-712
2.1.1.107	pp	4.2.1.75
4.1.1.37	pp	4.2.1.75
RXN-5166	pp	1.3.1.81
1.14.13.72	pp	1.3.1.-
RXNQT-4359	pp	RXN-2163
3.3.1.1	pp	2.1.1.75
RXN-11423	pp	RXN-11415
3.1.3.26	pp	2.7.1.140
1.14.19.-	pp	1.14.19.6
RXN-11410	pp	2.7.4.6
3.3.1.1	pp	2.1.1.153
RXN-4561	pp	RXN-9258
2.5.1.22	pp	2.5.1.16
1.3.1.81	pp	4.2.3.-
3.1.1.3	pp	2.3.1.20
3.1.3.4	pp	2.7.1.107
1.14.13.-	pp	2.1.1.-
RXN-12259	pp	RXN-11278
4.1.99.12	pp	5.3.1.13
2.4.2.-	pp	2.4.2.11
2.7.1.130	pp	2.4.1.182
1.1.1.35	pp	5.1.2.3
1.3.1.82	pp	RXN-2054
1.14.13.-	pp	4.2.3.24
RXN-11432	pp	RXN-11424
RXN-9110	pp	RXN-9109
RXN-9559	pp	RXN-9566
2.3.1.-	pp	2.4.1.115
1.14.11.9	pp	1.4.1.2
2.6.1.13	pp	1.4.1.4
2.3.1.91	pp	3.1.4.4
RXN-11422	pp	3.1.2.12
2.3.2.2	pp	3.1.2.12
2.1.1.129	pp	RXN-3166
RXN-11663	pp	RXN-12865
2.3.1.115	pp	RXN-4321
2.2.1.6	pp	1.1.1.28
3.1.4.14	pp	3.1.2.14
2.7.2.1	pp	RXN-8144
RXN-8200	pp	2.1.1.94
2.6.1.27	pp	1.4.1.2
2.6.1.27	pp	1.4.1.4
RXNQT-4304	pp	RXN-12867
2.7.1.32	pp	3.1.4.4
2.7.1.26	pp	2.5.1.9
3.5.1.5	pp	3.5.3.4
3.3.1.1	pp	2.1.1.158
RXN-8990	pp	4.2.1.91
3.3.1.1	pp	2.1.1.212
2.1.1.89	pp	2.1.1.117
2.7.8.15	pp	2.4.1.265
2.4.1.81	pp	RXN-7653
2.4.1.-	pp	RXN-7653
2.4.1.21	pp	2.7.7.27
6.1.1.17	pp	2.6.1.39
2.6.1.-	pp	2.3.1.54
6.3.-.-	pp	2.6.1.2
2.7.9.1	pp	RXN-8899
RXN-9752	pp	RXN-9742
2.6.1.57	pp	2.6.1.13
2.4.1.170	pp	RXN-3625
RXN-9185	pp	4.2.3.-
6.3.2.-	pp	1.2.1.3
1.2.1.68	pp	1.1.1.194
6.3.5.2	pp	6.3.1.2
1.14.11.32	pp	1.4.7.1
1.4.1.3	pp	1.5.1.9
6.1.1.17	pp	2.4.2.-
1.4.1.3	pp	1.5.1.12
2.4.1.121	pp	3.1.1.1
RXN-2942	pp	3.1.1.1
1.14.11.14	pp	1.1.1.42
1.14.11.-	pp	4.1.1.-
2.3.1.93	pp	4.2.1.17
2.7.8.11	pp	RXN-7253
2.1.1.129	pp	3.1.3.25
RXN-11421	pp	6.3.2.3
2.5.1.39	pp	1.2.1.64
RXN-9749	pp	RXN-9747
4.2.3.18	pp	4.2.3.23
1.14.13.115	pp	4.2.3.61
RXN-9130	pp	RXN-3181
3.2.1.105	pp	4.3.3.2
3.1.3.-	pp	4.2.3.82
RXN-7807	pp	2.5.1.-
2.6.1.16	pp	2.7.1.4
2.7.2.11	pp	6.3.5.1
1.2.1.3	pp	1.11.1.6
4.2.1.121	pp	1.13.11.58
3.2.2.14	pp	3.6.1.22
4.1.2.46	pp	3.2.1.21
RXN-9044	pp	RXN-9266
1.14.13.72	pp	1.1.1.270
1.-.-.-	pp	4.2.3.76
4.2.1.52	pp	2.3.1.54
1.2.1.-	pp	2.3.1.54
1.14.13.68	pp	1.14.13.41
1.14.13.109	pp	1.14.13.108
1.14.-.-	pp	1.14.13.-
RXN-11415	pp	1.14.13.-
2.1.1.65	pp	1.14.13.87
4.2.3.-	pp	RXN-4561
1.3.1.82	pp	RXN-4561
1.14.13.-	pp	RXN-7654
2.4.1.-	pp	RXN-12208
1.1.1.198	pp	RXN-5165
2.7.4.-	pp	2.3.1.51
4.1.1.31	pp	6.3.4.14
2.3.1.35	pp	2.6.1.13
1.13.11.20	pp	3.4.11.2
RXN-3181	pp	RXN-1408
1.6.6.-	pp	RXN-25
1.1.1.100	pp	RXN-13442
RXN-11534	pp	RXN-11533
3.1.3.86	pp	2.7.1.153
2.7.1.153	pp	3.1.3.67
3.1.3.45	pp	2.5.1.55
4.1.1.15	pp	2.6.1.49
4.1.1.15	pp	2.6.1.5
4.1.1.31	pp	3.1.3.22
4.1.3.38	pp	2.6.1.85
1.14.11.11	pp	1.1.1.41
1.14.99.42	pp	1.10.99.3
RXN-12875	pp	RXN-12874
2.1.1.14	pp	2.5.1.49
1.2.1.2	pp	4.1.99.12
3.1.3.-	pp	2.7.1.-
2.7.1.15	pp	RXN-4541
2.1.1.158	pp	3.1.3.5
1.3.1.-	pp	2.5.1.-
2.3.1.72	pp	RXN-7253
2.7.1.64	pp	RXN-7253
RXN-7245	pp	RXN-7249
1.2.1.64	pp	4.1.2.11
RXN-9033	pp	4.2.1.118
1.14.13.110	pp	3.1.7.5
2.6.1.9	pp	4.2.1.19
1.14.13.102	pp	1.3.1.81
1.1.1.198	pp	1.3.1.81
4.2.3.18	pp	RXN-4002
2.1.1.-	pp	1.2.3.7
RXN-11232	pp	RXN-11233
2.1.1.160	pp	2.1.1.159
3.5.4.9	pp	6.3.3.2
2.7.9.1	pp	4.2.3.4
1.14.13.123	pp	1.1.1.198
1.17.1.3	pp	1.1.1.198
2.7.9.1	pp	3.1.3.4
RXN-4002	pp	5.5.1.12
2.6.1.-	pp	4.1.1.-
RXN-9258	pp	RXN-9248
2.3.1.39	pp	2.7.8.7
RXN-11664	pp	RXN-11663
4.2.3.18	pp	4.2.3.-
RXN-11548	pp	2.1.1.160
2.4.1.-	pp	3.2.1.22
RXNQT-4350	pp	RXN-1444
4.2.3.18	pp	RXN-8383
3.3.1.1	pp	2.1.1.42
6.2.1.25	pp	RXN-9336
4.2.3.44	pp	RXN-5162
1.14.13.104	pp	RXN-5162
2.3.1.133	pp	RXN-11238
2.3.1.173	pp	RXN-11238
1.3.1.82	pp	4.2.3.44
RXN-3202	pp	RXN-3201
RXN-8335	pp	5.3.-.-
1.-.-.-	pp	RXN-2054
1.14.13.104	pp	RXN-2054
3.1.3.-	pp	RXN-2054
1.17.1.3	pp	RXN-2054
RXN-8693	pp	RXN-8692
RXN4FS-23	pp	RXN4FS-21
4.2.99.20	pp	2.2.1.9
2.1.1.111	pp	2.4.2.18
RXN-9337	pp	4.1.3.38
2.6.1.1	pp	1.4.1.4
1.14.11.19	pp	1.4.1.4
2.4.2.14	pp	2.6.1.83
2.6.1.9	pp	2.6.1.83
6.3.-.-	pp	2.8.1.9
4.1.3.27	pp	2.4.2.14
2.4.1.219	pp	1.14.13.75
1.14.11.12	pp	1.5.1.8
RXN-11425	pp	3.1.2.12
RXNQT-4361	pp	RXN-12865
2.3.2.2	pp	RXN-12865
2.4.1.272	pp	2.4.1.262
6.3.1.5	pp	RXN-6562
RXN-9027	pp	2.7.9.2
3.1.3.56	pp	3.1.4.11
2.7.2.3	pp	4.1.1.-
2.7.9.2	pp	1.1.1.27
2.7.2.1	pp	2.5.1.52
6.2.1.1	pp	2.5.1.52
6.3.1.2	pp	3.5.1.20
2.6.1.39	pp	1.4.1.2
RXN-9566	pp	2.7.1.11
5.3.1.23	pp	2.7.1.100
3.3.1.1	pp	RXN-8700
RXN-12208	pp	2.1.1.129
2.4.1.83	pp	2.4.1.259
RXN-9714	pp	5.1.3.5
4.1.1.31	pp	RXN-6562
1.4.1.3	pp	2.6.1.22
RXN-12207	pp	RXN-3523
RXN-8709	pp	3.1.2.-
RXN-2942	pp	3.5.1.-
2.4.1.-	pp	2.4.1.13
2.6.1.-	pp	4.4.1.6
1.4.1.3	pp	2.6.1.2
2.4.1.237	pp	1.14.11.23
6.3.-.-	pp	6.3.5.5
2.3.2.-	pp	3.1.2.6
2.4.2.14	pp	2.6.1.42
6.3.-.-	pp	3.5.1.2
RXN-9386	pp	3.5.1.2
1.14.11.13	pp	1.4.7.1
2.6.1.49	pp	1.4.7.1
2.4.1.14	pp	3.1.3.11
6.3.2.2	pp	2.6.1.49
6.1.1.11	pp	3.1.3.3
4.2.1.122	pp	3.1.3.3
6.1.1.17	pp	1.5.1.12
2.4.1.220	pp	RXN-9818
2.6.1.13	pp	1.1.1.42
RXN-7922	pp	4.1.1.-
RXN-12207	pp	1.11.1.11
2.4.1.46	pp	5.1.3.2
2.4.1.203	pp	RXN-4317
4.1.1.31	pp	1.1.1.82
RXN-11427	pp	6.3.2.3
6.3.2.3	pp	RXNQT-4306
RXN-9182	pp	4.2.3.15
2.6.1.-	pp	1.1.1.8
1.14.13.104	pp	RXN-9688
1.3.1.81	pp	RXN-9688
RXN-4002	pp	RXN-9688
2.4.2.24	pp	4.1.1.35
1.3.1.-	pp	4.2.3.23
1.1.1.198	pp	4.2.3.23
1.14.13.123	pp	4.2.3.61
1.14.13.102	pp	4.2.3.61
3.7.1.1	pp	RXN-6562
1.1.1.198	pp	4.2.3.73
1.14.11.9	pp	1.14.13.21
5.1.3.2	pp	2.7.7.9
3.5.3.1	pp	4.3.2.1
4.2.3.18	pp	4.2.3.82
1.4.1.14	pp	2.6.1.22
RXN-3523	pp	1.11.1.11
1.14.13.102	pp	1.3.1.-
1.14.13.104	pp	1.3.1.-
4.2.3.18	pp	1.14.13.104
2.4.1.-	pp	RXN-8881
RXN-11243	pp	6.2.1.12
1.14.13.78	pp	RXN-11778
2.4.1.63	pp	1.14.13.-
4.3.3.6	pp	2.2.1.1
1.1.1.198	pp	4.2.3.76
RXN-5162	pp	4.2.3.77
5.4.99.41	pp	4.2.1.125
5.4.99.53	pp	4.2.1.125
2.4.1.82	pp	2.4.1.123
4.2.1.52	pp	4.3.1.18
2.2.1.6	pp	RXN-8899
4.1.1.31	pp	4.2.3.1
1.-.-.-	pp	1.14.13.-
RXN-8537	pp	1.14.13.-
1.3.1.-	pp	RXN-4561
RXN-3181	pp	1.14.13.-
1.14.13.123	pp	1.14.13.120
RXN-5165	pp	1.14.13.120
1.3.1.82	pp	1.14.13.120
1.17.1.3	pp	1.10.3.-
1.3.1.-	pp	1.-.-.-
1.3.1.81	pp	RXN-5165
RXN-7	pp	RXN-6
RXN-12797	pp	3.1.2.14
1.14.13.122	pp	3.1.1.14
RXN-7739	pp	3.1.1.14
3.3.2.-	pp	RXN-12143
2.6.1.16	pp	2.2.1.1
2.7.2.11	pp	2.6.1.1
4.1.1.70	pp	1.3.8.-
2.1.2.1	pp	3.1.3.3
2.3.1.35	pp	6.3.5.3
2.4.2.3	pp	3.1.3.57
2.8.2.-	pp	RXN-10450
6.3.4.3	pp	4.1.99.12
3.1.-.-	pp	RXN-3121
4.1.1.35	pp	2.7.7.44
RXN-9341	pp	RXN-9339
1.3.1.-	pp	RXN-4224
3.4.13.-	pp	3.4.17.-
1.14.13.104	pp	1.3.1.81
1.17.1.3	pp	RXN-4002
1.2.1.2	pp	6.3.4.3
5.3.1.9	pp	5.1.3.15
2.4.2.3	pp	6.2.1.13
RXN-1603	pp	3.1.1.-
3.1.4.11	pp	2.7.1.149
RXNQT-4306	pp	6.3.2.3
3.3.1.1	pp	2.1.1.111
RXN-7253	pp	RXN-7305
2.6.1.-	pp	RXN-9170
1.14.13.115	pp	RXN-9249
1.-.-.-	pp	RXN-9256
RXN-2005	pp	RXN-2006
3.1.3.-	pp	4.2.3.-
RXN-11663	pp	RXNQT-4351
2.9.1.2	pp	2.7.1.164
RXN-12869	pp	RXN-12862
RXN-6	pp	RXN-5
RXNQT-4351	pp	RXN-1444
4.1.99.12	pp	5.3.1.6
2.7.2.11	pp	6.3.5.6
1.2.1.10	pp	4.1.2.5
2.1.1.-	pp	2.4.1.202
1.8.1.7	pp	1.8.4.9
1.14.13.115	pp	RXN-5162
RXN-5165	pp	RXN-5162
2.2.1.9	pp	5.4.4.2
2.1.1.7	pp	2.4.2.11
RXN-11243	pp	RXN-11238
2.6.1.79	pp	5.4.99.5
RXN-4002	pp	RXN-2054
2.5.1.55	pp	2.7.9.2
2.4.2.9	pp	3.6.1.6
2.6.1.13	pp	1.5.1.8
RXN-7922	pp	1.5.1.8
2.3.2.-	pp	6.3.2.23
[truncated: 2,581 more rows]
