# Supplementary material for: Transcriptional Evidence for Inferred Pattern of Pollen Tube-Stigma Metabolic Coupling during Pollination
Source: PLoS One. 2014 Sep 12;9(9):e107046. doi: 10.1371/journal.pone.0107046 (PMC4162560; doi:10.1371/journal.pone.0107046)
Supplement: Data S3 — Significantly differentially expressed genes (DEGs) of Arabidopsis pollen tube and Arabidopsis /maize stigma in response to pollination. (XLSX) [file pone.0107046.s003.xlsx]

## Sheet:  maize in  sigmas
			Significantly differential expressed genes in maize sigmas.
	PRANSCRIPPID	IMS_RPKM	MS_RPKM	PCLUSTER	LOCUS	PBINNAME	PDESCRIPTION	P20MAP_RPKM	P3HAP_RPKM
1	AC187157.4_FGP002	3.56114	4.9725	k8	AC187157	not assigned.unknown	moderately similar to ( 202) AT3G16310 | Symbols: | mitotic phosphoprotein N end (MPPN) family protein | chr3:5526593-5528106 REVERSEmoderately similar to ( 410) loc_os01g10350 12001.m07657 protein MPPN domain containing protein, expressed seq=cds; coord=8:22678378..22682240:1; parent_gene=AC187157.4_FG002	4.70134	5.69643
2	AC187262.4_FGP007	4.57929	-9.96578	k2	AC187262	not assigned.unknown	seq=cds; coord=1:184699840..184700461:-1; parent_gene=AC187262.4_FG007	-9.96578	-9.96578
3	AC189879.3_FGP003	5.77813	2.09973	k1	AC189879	RNA.regulation of transcription.Argonaute	nearly identical (1375) AT5G43810 | Symbols: ZLL, PNH, AGO10 | ZLL (ZWILLE); translation initiation factor | chr5:17611939-17616562 FORWARDnearly identical (1598) loc_os06g39640 12006.m08501 protein PINHEAD protein, putative, expressed seq=cds; coord=9:86402098..86407999:1; parent_gene=AC189879.3_FG003	3.70741	2.5396
4	AC190609.3_FGP003	5.80457	5.94813	k6	AC190609	protein.synthesis.ribosomal protein.eukaryotic.60S subunit.L7	weakly similar to ( 186) AT2G01250 | Symbols: | 60S ribosomal protein L7 (RPL7B) | chr2:133038-134264 REVERSEmoderately similar to ( 337) loc_os08g42920 12008.m26415 protein 60S ribosomal protein L7, putative, expressed seq=cds; coord=4:194342557..194343985:1; parent_gene=AC190609.3_FG003	6.98718	6.50215
5	AC190909.3_FGP004	6.462	3.71628	k1	AC190909	minor CHO metabolism.callose	moderately similar to ( 477) AT1G05570 | Symbols: CALS1, GSL06, ATGSL6, ATGSL06, GSL6 | CALS1 (CALLOSE SYNTHASE 1); 1,3-beta-glucan synthase/ transferase, transferring glycosyl groups | chr1:1647880-1658677 REVERSEhighly similar to ( 655) loc_os06g51270 12006.m09650 protein CALS1, putative, expressed seq=cds; coord=5:64335786..64339361:-1; parent_gene=AC190909.3_FG004	4.45523	3.21529
6	AC191113.2_FGP002	3.11968	3.45718	k6	AC191113	stress.biotic	highly similar to ( 589) AT5G64550 | Symbols: | loricrin-related | chr5:25801794-25803698 REVERSEhighly similar to ( 895) loc_os04g54830 12004.m10375 protein expressed protein seq=cds; coord=2:6354513..6356489:-1; parent_gene=AC191113.2_FG002	4.95102	5.01022
7	AC148152.3_FGP006	0.773094	2.95769	k5	AC148152	secondary metabolism.flavonoids.chalcones	moderately similar to ( 266) AT5G13930 | Symbols: CHS, TT4, ATCHS | TT4 (TRANSPARENT TESTA 4); naringenin-chalcone synthase | chr5:4488762-4490035 FORWARDmoderately similar to ( 285) CHSA_PETHY Chalcone synthase A (EC 2.3.1.74) (Naringenin-chalcone synthase A) - Petunia hybrida (Petunia)moderately similar to ( 313) loc_os07g17010 12007.m06142 protein chalcone synthase 8, putative, expressed seq=c…	3.37319	7.12776
8	AC148167.6_FGP001	5.3944	4.80164	k4	AC148167	not assigned.unknown	moderately similar to ( 318) loc_os07g08790 12007.m05335 protein seed specific protein Bn15D14A, putative, expressed seq=cds; coord=7:11665296..11671232:1; parent_gene=AC148167.6_FG001	6.16972	5.73483
9	AC152495.1_FGP012	2.23707	4.57779	k7	AC152495	hormone metabolism.ethylene.signal transduction	weakly similar to ( 154) AT1G07670 | Symbols: ATECA4, ECA4 | calcium-transporting ATPase | chr1:2370305-2374196 REVERSEmoderately similar to ( 219) loc_os03g17310 12003.m07160 protein calcium-transporting ATPase 2, endoplasmic reticulum-type, putative, expressed seq=cds; coord=10:3382757..3385323:-1; parent_gene=AC152495.1_FG012	3.99341	3.64057
10	AC155376.2_FGP002	3.76607	0.806283	k2	AC155376	not assigned.unknown	seq=cds; coord=8:164094581..164095366:1; parent_gene=AC155376.2_FG002	1.80674	1.69094
11	AC155434.2_FGP001	5.96582	4.95054	k12	AC155434	DNA.synthesis/chromatin structure	moderately similar to ( 253) AT5G17780 | Symbols: | hydrolase, alpha/beta fold family protein | chr5:5867429-5868976 REVERSEmoderately similar to ( 362) loc_os07g48610 12007.m09072 protein catalytic/ hydrolase, putative, expressed seq=cds; coord=7:173889075..173890521:1; parent_gene=AC155434.2_FG001	4.88604	4.2351
12	AC166636.1_FGP009	1.91268	4.96984	k9	AC166636	not assigned.unknown	moderately similar to ( 284) AT1G78160 | Symbols: APUM7 | APUM7 (Arabidopsis Pumilio 7); RNA binding / binding | chr1:29407900-29410184 FORWARDhighly similar to ( 564) loc_os03g09150 12003.m06421 protein RNA binding protein, putative, expressed seq=cds; coord=1:19984788..19991144:-1; parent_gene=AC166636.1_FG009	2.90941	2.96788
13	AC183319.3_FGP001	-9.96578	4.62991	k7	AC183319	not assigned.unknown	seq=cds; coord=3:37159271..37160060:1; parent_gene=AC183319.3_FG001	4.22356	5.02046
14	AC183932.3_FGP007	3.3032	-0.673238	k1	AC183932	cell wall.cellulose synthesis	highly similar to ( 720) AT4G07960 | Symbols: ATCSLC12, CSLC12 | ATCSLC12 (CELLULOSE-SYNTHASE LIKE C12); cellulose synthase/ transferase, transferring glycosyl groups | chr4:4802628-4805114 REVERSEhighly similar to ( 783) loc_os07g03260 12007.m04797 protein CSLC10 - cellulose synthase-like family C seq=cds; coord=5:5576047..5578811:1; parent_gene=AC183932.3_FG007	2.35781	0.348925
15	AC186577.3_FGP006	0.127977	7.09731	k7	AC186577	misc.invertase/pectin methylesterase inhibitor family protein	weakly similar to ( 137) loc_os08g01670 12008.m04315 protein c/VIF2, putative, expressed seq=cds; coord=6:1996014..1996736:-1; parent_gene=AC186577.3_FG006	5.32852	6.18213
16	AC192367.2_FGP002	5.06511	2.54636	k1	AC192367	not assigned.unknown	very weakly similar to (82.8) AT3G32400 | Symbols: | formin homology 2 domain-containing protein / FH2 domain-containing protein | chr3:13356995-13360572 REVERSEweakly similar to ( 113) loc_os08g17820 12008.m26828 protein actin binding protein, putative, expressed seq=cds; coord=4:58493410..58496647:-1; parent_gene=AC192367.2_FG002	3.97148	2.75294
17	AC192451.3_FGP001	4.86738	6.47791	k9	AC192451	not assigned.unknown	moderately similar to ( 249) AT4G11220 | Symbols: BTI2 | BTI2 (VIRB2-INTERACTING PROTEIN 2) | chr4:6838176-6839578 REVERSEmoderately similar to ( 348) loc_os02g16620 12002.m06905 protein reticulon, putative, expressed seq=cds; coord=5:137851622..137855580:-1; parent_gene=AC192451.3_FG001	5.85914	5.38979
18	AC193379.3_FGP001	1.10423	4.27372	k8	AC193379	signalling.receptor kinases.leucine rich repeat VIII-1	highly similar to ( 883) AT1G79620 | Symbols: | leucine-rich repeat transmembrane protein kinase, putative | chr1:29957633-29962174 REVERSEmoderately similar to ( 247) NORK_MEDTR Nodulation receptor kinase precursor (EC 2.7.11.1) (Does not make infections protein 2) (Symbiosis receptor-like kinase) (MtSYMRK) - Medicago truncatula (Barrel medic)nearly identical (1350) loc_os01g60060 12001.m12137 p…	3.03972	5.50373
19	AC194022.3_FGP013	4.35637	7.80133	k11	AC194022	not assigned.unknown	very weakly similar to (88.6) loc_os01g12270 12001.m07842 protein hypothetical protein seq=cds; coord=3:2783126..2783395:1; parent_gene=AC194022.3_FG013	3.39704	-9.96578
20	AC194970.5_FGP001	6.27803	5.27744	k12	AC194970	secondary metabolism.isoprenoids.non-mevalonate pathway.geranylgeranyl pyrophosphate synthase	moderately similar to ( 362) AT4G36810 | Symbols: GGPS1 | GGPS1 (GERANYLGERANYL PYROPHOSPHATE SYNTHASE 1); farnesyltranstransferase | chr4:17343513-17344628 FORWARDmoderately similar to ( 375) GGPPS_HEVBR Geranylgeranyl pyrophosphate synthetase, chloroplast precursor (GGPP synthetase) [Includes: Dimethylallyltranstransferase (EC 2.5.1.1); Geranyltranstransferase (EC 2.5.1.10); Farnesyltranstransf…	5.38334	4.61222
21	AC195860.3_FGP006	4.54073	3.19634	k1	AC195860	protein.synthesis.ribosomal protein.eukaryotic.60S subunit.unknown	moderately similar to ( 203) AT3G58660 | Symbols: | 60S ribosomal protein-related | chr3:21701574-21702914 FORWARDmoderately similar to ( 378) loc_os05g48422 12005.m27477 protein structural constituent of ribosome, putative, expressed seq=cds; coord=6:163868874..163870703:-1; parent_gene=AC195860.3_FG006	3.28594	2.83999
22	AC196090.3_FGP006	3.73997	0.465141	k1	AC196090	protein.degradation.subtilases	moderately similar to ( 442) AT1G04110 | Symbols: SDD1 | SDD1 (STOMATAL DENSITY AND DISTRIBUTION); serine-type endopeptidase | chr1:1061457-1063784 REVERSEnearly identical (1095) loc_os03g02750 12003.m05815 protein xylem serine proteinase 1 precursor, putative, expressed seq=cds; coord=9:154016088..154018334:1; parent_gene=AC196090.3_FG006	3.14743	1.01277
23	AC196475.3_FGP005	6.64242	7.7975	k9	AC196475	RNA.regulation of transcription.NAC domain transcription factor family	weakly similar to ( 173) AT1G33060 | Symbols: ANAC014 | no apical meristem (NAM) family protein | chr1:11975518-11978493 REVERSEweakly similar to ( 122) NAC74_ORYSA NAC domain-containing protein 74 (ONAC074) - Oryza sativa (Rice)highly similar to ( 640) loc_os08g06140 12008.m26586 protein ANAC014, putative, expressed seq=cds; coord=4:32243054..32246208:1; parent_gene=AC196475.3_FG005	7.64202	7.10072
24	AC197246.3_FGP003	6.0931	4.77597	k1	AC197246	protein.synthesis.ribosomal protein.eukaryotic.60S subunit.L32	moderately similar to ( 207) AT4G18100 | Symbols: | 60S ribosomal protein L32 (RPL32A) | chr4:10035715-10036475 REVERSEmoderately similar to ( 236) loc_os08g41300 12008.m08108 protein 60S ribosomal protein L32, putative, expressed seq=cds; coord=1:191987932..191990561:1; parent_gene=AC197246.3_FG003	5.34235	4.63957
25	AC197555.3_FGP008	4.14912	6.04486	k9	AC197555	DNA.repair	moderately similar to ( 338) AT3G04880 | Symbols: DRT102 | DRT102 (DNA-DAMAGE-REPAIR/TOLERATION 2) | chr3:1346431-1347363 REVERSEmoderately similar to ( 490) loc_os01g36090 12001.m09906 protein DNA-damage-repair/toleration protein DRT102, putative, expressed seq=cds; coord=3:227494431..227495354:1; parent_gene=AC197555.3_FG008	5.41466	4.58603
26	AC197672.3_FGP002	5.47102	3.50746	k1	AC197672	lipid metabolism.FA synthesis and FA elongation.Acetyl CoA Carboxylation	nearly identical (3005) AT1G36160 | Symbols: ACC1, AT-ACC1, EMB22, GK, PAS3 | ACC1 (ACETYL-COENZYME A CARBOXYLASE 1); acetyl-CoA carboxylase | chr1:13534196-13543773 FORWARDmoderately similar to ( 226) MCCA_ORYSA Methylcrotonoyl-CoA carboxylase subunit alpha, mitochondrial precursor (EC 6.4.1.4) (3-methylcrotonyl-CoA carboxylase 1) (MCCase subunit alpha) (3-methylcrotonyl-CoA:carbon dioxide ligas…	3.93682	3.13002
27	AC197705.4_FGP008	5.3039	5.75779	k11	AC197705	not assigned.unknown	moderately similar to ( 248) loc_os05g39400 12005.m08118 protein expressed protein seq=cds; coord=8:118195750..118197099:1; parent_gene=AC197705.4_FG008	5.44095	4.33001
28	AC197717.3_FGP002	4.96571	5.00662	k11	AC197717	not assigned.unknown	weakly similar to ( 126) AT1G13740 | Symbols: AFP2 | AFP2 (ABI FIVE BINDING PROTEIN 2) | chr1:4713969-4715158 FORWARDmoderately similar to ( 321) loc_os03g11550 12003.m06607 protein expressed protein seq=cds; coord=9:146816174..146818566:1; parent_gene=AC197717.3_FG002	5.30497	3.80013
29	AC197758.3_FGP004	-9.96578	4.34908	k7	AC197758	misc.peroxidases	moderately similar to ( 400) AT5G05340 | Symbols: | peroxidase, putative | chr5:1579142-1580819 REVERSEmoderately similar to ( 385) PERP7_BRARA Peroxidase P7 (EC 1.11.1.7) (TP7) - Brassica rapa (Turnip)highly similar to ( 524) loc_os11g02130 12011.m04413 protein peroxidase 52 precursor, putative, expressed seq=cds; coord=4:183941776..183944103:1; parent_gene=AC197758.3_FG004	0.282795	0.929956
30	AC198353.5_FGP004	4.0887	2.01216	k1	AC198353	RNA.RNA binding	highly similar to ( 595) AT3G13180 | Symbols: | NOL1/NOP2/sun family protein / antitermination NusB domain-containing protein | chr3:4236326-4239966 REVERSEhighly similar to ( 635) loc_os09g30100 12009.m060003 protein ribosomal RNA small subunit methyltransferase B, putative, expressed seq=cds; coord=2:188770909..188785073:1; parent_gene=AC198353.5_FG004	2.30624	1.42289
31	AC198418.3_FGP005	4.94215	2.80088	k3	AC198418	RNA.processing.RNA helicase	highly similar to ( 814) AT5G26742 | Symbols: emb1138 | emb1138 (embryo defective 1138); ATP binding / ATP-dependent helicase/ RNA binding / helicase/ nucleic acid binding / zinc ion binding | chr5:9285540-9288871 REVERSEmoderately similar to ( 319) RH7_SPIOL DEAD-box ATP-dependent RNA helicase 7 (EC 3.6.1.-) - Spinacia oleracea (Spinach)highly similar to ( 848) loc_os03g61220 12003.m35496 protei…	4.44859	4.98028
32	AC199541.4_FGP001	2.74931	6.47984	k7	AC199541	hormone metabolism.salicylic acid.synthesis-degradation	moderately similar to ( 320) AT2G43820 | Symbols: GT, UGT74F2 | UGT74F2 (UDP-GLUCOSYLTRANSFERASE 74F2); UDP-glucose:4-aminobenzoate acylglucosyltransferase/ UDP-glucosyltransferase/ UDP-glycosyltransferase/ transferase, transferring glycosyl groups / transferase, transferring hexosyl groups | chr2:18152279-18153715 FORWARDmoderately similar to ( 306) IAAG_MAIZE Indole-3-acetate beta-glucosyltrans…	6.01605	6.41687
33	AC199765.4_FGP008	3.40569	5.28568	k8	AC199765	cell wall.cellulose synthesis	highly similar to ( 562) AT5G49720 | Symbols: ATGH9A1, DEC, KOR, RSW2, IRX2, KOR1 | ATGH9A1 (ARABIDOPSIS THALIANA GLYCOSYL HYDROLASE 9A1); cellulase/ hydrolase, hydrolyzing O-glycosyl compounds | chr5:20197765-20200168 REVERSEhighly similar to ( 841) GUN12_ORYSA Endoglucanase 12 (EC 3.2.1.4) (Endo-1,4-beta glucanase 12) (OsGLU3) - Oryza sativa (Rice)highly similar to ( 841) loc_os04g41970 12004.m…	5.68668	6.38722
34	AC199782.5_FGP003	7.00542	5.60359	k1	AC199782	RNA.regulation of transcription.TCP transcription factor family	very weakly similar to (92.4) AT5G51910 | Symbols: | TCP family transcription factor, putative | chr5:21094704-21095585 REVERSEweakly similar to ( 189) loc_os09g34950 12009.m06495 protein auxin-induced basic helix-loop-helix transcription factor, putative, expressed seq=cds; coord=2:194355266..194356913:-1; parent_gene=AC199782.5_FG003	5.71471	5.1894
35	AC204530.4_FGP003	4.72131	2.57102	k3	AC204530	cell.organisation	moderately similar to ( 211) AT2G38750 | Symbols: ANNAT4 | ANNAT4 (ANNEXIN ARABIDOPSIS 4); calcium ion binding / calcium-dependent phospholipid binding | chr2:16196582-16198431 REVERSEweakly similar to ( 142) ANX4_FRAAN Annexin-like protein RJ4 - Fragaria ananassa (Strawberry)moderately similar to ( 332) loc_os05g31750 12005.m07409 protein annexin-like protein RJ4, putative, expressed seq=cds; co…	4.20628	3.48963
36	AC205419.3_FGP001	5.26665	3.86759	k12	AC205419	not assigned.unknown	highly similar to ( 643) AT1G19835 | Symbols: | unknown protein | chr1:6856212-6859513 REVERSEnearly identical (1360) loc_os03g14250 12003.m06867 protein expressed protein seq=cds; coord=9:142806737..142811172:-1; parent_gene=AC205419.3_FG001	5.34271	3.14653
37	AC205502.4_FGP004	1.9236	8.20146	k7	AC205502	secondary metabolism.isoprenoids.terpenoids	moderately similar to ( 229) AT5G23960 | Symbols: ATTPS21, TPS21 | TPS21 (TERPENE SYNTHASE 21); (-)-E-beta-caryophyllene synthase/ alpha-humulene synthase | chr5:8092969-8095128 FORWARDmoderately similar to ( 275) DCS1_GOSHI (+)-delta-cadinene synthase (EC 4.2.3.13) (D-cadinene synthase) - Gossypium hirsutum (Upland cotton)moderately similar to ( 468) loc_os04g27070 12004.m07830 protein terpene s…	6.5238	7.91639
38	AC205521.3_FGP003	5.89355	4.39797	k12	AC205521	protein.degradation.ubiquitin	highly similar to ( 582) AT1G16860 | Symbols: | merozoite surface protein-related | chr1:5768280-5770183 FORWARDhighly similar to ( 778) loc_os08g13350 12008.m26625 protein cysteine-type endopeptidase/ ubiquitin thiolesterase, putative, expressed seq=cds; coord=4:69339397..69344018:1; parent_gene=AC205521.3_FG003	4.9448	2.73635
39	AC205574.3_FGP006	3.69062	-1.71566	k2	AC205574	RNA.regulation of transcription.TCP transcription factor family	moderately similar to ( 209) AT3G15030 | Symbols: TCP4 | TCP4 (TCP family transcription factor 4); transcription factor | chr3:5062308-5063570 FORWARDmoderately similar to ( 427) loc_os01g11550 12001.m07772 protein mutant cincinnata, putative, expressed seq=cds; coord=3:3475915..3478576:1; parent_gene=AC205574.3_FG006	-0.255766	-0.830998
40	AC207342.3_FGP001	4.96975	-9.96578	k2	AC207342	RNA.regulation of transcription.NIN-like bZIP-related family	weakly similar to ( 122) AT5G53040 | Symbols: | RWP-RK domain-containing protein | chr5:21506967-21507948 REVERSEmoderately similar to ( 206) loc_os01g37100 12001.m10005 protein RWP-RK domain containing protein, expressed seq=cds; coord=8:136380345..136381870:1; parent_gene=AC207342.3_FG001	-9.96578	-9.96578
41	AC207628.4_FGP011	5.36738	3.01475	k3	AC207628	signalling.calcium	moderately similar to ( 205) AT1G74690 | Symbols: IQD31 | IQD31 (IQ-domain 31); calmodulin binding | chr1:28061498-28063924 REVERSEhighly similar to ( 549) loc_os01g51840 12001.m42704 protein calmodulin binding protein, putative, expressed seq=cds; coord=3:202844837..202848761:1; parent_gene=AC207628.4_FG011	4.17722	4.09995
42	AC207722.2_FGP009	8.63508	9.74025	k7	AC207722	PS.lightreaction.photosystem II.LHC-II	moderately similar to ( 452) AT2G34420 | Symbols: LHB1B2, LHCB1.5 | LHB1B2; chlorophyll binding | chr2:14522716-14523513 REVERSEhighly similar to ( 512) CB21_MAIZE Chlorophyll a-b binding protein 1, chloroplast precursor (LHCII type I CAB-1) (LHCP) - Zea mays (Maize)moderately similar to ( 476) loc_os01g41710 12001.m42672 protein chlorophyll a-b binding protein 2, chloroplast precursor, putative,…	10.0047	9.41388
43	AC208110.2_FGP011	5.55865	2.84683	k2	AC208110	transport.peptides and oligopeptides	moderately similar to ( 472) AT2G02040 | Symbols: ATPTR2-B, NTR1, PTR2-B, PTR2, ATPTR2 | PTR2 (PEPTIDE TRANSPORTER 2); dipeptide transporter/ high affinity oligopeptide transporter/ nitrate transmembrane transporter/ peptide transporter/ transporter/ tripeptide transporter | chr2:487542-489707 FORWARDhighly similar to ( 895) loc_os04g50940 12004.m09991 protein peptide transporter PTR2, putative, …	2.7624	3.34543
44	AC208204.3_FGP006	4.25155	7.80612	k9	AC208204	stress.abiotic.heat	weakly similar to ( 177) AT3G46230 | Symbols: ATHSP17.4, HSP17.4 | ATHSP17.4 | chr3:16984263-16984733 REVERSEmoderately similar to ( 241) HSP23_ORYSA 17.4 kDa class I heat shock protein 3 - Oryza sativa (Rice)moderately similar to ( 241) loc_os03g15960 12003.m101284 protein 17.4 kDa class I heat shock protein 3, putative, expressed seq=cds; coord=1:38637065..38637541:1; parent_gene=AC208204.3_FG0…	7.60154	4.7287
45	AC208221.3_FGP002	4.10904	8.98557	k7	AC208221	not assigned.unknown	weakly similar to ( 124) IBBR_ORYSA Bowman-Birk type bran trypsin inhibitor precursor (Protein RBBI3-3) (RBTI) (OSE727A) - Oryza sativa (Rice)weakly similar to ( 145) loc_os01g03320 12001.m06971 protein Bowman-Birk type bran trypsin inhibitor precursor, putative, expressed seq=cds; coord=2:37901719..37904325:1; parent_gene=AC208221.3_FG002	7.94112	8.34246
46	AC208327.4_FGP003	5.83599	4.82845	k3	AC208327	development.unspecified	highly similar to ( 564) AT2G19540 | Symbols: | transducin family protein / WD-40 repeat family protein | chr2:8461804-8464347 FORWARDhighly similar to ( 739) loc_os12g03822 12012.m56461 protein glutamate-rich WD repeat-containing protein 1, putative, expressed seq=cds; coord=8:126490922..126504843:1; parent_gene=AC208327.4_FG003	5.18684	5.31295
47	AC208436.3_FGP007	2.41258	-2.55684	k1	AC208436	RNA.regulation of transcription.PHD finger transcription factor	weakly similar to ( 156) AT5G58610 | Symbols: | PHD finger transcription factor, putative | chr5:23686771-23691053 REVERSEweakly similar to ( 115) loc_os07g49290 12007.m09138 protein DNA binding protein, putative, expressed seq=cds; coord=1:45099020..45105645:1; parent_gene=AC208436.3_FG007	-1.09695	-1.67218
48	AC208440.3_FGP003	4.86846	3.74138	k2	AC208440	not assigned.unknown	moderately similar to ( 248) AT1G11060 | Symbols: | unknown protein | chr1:3684568-3689537 FORWARDhighly similar to ( 716) loc_os10g35380 12010.m21744 protein expressed protein seq=cds; coord=1:227445652..227452152:-1; parent_gene=AC208440.3_FG003	3.62902	3.49237
49	AC208897.3_FGP003	2.21944	4.73604	k10	AC208897	cell.organisation	weakly similar to ( 150) AT1G51405 | Symbols: | myosin-related | chr1:19057780-19059582 FORWARDmoderately similar to ( 362) loc_os03g11770 12003.m06629 protein expressed protein seq=cds; coord=1:27116186..27121004:1; parent_gene=AC208897.3_FG003	1.04711	4.96955
50	AC209206.3_FGP011	5.5816	4.26566	k12	AC209206	RNA.regulation of transcription.Argonaute	nearly identical (1382) AT1G48410 | Symbols: AGO1 | AGO1 (ARGONAUTE 1); endoribonuclease/ miRNA binding / protein binding / siRNA binding | chr1:17886285-17891892 REVERSEnearly identical (1631) loc_os04g47870 12004.m09728 protein PINHEAD protein, putative, expressed seq=cds; coord=10:137481424..137487962:1; parent_gene=AC209206.3_FG011	3.83921	1.92002
51	AC209208.3_FGP001	7.86005	8.37777	k11	AC209208	protein.postranslational modification	highly similar to ( 739) AT1G63700 | Symbols: YDA, MAPKKK4 | YDA (YODA); ATP binding / kinase/ protein kinase/ protein serine/threonine kinase | chr1:23625208-23629031 REVERSEweakly similar to ( 123) CIPK1_ORYSA CIPK-like protein 1 (EC 2.7.11.1) (OsCK1) - Oryza sativa (Rice)nearly identical (1262) loc_os02g44642 12002.m09504 protein YDA, putative, expressed seq=cds; coord=5:193309763..193318041:-…	7.95468	6.34397
52	AC209664.3_FGP002	3.91481	3.70538	k11	AC209664	misc.UDP glucosyl and glucoronyl transferases	moderately similar to ( 403) AT3G02350 | Symbols: GAUT9 | GAUT9 (Galacturonosyltransferase 9); polygalacturonate 4-alpha-galacturonosyltransferase/ transferase, transferring glycosyl groups / transferase, transferring hexosyl groups | chr3:479248-481178 FORWARDhighly similar to ( 604) loc_os06g12280 12006.m05945 protein glycosyl transferase family 8 protein, expressed seq=cds; coord=9:4651553..46…	4.06419	1.34212
53	AC209784.3_FGP011	3.31163	7.48493	k9	AC209784	cell wall.cell wall proteins.AGPs.AGP	moderately similar to ( 238) AT3G46550 | Symbols: SOS5 | SOS5 (salt overly sensitive 5); polysaccharide binding / protein binding | chr3:17136612-17137874 REVERSEmoderately similar to ( 409) loc_os01g62380 12001.m150773 protein fasciclin-like arabinogalactan protein 8 precursor, putative, expressed seq=cds; coord=3:180974800..180977597:1; parent_gene=AC209784.3_FG011	6.71019	3.10737
54	AC209835.4_FGP004	6.80239	5.30628	k12	AC209835	transport.unspecified cations	moderately similar to ( 277) AT4G31290 | Symbols: | ChaC-like family protein | chr4:15186851-15188278 FORWARDmoderately similar to ( 315) loc_os02g26700 12002.m100204 protein cation transport protein chaC, putative, expressed seq=cds; coord=5:21882122..21887338:-1; parent_gene=AC209835.4_FG004	4.75651	3.82451
55	AC209858.4_FGP003	5.00141	3.34657	k1	AC209858	RNA.regulation of transcription.SET-domain transcriptional regulator family	weakly similar to ( 129) AT1G76710 | Symbols: ASHH1 | SDG26 (SET DOMAIN GROUP 26); histone-lysine N-methyltransferase | chr1:28789887-28792371 REVERSEweakly similar to ( 188) loc_os04g34976 12004.m101808 protein SET domain-containing protein SET102, putative, expressed seq=cds; coord=1:11359711..11362566:-1; parent_gene=AC209858.4_FG003	3.78637	2.83162
56	AC209877.3_FGP002	3.97879	2.08785	k12	AC209877	not assigned.unknown	very weakly similar to (90.9) AT2G04235 | Symbols: | unknown protein | chr2:1449414-1455018 FORWARDmoderately similar to ( 272) loc_os06g40590 12006.m08595 protein expressed protein seq=cds; coord=9:91780632..91791332:-1; parent_gene=AC209877.3_FG002	1.51212	0.702418
57	AC209987.4_FGP010	4.96747	3.81917	k12	AC209987	misc.plastocyanin-like	weakly similar to ( 126) AT3G20570 | Symbols: | plastocyanin-like domain-containing protein | chr3:7186754-7187453 REVERSEweakly similar to ( 176) loc_os06g46740 12006.m09200 protein early nodulin 20 precursor, putative, expressed seq=cds; coord=5:46946530..46947446:-1; parent_gene=AC209987.4_FG010	4.08933	1.37084
58	AC205730.3_FGP001	3.51933	-9.96578	k3	AC205730	not assigned.unknown	seq=cds; coord=1:166361948..166364519:-1; parent_gene=AC205730.3_FG001	-9.96578	3.48178
59	AC206223.3_FGP001	3.56727	1.67411	k3	AC206223	not assigned.unknown	moderately similar to ( 305) AT1G07120 | Symbols: | FUNCTIONS IN: molecular_function unknown; INVOLVED IN: biological_process unknown; LOCATED IN: chloroplast envelope; EXPRESSED IN: leaf whorl, petal, inflorescence meristem, flower; EXPRESSED DURING: 4 anthesis, petal differentiation and expansion stage; BEST Arabidopsis thaliana protein match is: proline-rich family protein (TAIR:AT4G18570.1); …	3.8362	2.7464
60	AC206788.3_FGP015	0.0981464	3.6813	k8	AC206788	misc.UDP glucosyl and glucoronyl transferases	moderately similar to ( 292) AT3G16520 | Symbols: UGT88A1 | UDP-glucoronosyl/UDP-glucosyl transferase family protein | chr3:5618847-5620833 REVERSEweakly similar to ( 149) ZOX_PHAVU Zeatin O-xylosyltransferase (EC 2.4.2.40) (Zeatin O-beta-D-xylosyltransferase) - Phaseolus vulgaris (Kidney bean) (French bean)highly similar to ( 619) loc_os05g45100 12005.m08635 protein anthocyanidin 5,3-O-glucosylt…	2.13882	5.12301
61	AC214119.3_FGP009	4.13544	2.65851	k1	AC214119	not assigned.unknown	moderately similar to ( 455) AT5G48120 | Symbols: | binding | chr5:19508210-19514774 REVERSEhighly similar to ( 558) loc_os07g08050 12007.m05263 protein expressed protein seq=cds; coord=7:9534642..9541513:1; parent_gene=AC214119.3_FG009	2.80137	2.25937
62	AC214266.3_FGP002	4.65246	2.42001	k1	AC214266	transport.sugars	moderately similar to ( 400) AT4G35335 | Symbols: | nucleotide-sugar transmembrane transporter/ sugar:hydrogen symporter | chr4:16807286-16810015 FORWARDmoderately similar to ( 473) loc_os07g38610 12007.m08106 protein UDP-galactose translocator, putative, expressed seq=cds; coord=10:42530983..42533412:1; parent_gene=AC214266.3_FG002	3.14294	2.44217
63	AC214360.3_FGP001	-9.96578	6.01188	k7	AC214360	secondary metabolism.isoprenoids.terpenoids	highly similar to ( 585) AT1G79460 | Symbols: GA2, KS, ATKS | GA2 (GA REQUIRING 2); ent-kaurene synthase | chr1:29890568-29894436 FORWARDhighly similar to ( 575) KSB_CUCMA Ent-kaurene synthase B, chloroplast precursor (EC 4.2.3.19) (KSB) - Cucurbita maxima (Pumpkin) (Winter squash)highly similar to ( 755) loc_os02g36220 12002.m100242 protein ent-kaurene synthase B, chloroplast precursor, putative…	2.43924	5.24327
64	AC214448.3_FGP007	4.9518	6.33653	k8	AC214448	not assigned.unknown	moderately similar to ( 477) AT5G18520 | Symbols: | LOCATED IN: endomembrane system, integral to membrane; EXPRESSED IN: 24 plant structures; EXPRESSED DURING: 14 growth stages; CONTAINS InterPro DOMAIN/s: Transmembrane receptor, eukaryota (InterPro:IPR009637); BEST Arabidopsis thaliana protein match is: unknown protein (TAIR:AT3G09570.1); Has 385 Blast hits to 381 proteins in 83 species: Archae …	6.26737	7.38998
65	AC214635.3_FGP005	3.63108	4.38737	k5	AC214635	not assigned.unknown	seq=cds; coord=4:124473830..124477265:-1; parent_gene=AC214635.3_FG005	4.26785	5.70161
66	AC214817.3_FGP007	5.38847	2.64195	k1	AC214817	signalling.receptor kinases.misc	weakly similar to ( 147) AT4G29180 | Symbols: | leucine-rich repeat protein kinase, putative | chr4:14385631-14389524 FORWARDmoderately similar to ( 245) loc_os05g44930 12005.m08618 protein receptor-like protein kinase, putative, expressed seq=cds; coord=6:154287619..154288390:1; parent_gene=AC214817.3_FG007	3.42914	2.90994
67	AC215201.3_FGP003	5.69691	3.46261	k3	AC215201	protein.postranslational modification	moderately similar to ( 402) AT5G50860 | Symbols: | protein kinase family protein | chr5:20693778-20696983 REVERSEweakly similar to ( 175) CDC22_MEDSA Cell division control protein 2 homolog 2 (EC 2.7.11.22) - Medicago sativa (Alfalfa)highly similar to ( 697) loc_os01g70130 12001.m43356 protein transposon protein, putative, unclassified, expressed seq=cds; coord=6:142192310..142195630:1; parent_g…	4.74374	4.78584
68	AC215690.3_FGP002	7.14358	9.53428	k9	AC215690	lipid metabolism.FA synthesis and FA elongation.ACP desaturase	highly similar to ( 583) AT2G43710 | Symbols: SSI2, FAB2 | SSI2; acyl-[acyl-carrier-protein] desaturase/ stearoyl-CoA 9-desaturase | chr2:18120107-18122495 FORWARDhighly similar to ( 669) STAD_ORYSA Acyl-[acyl-carrier-protein] desaturase, chloroplast precursor (EC 1.14.19.2) (Stearoyl-ACP desaturase) - Oryza sativa (Rice)highly similar to ( 679) loc_os04g31070 12004.m08210 protein acyl-desaturase…	8.61544	7.47006
69	AC216886.3_FGP001	3.36476	-2.35563	k3	AC216886	not assigned.unknown	moderately similar to ( 264) AT5G15890 | Symbols: | unknown protein | chr5:5187687-5189348 REVERSEhighly similar to ( 528) loc_os06g16250 12006.m06338 protein expressed protein seq=cds; coord=9:33733667..33734920:1; parent_gene=AC216886.3_FG001	0.296902	-0.149047
70	AC217665.3_FGP005	5.08368	6.18324	k8	AC217665	stress.biotic	moderately similar to ( 286) AT1G33970 | Symbols: | avirulence-responsive protein, putative / avirulence induced gene protein, putative / AIG protein, putative | chr1:12349614-12350960 REVERSEhighly similar to ( 517) loc_os02g35130 12002.m100235 protein protein AIG1, putative, expressed seq=cds; coord=4:117407028..117409170:1; parent_gene=AC217665.3_FG005	5.93532	6.26954
71	AC217947.4_FGP002	5.3968	1.94622	k3	AC217947	secondary metabolism.phenylpropanoids	highly similar to ( 884) AT4G30210 | Symbols: ATR2, AR2 | ATR2 (ARABIDOPSIS P450 REDUCTASE 2); NADPH-hemoprotein reductase | chr4:14796900-14800578 FORWARDhighly similar to ( 929) NCPR_CATRO NADPH--cytochrome P450 reductase (EC 1.6.2.4) (CPR) (P450R) - Catharanthus roseus (Rosy periwinkle) (Madagascar periwinkle)nearly identical (1096) loc_os08g14570 12008.m05581 protein NADPH--cytochrome P450 re…	5.04467	5.06118
72	AC217975.3_FGP001	0.68512	3.01667	k8	AC217975	signalling.in sugar and nutrient physiology.pyruvate dehydrogenase kinase	highly similar to ( 536) AT3G06483 | Symbols: PDK, ATPDHK | PDK (PYRUVATE DEHYDROGENASE KINASE); ATP binding / histidine phosphotransfer kinase/ pyruvate dehydrogenase (acetyl-transferring) kinase | chr3:1990727-1992581 REVERSEhighly similar to ( 664) loc_os07g44330 12007.m29283 protein protein kinase, mitochondrial precursor, putative, expressed seq=cds; coord=7:168592020..168595349:-1; parent_g…	2.27328	4.94397
73	AC218035.3_FGP004	6.7424	6.09722	k12	AC218035	not assigned.unknown	moderately similar to ( 246) AT5G49820 | Symbols: emb1879 | emb1879 (embryo defective 1879) | chr5:20246753-20249432 REVERSEmoderately similar to ( 298) loc_os05g34650 12005.m27826 protein expressed protein seq=cds; coord=8:103589990..103593771:1; parent_gene=AC218035.3_FG004	6.42614	5.36969
74	AC218972.3_FGP002	6.88163	5.7949	k1	AC218972	not assigned.unknown	moderately similar to ( 277) loc_os01g60420 12001.m12170 protein expressed protein seq=cds; coord=8:170627969..170629457:-1; parent_gene=AC218972.3_FG002	6.13067	5.33022
75	AC220927.3_FGP001	6.70455	2.58922	k3	AC220927	not assigned.unknown	seq=cds; coord=5:208888362..208888913:-1; parent_gene=AC220927.3_FG001	6.27818	4.58431
76	AC210193.4_FGP002	4.45074	5.24223	k6	AC210193	not assigned.unknown	weakly similar to ( 133) loc_os01g55000 12001.m11660 protein expressed protein seq=cds; coord=3:196560796..196561635:-1; parent_gene=AC210193.4_FG002	7.03174	5.05474
77	AC210314.3_FGP006	4.22495	5.70055	k9	AC210314	not assigned.unknown	very weakly similar to (81.6) AT4G08230 | Symbols: | glycine-rich protein | chr4:5188047-5189574 REVERSEweakly similar to ( 110) loc_os03g15720 12003.m35135 protein expressed protein seq=cds; coord=9:140888633..140891799:-1; parent_gene=AC210314.3_FG006	5.24747	4.84824
78	AC210669.3_FGP001	6.98532	6.06495	k11	AC210669	cell wall.modification	moderately similar to ( 333) AT5G57560 | Symbols: TCH4, XTH22 | TCH4 (Touch 4); hydrolase, acting on glycosyl bonds / xyloglucan:xyloglucosyl transferase | chr5:23307296-23308235 REVERSEmoderately similar to ( 300) BRU1_SOYBN Brassinosteroid-regulated protein BRU1 precursor - Glycine max (Soybean)moderately similar to ( 424) loc_os06g48160 12006.m09342 protein xyloglucan endotransglucosylase/hydr…	6.87847	2.58704
79	AC211276.4_FGP008	4.75446	2.79113	k1	AC211276	not assigned.unknown	moderately similar to ( 352) AT3G52060 | Symbols: | unknown protein | chr3:19310987-19312027 REVERSEhighly similar to ( 567) loc_os03g44580 12003.m35334 protein expressed protein seq=cds; coord=5:16416400..16417482:1; parent_gene=AC211276.4_FG008	4.20039	2.772
80	AC211737.3_FGP012	4.42488	6.23431	k7	AC211737	protein.degradation.subtilases	highly similar to ( 805) AT4G20850 | Symbols: TPP2 | TPP2 (TRIPEPTIDYL PEPTIDASE II); tripeptidyl-peptidase | chr4:11160935-11169889 REVERSEhighly similar to ( 991) loc_os02g44520 12002.m09492 protein tripeptidyl-peptidase 2, putative, expressed seq=cds; coord=5:193157657..193165368:1; parent_gene=AC211737.3_FG012	5.67805	5.88285
81	AC212068.4_FGP005	4.5003	6.5514	k7	AC212068	misc.GDSL-motif lipase	moderately similar to ( 467) AT1G54790 | Symbols: | GDSL-motif lipase/hydrolase family protein | chr1:20441124-20443997 REVERSEmoderately similar to ( 290) EST_HEVBR Esterase precursor (EC 3.1.1.-) (Early nodule-specific protein homolog) (Latex allergen Hev b 13) - Hevea brasiliensis (Para rubber tree)highly similar to ( 649) loc_os05g33270 12005.m07559 protein esterase precursor, putative, expre…	6.20048	6.5296
82	AC212565.3_FGP001	5.8364	-9.96578	k2	AC212565	DNA.synthesis/chromatin structure.histone	weakly similar to ( 162) AT5G59970 | Symbols: | histone H4 | chr5:24146352-24146663 REVERSEweakly similar to ( 162) H4_PEA Histone H4 - Pisum sativum (Garden pea)weakly similar to ( 162) loc_os10g39410 12010.m06709 protein histone H4, putative, expressed seq=cds; coord=8:16166029..16166694:-1; parent_gene=AC212565.3_FG001	-9.96578	-9.96578
83	AC212835.3_FGP008	4.60626	5.58339	k8	AC212835	protein.postranslational modification.kinase.receptor like cytoplasmatic kinase VII	moderately similar to ( 335) AT3G09830 | Symbols: | protein kinase, putative | chr3:3017199-3018696 FORWARDweakly similar to ( 187) NORK_MEDTR Nodulation receptor kinase precursor (EC 2.7.11.1) (Does not make infections protein 2) (Symbiosis receptor-like kinase) (MtSYMRK) - Medicago truncatula (Barrel medic)moderately similar to ( 473) loc_os04g45920 12004.m09543 protein protein kinase APK1B, ch…	5.5691	6.67424
84	AC213521.3_FGP005	3.22556	3.3455	k5	AC213521	tetrapyrrole synthesis.glu-tRNA reductase	highly similar to ( 630) AT1G58290 | Symbols: HEMA1 | HEMA1; glutamyl-tRNA reductase | chr1:21624028-21626051 REVERSEhighly similar to ( 808) HEM1_ORYSA Glutamyl-tRNA reductase, chloroplast precursor (EC 1.2.1.70) (GluTR) - Oryza sativa (Rice)highly similar to ( 808) loc_os10g35840 12010.m06402 protein glutamyl-tRNA reductase, chloroplast precursor, putative, expressed seq=cds; coord=1:226217182.…	3.30437	5.24174
85	AC226373.2_FGP009	5.60719	4.15564	k1	AC226373	not assigned.unknown	seq=cds; coord=6:156402396..156402716:1; parent_gene=AC226373.2_FG009	4.03766	3.43024
86	AC231180.2_FGP001	5.13365	3.97088	k12	AC231180	signalling.G-proteins	weakly similar to ( 200) AT2G46380 | Symbols: | unknown protein | chr2:19039377-19042171 FORWARDhighly similar to ( 532) loc_os05g50910 12005.m083828 protein expressed protein seq=cds; coord=8:76035656..76044611:1; parent_gene=AC231180.2_FG001	5.14195	2.4405
87	AC231745.1_FGP004	4.42461	7.07063	k9	AC231745	not assigned.unknown	moderately similar to ( 377) AT1G08030 | Symbols: | unknown protein | chr1:2490425-2492741 REVERSEhighly similar to ( 669) loc_os06g06370 12006.m05363 protein expressed protein seq=cds; coord=9:18237985..18246380:1; parent_gene=AC231745.1_FG004	5.47238	5.07518
88	AC233865.1_FGP003	5.82355	4.18892	k2	AC233865	RNA.regulation of transcription.NAC domain transcription factor family	moderately similar to ( 340) AT3G17730 | Symbols: anac057 | anac057 (Arabidopsis NAC domain containing protein 57); transcription factor | chr3:6064379-6065813 FORWARDmoderately similar to ( 202) NAC74_ORYSA NAC domain-containing protein 74 (ONAC074) - Oryza sativa (Rice)moderately similar to ( 454) loc_os09g38000 12009.m06747 protein ANAC086, putative seq=cds; coord=7:146597172..146598863:1; par…	4.26955	4.12511
89	AC233878.1_FGP004	4.62637	2.86829	k12	AC233878	transport.calcium	nearly identical (1225) AT1G10130 | Symbols: ECA3, ATECA3 | ECA3 (ENDOPLASMIC RETICULUM-TYPE CALCIUM-TRANSPORTING ATPASE 3); calcium-transporting ATPase/ calmodulin binding / manganese-transporting ATPase/ peroxidase | chr1:3311139-3321941 FORWARDmoderately similar to ( 261) ACA5_ORYSA Probable calcium-transporting ATPase 5, plasma membrane-type (EC 3.6.3.8) (Ca(2+)-ATPase isoform 5) - Oryza sati…	3.30323	1.47832
90	AC233882.1_FGP003	3.38231	6.32607	k7	AC233882	transport.ABC transporters and multidrug resistance systems	nearly identical (1367) AT2G47000 | Symbols: MDR4, PGP4, ABCB4, ATPGP4 | ABCB4 (ATP BINDING CASSETTE SUBFAMILY B4); ATPase, coupled to transmembrane movement of substances / xenobiotic-transporting ATPase | chr2:19310008-19314750 REVERSEhighly similar to ( 905) MDR_ORYSA Putative multidrug resistance protein (P-glycoprotein) - Oryza sativa (Rice)nearly identical (1786) loc_os01g50080 12001.m11192…	6.5789	6.43126
91	AC233887.1_FGP006	3.56459	1.02312	k1	AC233887	lipid metabolism.glycolipid synthesis.DGDG synthase	highly similar to ( 926) AT3G11670 | Symbols: DGD1 | DGD1 (DIGALACTOSYL DIACYLGLYCEROL DEFICIENT 1); UDP-galactosyltransferase/ galactolipid galactosyltransferase/ transferase, transferring glycosyl groups | chr3:3681679-3684495 REVERSEhighly similar to ( 998) DGDG1_LOTJA Digalactosyldiacylglycerol synthase 1, chloroplast precursor (EC 2.4.1.241) - Lotus japonicusnearly identical (1246) loc_os04g…	3.39186	1.2159
92	AC233899.1_FGP004	1.47862	3.03668	k8	AC233899	RNA.regulation of transcription.HB,Homeobox transcription factor family	very weakly similar to (89.0) AT4G40060 | Symbols: ATHB16, ATHB-16 | ATHB16 (ARABIDOPSIS THALIANA HOMEOBOX PROTEIN 16); sequence-specific DNA binding / transcription activator/ transcription factor | chr4:18571682-18572774 REVERSEweakly similar to ( 107) loc_os03g08960 12003.m06402 protein homeodomain-leucine zipper transcription factor TaHDZipI-1, putative, expressed seq=cds; coord=9:149646070..…	2.84122	4.58431
93	AC233953.1_FGP005	4.57305	4.41118	k11	AC233953	transport.potassium	highly similar to ( 836) AT3G02050 | Symbols: KUP3, ATKUP3, ATKT4 | KUP3 (K+ UPTAKE TRANSPORTER 3); potassium ion transmembrane transporter | chr3:350815-354135 FORWARDnearly identical (1069) HAK2_ORYSA Probable potassium transporter 2 (OsHAK2) - Oryza sativa (Rice)nearly identical (1069) loc_os01g70940 12001.m42802 protein potassium transporter 2, putative, expressed seq=cds; coord=8:159498164..…	4.41562	2.88345
94	AC233961.1_FGP001	6.01196	4.61066	k12	AC233961	RNA.regulation of transcription.SET-domain transcriptional regulator family	highly similar to ( 560) AT1G73100 | Symbols: SUVH3, SDG19 | SUVH3 (SU(VAR)3-9 HOMOLOG 3); histone methyltransferase | chr1:27491970-27493979 FORWARDnearly identical (1170) loc_os11g38900 12011.m07738 protein histone-lysine N-methyltransferase, H3 lysine-9 specific SUVH1, putative, expressed seq=cds; coord=7:20244021..20246591:1; parent_gene=AC233961.1_FG001	4.98944	3.48937
95	AC234152.1_FGP002	2.81043	5.80366	k8	AC234152	transport.potassium	highly similar to ( 642) AT4G22200 | Symbols: AKT2/3, AKT3, AKT2 | AKT2/3 (ARABIDOPSIS POTASSIUM TRANSPORT 2/3); cyclic nucleotide binding / inward rectifier potassium channel/ protein binding | chr4:11746666-11750091 REVERSEmoderately similar to ( 407) AKT1_ORYSA Potassium channel AKT1 (OsAKT1) - Oryza sativa (Rice)highly similar to ( 949) loc_os05g35410 12005.m07771 protein potassium channel AK…	5.9779	6.61657
96	AC234156.1_FGP005	5.71894	3.96689	k2	AC234156	cell wall.cell wall proteins.AGPs.AGP	weakly similar to ( 184) AT2G04780 | Symbols: FLA7 | FLA7 (FASCICLIN-LIKE ARABINOOGALACTAN 7) | chr2:1677488-1678252 FORWARDmoderately similar to ( 218) loc_os09g30486 12009.m06208 protein fasciclin-like arabinogalactan protein 7 precursor, putative, expressed seq=cds; coord=4:198559982..198560791:-1; parent_gene=AC234156.1_FG005	4.15447	4.28124
97	AC234164.1_FGP004	2.38323	-9.96578	k2	AC234164	RNA.regulation of transcription.GRAS transcription factor family	moderately similar to ( 353) AT1G63100 | Symbols: | scarecrow transcription factor family protein | chr1:23399391-23401367 REVERSEweakly similar to ( 154) DWRF8_MAIZE DELLA protein DWARF8 (Protein dwarf-8) - Zea mays (Maize)highly similar to ( 738) loc_os06g03710 12006.m05103 protein DELLA protein SLR1, putative, expressed seq=cds; coord=9:24972213..24974672:1; parent_gene=AC234164.1_FG004	-9.96578	-9.96578
98	AC234199.1_FGP003	3.94172	1.08778	k3	AC234199	not assigned.unknown	highly similar to ( 687) AT3G48190 | Symbols: ATM, ATATM | ATM (ATAXIA-TELANGIECTASIA MUTATED); 1-phosphatidylinositol-3-phosphate 5-kinase | chr3:17797628-17828361 FORWARDweakly similar to ( 145) ATR_ORYSA Serine/threonine-protein kinase ATR (EC 2.7.11.1) - Oryza sativa (Rice)highly similar to ( 761) loc_os01g01689 12001.m42826 protein phosphatidylinositol 3- and 4-kinase family protein, express…	2.32528	2.272
99	AC234515.1_FGP003	6.70264	5.00638	k3	AC234515	cell.organisation	highly similar to ( 804) AT5G23860 | Symbols: TUB8 | TUB8; structural constituent of cytoskeleton | chr5:8042962-8044528 FORWARDhighly similar to ( 821) TBB5_ORYSA Tubulin beta-5 chain (Beta-5 tubulin) - Oryza sativa (Rice)highly similar to ( 821) loc_os06g46000 12006.m31916 protein tubulin beta-3 chain, putative, expressed seq=cds; coord=5:83557023..83560095:1; parent_gene=AC234515.1_FG003	6.61703	5.94645
100	AC235535.1_FGP001	6.66164	5.41075	k1	AC235535	RNA.regulation of transcription.Chromatin Remodeling Factors	nearly identical (1520) AT3G06400 | Symbols: CHR11 | CHR11 (CHROMATIN-REMODELING PROTEIN 11); ATP binding / DNA binding / DNA-dependent ATPase/ helicase/ hydrolase, acting on acid anhydrides, in phosphorus-containing anhydrides / nucleic acid binding / nucleosome binding | chr3:1941066-1946700 FORWARDnearly identical (1648) ISW2_ORYSA Probable chromatin remodelling complex ATPase chain (EC 3.6.1.…	5.66564	5.41854
101	AC235547.1_FGP005	1.22069	3.14132	k8	AC235547	protein.postranslational modification.kinase.receptor like cytoplasmatic kinase VII	moderately similar to ( 389) AT2G16250 | Symbols: | leucine-rich repeat transmembrane protein kinase, putative | chr2:7039682-7042933 REVERSEweakly similar to ( 130) PSKR_DAUCA Phytosulfokine receptor precursor (EC 2.7.11.1) (Phytosulfokine LRR receptor kinase) - Daucus carota (Carrot)highly similar to ( 979) loc_os03g56250 12003.m10534 protein wound and phytochrome signaling involved receptor li…	2.81156	4.77888
102	AF546187.1_FGP007	0.764026	4.95157	k8	AF546187	not assigned.unknown	weakly similar to ( 163) ZEAA_MAIZE Zein-alpha 19D1 precursor (19 kDa zein 19D1) - Zea mays (Maize) seq=cds; coord=1:161990941..161991666:1; parent_gene=AF546187.1_FG007	3.93715	5.77517
103	AC225185.3_FGP004	5.02565	3.40501	k3	AC225185	not assigned.unknown	moderately similar to ( 449) AT5G55860 | Symbols: | unknown protein | chr5:22610146-22612166 FORWARDhighly similar to ( 858) loc_os12g17310 12012.m05688 protein prefoldin, putative, expressed seq=cds; coord=3:110670070..110673574:-1; parent_gene=AC225185.3_FG004	4.29991	4.32443
104	AC225205.3_FGP003	6.33603	7.18994	k11	AC225205	protein.degradation.ubiquitin	moderately similar to ( 236) AT2G03890 | Symbols: | phosphatidylinositol 3- and 4-kinase family protein | chr2:1186199-1188151 FORWARDmoderately similar to ( 404) loc_os09g29890 12009.m22000 protein phosphatidylinositol 3- and 4-kinase family protein, expressed seq=cds; coord=7:130092349..130094061:-1; parent_gene=AC225205.3_FG003	6.48679	4.52375
105	AC225718.2_FGP004	5.79294	4.2317	k12	AC225718	not assigned.unknown	weakly similar to ( 178) loc_os02g41940 12002.m09231 protein nuclease/ nucleic acid binding protein, putative seq=cds; coord=5:48584773..48585429:1; parent_gene=AC225718.2_FG004	-9.96578	-9.96578
106	GRMZM2G000288_P01	5.4469	4.66257	k12	GRMZM2G000288	not assigned.unknown	seq=cds; coord=7:138092142..138093522:1; parent_gene=GRMZM2G000288	4.92279	2.27039
107	GRMZM2G000292_P01	2.97813	-0.955663	k3	GRMZM2G000292	not assigned.unknown	weakly similar to ( 156) AT1G18850 | Symbols: | unknown protein | chr1:6504928-6506127 REVERSEmoderately similar to ( 364) loc_os01g02170 12001.m43442 protein expressed protein seq=cds; coord=8:8822002..8823505:-1; parent_gene=GRMZM2G000292	0.696873	0.344033
108	GRMZM2G000376_P01	-3.23371	-9.96578	k4	GRMZM2G000376	stress.biotic.signalling.MLO-like	highly similar to ( 548) AT2G33670 | Symbols: MLO5, ATMLO5 | MLO5 (MILDEW RESISTANCE LOCUS O 5); calmodulin binding | chr2:14245138-14247879 FORWARDmoderately similar to ( 478) MLO_HORVU Protein MLO - Hordeum vulgare (Barley)highly similar to ( 518) loc_os05g09050 12005.m05419 protein MLO-like protein 10, putative, expressed seq=cds; coord=6:82021510..82031450:1; parent_gene=GRMZM2G000376	2.66495	3.03909
109	GRMZM2G000397_P01	3.57138	6.46365	k9	GRMZM2G000397	signalling.calcium	weakly similar to ( 146) AT1G64850 | Symbols: | calcium-binding EF hand family protein | chr1:24096548-24097574 REVERSEmoderately similar to ( 273) loc_os04g51240 12004.m10020 protein EF hand family protein, expressed seq=cds; coord=2:12128999..12130348:1; parent_gene=GRMZM2G000397	5.40347	4.60317
110	GRMZM2G000581_P01	1.89412	2.58391	k9	GRMZM2G000581	misc.UDP glucosyl and glucoronyl transferases	highly similar to ( 731) AT1G27440 | Symbols: GUT2, IRX10, ATGUT1 | GUT2; catalytic/ glucuronoxylan glucuronosyltransferase | chr1:9529265-9531213 REVERSEhighly similar to ( 805) loc_os01g70200 12001.m13068 protein secondary cell wall-related glycosyltransferase family 47, putative, expressed seq=cds; coord=8:160339625..160343317:1; parent_gene=GRMZM2G000581	3.60655	1.69484
111	GRMZM2G000601_P03	3.82527	5.3318	k7	GRMZM2G000601	protein.degradation.ubiquitin.E2	moderately similar to ( 249) AT1G64230 | Symbols: UBC28 | ubiquitin-conjugating enzyme, putative | chr1:23833792-23835220 FORWARDweakly similar to ( 123) UBC2_WHEAT Ubiquitin-conjugating enzyme E2-17 kDa (EC 6.3.2.19) (Ubiquitin-protein ligase) (Ubiquitin carrier protein) - Triticum aestivum (Wheat)moderately similar to ( 278) loc_os09g12230 12009.m04485 protein ubiquitin-conjugating enzyme E2-17…	4.48838	4.91622
112	GRMZM2G000608_P01	3.79968	-9.96578	k2	GRMZM2G000608	not assigned.unknown	moderately similar to ( 395) AT1G54385 | Symbols: | binding | chr1:20301289-20303048 REVERSEhighly similar to ( 881) loc_os11g37100 12011.m07558 protein expressed protein seq=cds; coord=4:201886428..201889196:1; parent_gene=GRMZM2G000608	-9.96578	-9.96578
113	GRMZM2G000615_P01	4.17599	4.02901	k11	GRMZM2G000615	not assigned.unknown	highly similar to ( 637) AT5G16300 | Symbols: | FUNCTIONS IN: molecular_function unknown; INVOLVED IN: biological_process unknown; LOCATED IN: cellular_component unknown; EXPRESSED IN: 23 plant structures; EXPRESSED DURING: 13 growth stages; CONTAINS InterPro DOMAIN/s: Vps51/Vps67 (InterPro:IPR014812); Has 201 Blast hits to 182 proteins in 75 species: Archae - 0; Bacteria - 0; Metazoa - 125; Fung…	4.07049	2.99311
114	GRMZM2G000622_P01	3.91558	4.96668	k9	GRMZM2G000622	nucleotide metabolism.synthesis.purine.FGAR amidotransferase	nearly identical (1882) AT1G74260 | Symbols: PUR4 | PUR4 (purine biosynthesis 4); ATP binding / catalytic/ phosphoribosylformylglycinamidine synthase | chr1:27923005-27927764 REVERSEnearly identical (2323) loc_os01g66500 12001.m12758 protein phosphoribosylformylglycinamidine synthase, chloroplast precursor, putative, expressed seq=cds; coord=1:268558195..268564501:-1; parent_gene=GRMZM2G000622	4.9736	4.45978
115	GRMZM2G000632_P01	4.3381	2.86255	k12	GRMZM2G000632	cell wall.precursor synthesis.MUR4	highly similar to ( 640) AT1G30620 | Symbols: HSR8, MUR4, UXE1 | MUR4 (MURUS 4); UDP-arabinose 4-epimerase/ catalytic | chr1:10855496-10857970 FORWARDhighly similar to ( 750) ARAE3_ORYSA Probable UDP-arabinose 4-epimerase 3 (EC 5.1.3.5) (UDP-D-xylose 4-epimerase 3) (UDP-galactose 4-epimerase-like protein 3) (OsUEL-3) - Oryza sativa (Rice)highly similar to ( 750) loc_os08g03570 12008.m04501 protei…	3.58435	1.72336
116	GRMZM2G000645_P01	4.64807	3.11087	k1	GRMZM2G000645	cell.vesicle transport	nearly identical (1515) AT3G15980 | Symbols: | coatomer protein complex, subunit beta 2 (beta prime), putative | chr3:5412015-5418313 REVERSEvery weakly similar to (93.2) PF20_CHLRE Flagellar WD repeat protein PF20 - Chlamydomonas reinhardtiinearly identical (1692) loc_os06g05180 12006.m71402 protein coatomer subunit beta, putative, expressed seq=cds; coord=9:20394189..20404574:-1; parent_gene=GR…	3.41434	2.46642
117	GRMZM2G000686_P01	2.26292	3.07219	k11	GRMZM2G000686	RNA.regulation of transcription.CCAAT box binding factor family, HAP2	weakly similar to ( 146) AT3G14020 | Symbols: NF-YA6 | NF-YA6 (NUCLEAR FACTOR Y, SUBUNIT A6); transcription factor | chr3:4642968-4644301 FORWARDmoderately similar to ( 261) loc_os03g07880 12003.m35594 protein nuclear transcription factor Y subunit A-3, putative, expressed seq=cds; coord=1:15806192..15809456:-1; parent_gene=GRMZM2G000686	2.61077	-1.76197
118	GRMZM2G000718_P01	7.07842	4.90839	k1	GRMZM2G000718	cell.vesicle transport	moderately similar to ( 358) AT3G17440 | Symbols: NPSN13, ATNPSN13 | NPSN13 (NOVEL PLANT SNARE 13) | chr3:5970153-5972290 REVERSEmoderately similar to ( 444) loc_os07g44350 12007.m08656 protein novel plant SNARE 11, putative, expressed seq=cds; coord=7:168657202..168660806:1; parent_gene=GRMZM2G000718	5.64683	4.22568
119	GRMZM2G000764_P01	3.60982	2.1166	k1	GRMZM2G000764	stress.abiotic.drought/salt	highly similar to ( 709) AT1G78240 | Symbols: TSD2, QUA2 | TSD2 (TUMOROUS SHOOT DEVELOPMENT 2); methyltransferase | chr1:29433173-29435815 REVERSEnearly identical (1086) loc_os02g51860 12002.m10217 protein ATP binding protein, putative, expressed seq=cds; coord=4:180498698..180504090:1; parent_gene=GRMZM2G000764	4.0369	2.14564
120	GRMZM2G000812_P01	1.30815	4.5861	k8	GRMZM2G000812	development.unspecified	moderately similar to ( 235) AT4G10850 | Symbols: | nodulin MtN3 family protein | chr4:6675068-6676718 FORWARDmoderately similar to ( 389) loc_os02g19820 12002.m07224 protein expressed protein seq=cds; coord=5:126816126..126819003:-1; parent_gene=GRMZM2G000812	3.76915	5.84221
121	AY530952.1_FGP001	2.69765	-9.96578	k2	AY530952.1	signalling.unspecified	highly similar to ( 588) AT5G12080 | Symbols: MSL10 | MSL10 (MECHANOSENSITIVE CHANNEL OF SMALL CONDUCTANCE-LIKE 10); mechanically-gated ion channel | chr5:3898182-3900923 REVERSEhighly similar to ( 926) loc_os06g10410 12006.m05759 protein mechanosensitive ion channel family protein, expressed seq=cds; coord=6:108342670..108346539:-1; parent_gene=AY530952.1_FG001	-9.96578	-9.96578
122	ef517601.1_FGP010	6.87311	5.2248	k2	EF517601.1	RNA.regulation of transcription.GeBP like	weakly similar to ( 117) AT5G28040 | Symbols: | transcription regulator | chr5:10037654-10038937 REVERSEmoderately similar to ( 262) loc_os01g14720 12001.m08075 protein transcription regulator, putative, expressed seq=cds; coord=3:34497455..34498654:-1; parent_gene=EF517601.1_FG010	5.42238	5.17945
123	GRMZM2G000014_P01	4.50358	2.65905	k2	GRMZM2G000014	protein.degradation.ubiquitin.E3.RING	moderately similar to ( 419) AT1G47570 | Symbols: | zinc finger (C3HC4-type RING finger) family protein | chr1:17478978-17483229 FORWARDhighly similar to ( 642) loc_os11g07450 12011.m28659 protein zinc finger, C3HC4 type family protein, expressed seq=cds; coord=4:204852273..204859771:1; parent_gene=GRMZM2G000014	2.66209	3.46971
124	GRMZM2G000052_P01	4.01977	5.04533	k6	GRMZM2G000052	misc.oxidases - copper, flavone etc.	highly similar to ( 689) AT2G43020 | Symbols: ATPAO2 | ATPAO2 (Polyamine oxidase 2); amine oxidase/ electron carrier/ oxidoreductase | chr2:17891945-17894440 FORWARDweakly similar to ( 135) PAO_MAIZE Polyamine oxidase precursor (EC 1.5.3.11) - Zea mays (Maize)highly similar to ( 860) loc_os04g53190 12004.m35201 protein lysine-specific histone demethylase 1, putative, expressed seq=cds; coord=2:89…	5.85525	5.55499
125	GRMZM2G000093_P02	3.75446	-0.0668545	k1	GRMZM2G000093	not assigned.unknown	moderately similar to ( 343) AT2G22140 | Symbols: ATEME1B, EME1B | ATEME1B (ARABIDOPSIS ESSENTIAL MEIOTIC ENDONUCLEASE 1B); endonuclease | chr2:9414895-9418584 REVERSEmoderately similar to ( 374) loc_os04g55500 12004.m35486 protein expressed protein seq=cds; coord=2:5685792..5692684:-1; parent_gene=GRMZM2G000093	1.34057	0.402767
126	GRMZM2G000177_P01	5.83158	4.55979	k1	GRMZM2G000177	not assigned.unknown	highly similar to ( 787) AT5G24710 | Symbols: | FUNCTIONS IN: molecular_function unknown; INVOLVED IN: biological_process unknown; LOCATED IN: plasma membrane; EXPRESSED IN: 23 plant structures; EXPRESSED DURING: 14 growth stages; CONTAINS InterPro DOMAIN/s: WD40 repeat-like (InterPro:IPR011046), WD40 repeat, region (InterPro:IPR017986), WD40 repeat (InterPro:IPR001680), WD40/YVTN repeat-like (In…	4.34106	3.91607
127	GRMZM2G000245_P01	4.94095	3.78051	k1	GRMZM2G000245	not assigned.unknown	moderately similar to ( 307) AT4G31880 | Symbols: | LOCATED IN: cytosol, chloroplast; EXPRESSED IN: 24 plant structures; EXPRESSED DURING: 14 growth stages; BEST Arabidopsis thaliana protein match is: binding (TAIR:AT1G15940.1); Has 114836 Blast hits to 56273 proteins in 1914 species: Archae - 187; Bacteria - 15478; Metazoa - 53116; Fungi - 16017; Plants - 4342; Viruses - 719; Other Eukaryotes - …	3.9731	3.30969
128	GRMZM2G000278_P01	4.98484	6.32882	k8	GRMZM2G000278	protein.postranslational modification	highly similar to ( 526) AT1G10940 | Symbols: ASK1, SNRK2-4, SNRK2.4, SRK2A | SNRK2.4 (SNF1-RELATED PROTEIN KINASE 2.4); kinase | chr1:3656050-3658170 REVERSEhighly similar to ( 620) SAPK6_ORYSA Serine/threonine-protein kinase SAPK6 (EC 2.7.11.1) (Osmotic stress/abscisic acid-activated protein kinase 6) - Oryza sativa (Rice)highly similar to ( 620) loc_os02g34600 12002.m08549 protein serine/threo…	6.16208	6.78519
129	GRMZM2G000280_P01	5.41479	5.07085	k12	GRMZM2G000280	major CHO metabolism.degradation.sucrose.misc	moderately similar to ( 359) AT4G26620 | Symbols: | sucrase-related | chr4:13427599-13429877 REVERSEmoderately similar to ( 487) loc_os02g49320 12002.m09966 protein sucrose cleavage protein-like, putative, expressed seq=cds; coord=5:204209307..204287307:-1; parent_gene=GRMZM2G000280	5.13076	3.86728
130	GRMZM2G001048_P01	5.00582	2.65961	k12	GRMZM2G001048	RNA.regulation of transcription.B3 transcription factor family	moderately similar to ( 288) loc_os11g09160 12011.m05113 protein B3 DNA binding domain containing protein, expressed seq=cds; coord=4:14725696..14729099:-1; parent_gene=GRMZM2G001048	3.06995	0.0848411
131	GRMZM2G001084_P01	6.06739	4.62867	k2	GRMZM2G001084	protein.degradation.serine protease	nearly identical (1076) AT5G50920 | Symbols: CLPC, ATHSP93-V, HSP93-V, DCA1, CLPC1 | CLPC1; ATP binding / ATP-dependent peptidase/ ATPase | chr5:20715710-20719800 REVERSEnearly identical (1087) CLPC_PEA ATP-dependent Clp protease ATP-binding subunit clpC homolog, chloroplast precursor - Pisum sativum (Garden pea)nearly identical (1164) loc_os04g32560 12004.m101433 protein ATP-dependent Clp protea…	4.84972	5.20544
132	GRMZM2G001088_P01	5.58071	3.47134	k12	GRMZM2G001088	RNA.regulation of transcription.unclassified	moderately similar to ( 266) AT1G07840 | Symbols: | leucine zipper factor-related | chr1:2424603-2426131 FORWARDmoderately similar to ( 378) loc_os01g68310 12001.m12933 protein expressed protein seq=cds; coord=8:162963891..162967617:1; parent_gene=GRMZM2G001088	4.19022	0.946609
133	GRMZM2G001114_P01	3.12853	-1.03793	k12	GRMZM2G001114	protein.degradation.ubiquitin.E3.RING	weakly similar to ( 138) AT5G60710 | Symbols: | zinc finger (C3HC4-type RING finger) family protein | chr5:24410953-24414849 REVERSEhighly similar to ( 837) loc_os09g12720 12009.m059952 protein protein binding protein, putative, expressed seq=cds; coord=7:82648790..82658156:-1; parent_gene=GRMZM2G001114	0.0740424	-9.96578
134	GRMZM2G001116_P01	2.14509	1.50676	k6	GRMZM2G001116	cell.organisation	moderately similar to ( 249) AT5G27000 | Symbols: ATK4, KATD | ATK4 (ARABIDOPSIS THALIANA KINESIN 4); ATPase/ microtubule binding / microtubule motor | chr5:9498099-9502951 FORWARDmoderately similar to ( 375) loc_os11g44880 12011.m08321 protein kinesin motor domain containing protein, expressed seq=cds; coord=4:2522023..2526409:1; parent_gene=GRMZM2G001116	6.76963	6.46466
135	GRMZM2G001241_P01	5.70623	-2.72582	k1	GRMZM2G001241	misc.GDSL-motif lipase	moderately similar to ( 493) AT3G04290 | Symbols: ATLTL1, LTL1 | LTL1 (LI-TOLERANT LIPASE 1); carboxylesterase/ hydrolase, acting on ester bonds | chr3:1133620-1136223 REVERSEweakly similar to ( 167) APG_BRANA Anter-specific proline-rich protein APG (Protein CEX) (Fragment) - Brassica napus (Rape)highly similar to ( 620) loc_os04g42860 12004.m09251 protein anther-specific proline-rich protein APG…	0.627159	-1.2562
136	GRMZM2G001243_P01	5.62048	3.67233	k2	GRMZM2G001243	protein.postranslational modification	weakly similar to ( 170) AT1G72770 | Symbols: HAB1 | HAB1 (HOMOLOGY TO ABI1); catalytic/ protein serine/threonine phosphatase | chr1:27390998-27392413 FORWARDmoderately similar to ( 289) loc_os05g46040 12005.m27934 protein protein phosphatase 2C ABI2, putative, expressed seq=cds; coord=8:136017188..136018955:1; parent_gene=GRMZM2G001243	2.13222	3.11771
137	GRMZM2G001288_P01	-1.79466	3.00287	k8	GRMZM2G001288	misc.beta 1,3 glucan hydrolases	weakly similar to ( 120) AT3G13560 | Symbols: | glycosyl hydrolase family 17 protein | chr3:4425484-4427284 REVERSEvery weakly similar to (80.9) E13B_WHEAT Glucan endo-1,3-beta-glucosidase precursor (EC 3.2.1.39) ((1->3)-beta-glucan endohydrolase) ((1->3)-beta-glucanase) (Beta-1,3-endoglucanase) - Triticum aestivum (Wheat)moderately similar to ( 340) loc_os03g25790 12003.m34870 protein glycosyl h…	2.17675	4.01729
138	GRMZM2G001297_P01	5.62795	7.32909	k8	GRMZM2G001297	lipid metabolism.lipid degradation.beta-oxidation.acyl CoA DH	nearly identical (1108) AT3G06810 | Symbols: IBR3 | IBR3 (IBA-RESPONSE 3); acyl-CoA dehydrogenase/ oxidoreductase | chr3:2146534-2150654 FORWARDvery weakly similar to (92.8) IVD1_SOLTU Isovaleryl-CoA dehydrogenase 1, mitochondrial precursor (EC 1.3.99.10) (IVD 1) - Solanum tuberosum (Potato)nearly identical (1388) loc_os07g47820 12007.m29021 protein acad10 protein, putative, expressed seq=cds; co…	6.51803	7.60362
139	GRMZM2G001444_P01	5.77555	4.31637	k2	GRMZM2G001444	not assigned.unknown	moderately similar to ( 315) AT4G15030 | Symbols: | unknown protein | chr4:8578989-8581180 FORWARDmoderately similar to ( 390) loc_os11g42000 12011.m08036 protein protein FRA10AC1, putative, expressed seq=cds; coord=2:229716970..229726311:-1; parent_gene=GRMZM2G001444	4.308	4.21331
140	GRMZM2G001457_P02	5.3382	6.62393	k8	GRMZM2G001457	protein.postranslational modification	nearly identical (1052) AT3G45780 | Symbols: PHOT1, NPH1, JK224, RPT1 | PHOT1 (PHOTOTROPIN 1); FMN binding / blue light photoreceptor/ kinase/ protein binding / protein serine/threonine kinase | chr3:16818557-16823960 FORWARDmoderately similar to ( 332) KPK1_PHAVU Protein kinase PVPK-1 (EC 2.7.11.1) - Phaseolus vulgaris (Kidney bean) (French bean)nearly identical (1282) loc_os12g01140 12012.m0737…	5.55999	6.13424
141	GRMZM2G001514_P01	5.91546	4.29013	k3	GRMZM2G001514	cell wall.cell wall proteins.AGPs.AGP	weakly similar to ( 102) AT5G44130 | Symbols: FLA13 | FLA13 (FASCICLIN-LIKE ARABINOGALACTAN PROTEIN 13 PRECURSOR) | chr5:17761128-17761871 FORWARDweakly similar to ( 189) loc_os05g48900 12005.m08961 protein fasciclin-like arabinogalactan protein 7 precursor, putative, expressed seq=cds; coord=8:69592559..69594672:1; parent_gene=GRMZM2G001514	6.01306	5.12899
142	GRMZM2G001551_P01	4.18709	2.5925	k1	GRMZM2G001551	not assigned.unknown	moderately similar to ( 467) AT1G80770 | Symbols: PDE318 | PDE318 (pigment defective 318); GTP binding | chr1:30355266-30357786 FORWARDhighly similar to ( 627) loc_os08g06230 12008.m04762 protein nucleolar GTP-binding protein 1, putative, expressed seq=cds; coord=10:77679784..77686935:1; parent_gene=GRMZM2G001551	3.24504	3.01558
143	GRMZM2G001639_P01	4.4362	5.82433	k8	GRMZM2G001639	cell.organisation	moderately similar to ( 318) AT3G61060 | Symbols: AtPP2-A13 | AtPP2-A13 (Arabidopsis thaliana phloem protein 2-A13); carbohydrate binding | chr3:22603166-22604336 FORWARDmoderately similar to ( 455) loc_os09g35680 12009.m06519 protein ATPP2-A13, putative, expressed seq=cds; coord=7:141594344..141596858:1; parent_gene=GRMZM2G001639	5.21954	6.01368
144	GRMZM2G001645_P01	6.09028	7.63279	k9	GRMZM2G001645	secondary metabolism.isoprenoids.mevalonate pathway.HMG-CoA reductase	highly similar to ( 668) AT1G76490 | Symbols: HMG1, HMGR1 | HMG1 (HYDROXY METHYLGLUTARYL COA REDUCTASE 1); hydroxymethylglutaryl-CoA reductase | chr1:28695801-28698206 FORWARDhighly similar to ( 778) HMDH3_ORYSA 3-hydroxy-3-methylglutaryl-coenzyme A reductase 3 (EC 1.1.1.34) (HMG-CoA reductase 3) - Oryza sativa (Rice)highly similar to ( 820) loc_os09g31970 12009.m06287 protein 3-hydroxy-3-methylg…	7.13177	5.58289
145	GRMZM2G001660_P01	3.2566	-0.42566	k1	GRMZM2G001660	not assigned.unknown	weakly similar to ( 140) loc_os09g26999 12009.m60193 protein keratin-associated protein 5-4, putative, expressed seq=cds; coord=2:184391256..184396158:-1; parent_gene=GRMZM2G001660	1.42851	-1.86293
146	GRMZM2G001676_P01	-1.79413	5.83559	k8	GRMZM2G001676	transport.peptides and oligopeptides	highly similar to ( 764) AT5G46050 | Symbols: ATPTR3, PTR3 | PTR3 (PEPTIDE TRANSPORTER 3); dipeptide transporter/ transporter/ tripeptide transporter | chr5:18675062-18679071 REVERSEhighly similar to ( 968) loc_os10g33210 12010.m06151 protein peptide transporter PTR2, putative, expressed seq=cds; coord=1:233395271..233398503:-1; parent_gene=GRMZM2G001676	2.8315	6.20885
147	GRMZM2G001750_P01	5.20443	4.59766	k4	GRMZM2G001750	not assigned.unknown	moderately similar to ( 478) AT1G74640 | Symbols: | unknown protein | chr1:28032849-28034659 FORWARDhighly similar to ( 581) loc_os09g24710 12009.m05625 protein hydrolases or acyltransferases, putative, expressed seq=cds; coord=2:181540667..181548005:-1; parent_gene=GRMZM2G001750	5.6665	5.30411
148	GRMZM2G000816_P01	6.36373	3.08827	k3	GRMZM2G000816	protein.targeting.unknown	moderately similar to ( 260) AT3G59340 | Symbols: | unknown protein | chr3:21928971-21931030 REVERSEhighly similar to ( 509) loc_os05g37200 12005.m083736 protein solute carrier family 35, member F1, putative, expressed seq=cds; coord=6:149671287..149674543:1; parent_gene=GRMZM2G000816	4.01953	6.2071
149	GRMZM2G000825_P01	3.18621	-9.96578	k1	GRMZM2G000825	development.unspecified	moderately similar to ( 457) AT3G51280 | Symbols: | male sterility MS5, putative | chr3:19037229-19038781 FORWARDhighly similar to ( 716) loc_os09g36740 12009.m06623 protein TPR Domain containing protein, expressed seq=cds; coord=7:176127494..176129692:-1; parent_gene=GRMZM2G000825	-3.26498	-9.96578
150	GRMZM2G000976_P01	2.64574	2.55854	k11	GRMZM2G000976	misc.UDP glucosyl and glucoronyl transferases	highly similar to ( 610) AT4G38040 | Symbols: | exostosin family protein | chr4:17867501-17869131 FORWARDhighly similar to ( 675) loc_os02g09430 12002.m06240 protein exostosin-like, putative, expressed seq=cds; coord=4:234623498..234627196:-1; parent_gene=GRMZM2G000976	2.40811	-9.96578
151	GRMZM2G002023_P02	4.30128	1.67359	k1	GRMZM2G002023	cell wall.hemicellulose synthesis.glucuronoxylan	highly similar to ( 770) AT3G18660 | Symbols: PGSIP1 | PGSIP1 (PLANT GLYCOGENIN-LIKE STARCH INITIATION PROTEIN 1); transferase, transferring glycosyl groups | chr3:6419211-6421959 REVERSEnearly identical (1139) loc_os01g65780 12001.m150444 protein secondary cell wall-related glycosyltransferase family 8, putative, expressed seq=cds; coord=8:165234053..165239611:-1; parent_gene=GRMZM2G002023	2.1694	1.05575
152	GRMZM2G002138_P01	4.78202	3.45615	k2	GRMZM2G002138	not assigned.unknown	highly similar to ( 606) loc_os12g38870 12012.m073867 protein expressed protein seq=cds; coord=1:158183344..158186235:-1; parent_gene=GRMZM2G002138	2.87571	3.12263
153	GRMZM2G002147_P01	3.44035	-2.52907	k12	GRMZM2G002147	not assigned.unknown	weakly similar to ( 191) AT4G15830 | Symbols: | binding | chr4:8995285-8996548 REVERSEmoderately similar to ( 313) loc_os01g70560 12001.m13102 protein expressed protein seq=cds; coord=8:159888331..159890113:1; parent_gene=GRMZM2G002147	-2.87653	-9.96578
154	GRMZM2G002165_P01	3.61661	1.65794	k1	GRMZM2G002165	not assigned.unknown	weakly similar to ( 195) AT5G44650 | Symbols: | unknown protein | chr5:18013396-18015292 FORWARDmoderately similar to ( 317) loc_os01g58470 12001.m11989 protein expressed protein seq=cds; coord=3:188530684..188536510:-1; parent_gene=GRMZM2G002165	2.5418	1.604
155	GRMZM2G002173_P03	4.28052	2.41126	k4	GRMZM2G002173	not assigned.unknown	moderately similar to ( 344) AT1G12350 | Symbols: ATCOAB | ATCOAB (4-phospho-panto-thenoylcysteine synthetase); catalytic/ phosphopantothenate--cysteine ligase | chr1:4198870-4200633 FORWARDmoderately similar to ( 493) loc_os02g36550 12002.m08742 protein phosphopantothenate--cysteine ligase, putative, expressed seq=cds; coord=4:124564239..124566896:-1; parent_gene=GRMZM2G002173	4.28297	4.12881
156	GRMZM2G002178_P01	1.50067	1.30385	k5	GRMZM2G002178	hormone metabolism.jasmonate.synthesis-degradation.allene oxidase synthase	highly similar to ( 562) AT5G42650 | Symbols: AOS, CYP74A, DDE2 | AOS (ALLENE OXIDE SYNTHASE); allene oxide synthase/ hydro-lyase/ oxygen binding | chr5:17097803-17099359 REVERSEhighly similar to ( 741) C74A2_ORYSA Cytochrome P450 74A2 (EC 4.2.1.92) (Allene oxide synthase 2) (Hydroperoxide dehydrase 2) - Oryza sativa (Rice)highly similar to ( 741) loc_os03g12500 12003.m06700 protein cytochrome P4…	2.63445	4.22413
157	GRMZM2G002361_P01	5.32887	4.93552	k12	GRMZM2G002361	protein.targeting.nucleus	moderately similar to ( 457) AT4G24880 | Symbols: | unknown protein | chr4:12808593-12811218 FORWARDhighly similar to ( 578) loc_os01g01130 12001.m06760 protein snurportin-1, putative, expressed seq=cds; coord=8:129409767..129413317:1; parent_gene=GRMZM2G002361	4.99643	3.56643
158	GRMZM2G002391_P01	5.04882	5.99883	k8	GRMZM2G002391	transport.unspecified cations	moderately similar to ( 271) AT1G70330 | Symbols: ENT1,AT, ATENT1 | ENT1,AT (EQUILIBRATIVE NUCLEOTIDE TRANSPORTER 1); nucleoside transmembrane transporter/ nucleoside transmembrane transporter, against a concentration gradient | chr1:26502920-26504360 FORWARDmoderately similar to ( 345) loc_os08g10450 12008.m05178 protein nucleoside transporter, putative, expressed seq=cds; coord=10:63232358..632…	5.39333	6.64036
159	GRMZM2G002396_P01	-9.96578	3.95687	k8	GRMZM2G002396	not assigned.unknown	weakly similar to ( 101) AT4G15610 | Symbols: | integral membrane family protein | chr4:8909162-8910641 FORWARDweakly similar to ( 184) loc_os07g26110 12007.m06888 protein plant integral membrane protein TIGR01569 containing protein, expressed seq=cds; coord=7:33375862..33377382:-1; parent_gene=GRMZM2G002396	-1.97555	3.30096
160	GRMZM2G002416_P01	7.09851	5.72549	k1	GRMZM2G002416	TCA / org. transformation.other organic acid transformaitons.atp-citrate lyase	highly similar to ( 773) AT3G06650 | Symbols: ACLB-1 | ACLB-1; ATP citrate synthase | chr3:2079247-2082633 REVERSEhighly similar to ( 799) loc_os01g19450 12001.m42644 protein ATP-citrate synthase subunit 1, putative, expressed seq=cds; coord=8:37409326..37412866:1; parent_gene=GRMZM2G002416	6.29508	5.42516
161	GRMZM2G002420_P01	4.24486	1.32921	k1	GRMZM2G002420	not assigned.unknown	seq=cds; coord=4:223435944..223439444:-1; parent_gene=GRMZM2G002420	2.50531	2.12076
162	GRMZM2G002555_P01	-9.96578	2.21886	k7	GRMZM2G002555	signalling.receptor kinases.DUF 26	moderately similar to ( 300) AT4G32300 | Symbols: SD2-5 | SD2-5 (S-DOMAIN-2 5); carbohydrate binding / kinase/ protein kinase | chr4:15599970-15602435 FORWARDmoderately similar to ( 226) P21_SOYBN Protein P21 - Glycine max (Soybean)moderately similar to ( 452) loc_os01g02310 12001.m06873 protein protein kinase/ transmembrane receptor protein serine/threonine kinase, putative, expressed seq=cds; c…	-0.206603	-0.144405
163	GRMZM2G002559_P01	7.01799	4.10817	k1	GRMZM2G002559	not assigned.unknown	moderately similar to ( 373) AT1G50660 | Symbols: | unknown protein | chr1:18771386-18774385 FORWARDhighly similar to ( 943) loc_os04g53350 12004.m10226 protein expressed protein seq=cds; coord=2:8808453..8813074:1; parent_gene=GRMZM2G002559	4.34019	3.51067
164	GRMZM2G002646_P01	2.9072	2.12168	k12	GRMZM2G002646	RNA.regulation of transcription.unclassified	weakly similar to ( 189) loc_os01g42710 12001.m10535 protein LSD1 zinc finger family protein, expressed seq=cds; coord=3:225083458..225086011:1; parent_gene=GRMZM2G002646	2.66988	0.0395111
165	GRMZM2G002652_P01	2.91588	2.162	k11	GRMZM2G002652	amino acid metabolism.degradation.aromatic aa.tyrosine	moderately similar to ( 489) AT5G53970 | Symbols: | aminotransferase, putative | chr5:21910676-21912594 FORWARDhighly similar to ( 656) loc_os11g35040 12011.m07358 protein tyrosine aminotransferase, putative, expressed seq=cds; coord=4:210690188..210693147:-1; parent_gene=GRMZM2G002652	3.77673	1.5106
166	GRMZM2G001764_P01	4.48846	1.20983	k2	GRMZM2G001764	transport.peptides and oligopeptides	highly similar to ( 637) AT5G46050 | Symbols: ATPTR3, PTR3 | PTR3 (PEPTIDE TRANSPORTER 3); dipeptide transporter/ transporter/ tripeptide transporter | chr5:18675062-18679071 REVERSEhighly similar to ( 863) loc_os10g33170 12010.m06147 protein peptide transporter PTR2, putative, expressed seq=cds; coord=1:233445342..233449838:-1; parent_gene=GRMZM2G001764	-2.45956	1.86003
167	GRMZM2G001777_P01	3.53554	1.90987	k1	GRMZM2G001777	not assigned.unknown	moderately similar to ( 283) AT4G03090 | Symbols: | sequence-specific DNA binding / transcription factor | chr4:1366495-1370937 REVERSEhighly similar to ( 863) loc_os05g09630 12005.m05476 protein NDX1 homeobox protein, putative, expressed seq=cds; coord=2:230244099..230251125:-1; parent_gene=GRMZM2G001777	2.09078	1.61765
168	GRMZM2G001803_P02	4.99219	4.87113	k11	GRMZM2G001803	transport.metal	moderately similar to ( 353) AT1G68100 | Symbols: IAR1 | IAR1 (IAA-ALANINE RESISTANT 1); metal ion transmembrane transporter | chr1:25521325-25524032 FORWARDmoderately similar to ( 448) loc_os08g36420 12008.m080180 protein zinc transporter SLC39A7, putative, expressed seq=cds; coord=1:198649343..198655952:-1; parent_gene=GRMZM2G001803	5.1242	4.09506
169	GRMZM2G001812_P01	-1.3229	2.73766	k8	GRMZM2G001812	signalling.receptor kinases.leucine rich repeat XI	highly similar to ( 716) AT1G35710 | Symbols: | leucine-rich repeat transmembrane protein kinase, putative | chr1:13220940-13224386 FORWARDmoderately similar to ( 476) RPK1_IPONI Receptor-like protein kinase precursor (EC 2.7.11.1) - Ipomoea nil (Japanese morning glory) (Pharbitis nil)nearly identical (1556) loc_os10g33040 12010.m06140 protein receptor-like protein kinase precursor, putative, exp…	2.31768	4.14465
170	GRMZM2G001850_P01	6.40567	5.30681	k1	GRMZM2G001850	not assigned.unknown	weakly similar to ( 109) AT1G48920 | Symbols: ATNUC-L1, PARL1 | ATNUC-L1; nucleic acid binding / nucleotide binding | chr1:18098186-18101422 FORWARDweakly similar to ( 199) loc_os04g52960 12004.m10189 protein nucleolin, putative, expressed seq=cds; coord=1:233560736..233562244:-1; parent_gene=GRMZM2G001850	5.58029	5.16945
171	GRMZM2G001898_P01	5.27983	6.3102	k9	GRMZM2G001898	amino acid metabolism.degradation.branched-chain group.valine	highly similar to ( 550) AT2G14170 | Symbols: ALDH6B2 | ALDH6B2; 3-chloroallyl aldehyde dehydrogenase/ methylmalonate-semialdehyde dehydrogenase (acylating)/ oxidoreductase | chr2:5977851-5981899 REVERSEweakly similar to ( 137) BADH_SPIOL Betaine-aldehyde dehydrogenase, chloroplast precursor (EC 1.2.1.8) (BADH) - Spinacia oleracea (Spinach)highly similar to ( 642) loc_os07g09060 12007.m29088 prot…	5.95118	5.23182
172	GRMZM2G001905_P01	3.39441	3.96541	k11	GRMZM2G001905	signalling.phosphinositides.bis(5-nucleosyl)-tetraphosphatase	weakly similar to ( 139) AT3G10620 | Symbols: ATNUDX26 | ATNUDX26 (ARABIDOPSIS THALIANA NUDIX HYDROLASE HOMOLOG 26); bis(5-adenosyl)-pentaphosphatase/ bis(5-nucleosyl)-tetraphosphatase (asymmetrical) | chr3:3320263-3321565 FORWARDweakly similar to ( 182) loc_os04g58900 12004.m10770 protein expressed protein seq=cds; coord=10:148870139..148873900:1; parent_gene=GRMZM2G001905	4.36518	2.21264
173	GRMZM2G001934_P01	4.42849	3.14744	k12	GRMZM2G001934	signalling.receptor kinases.leucine rich repeat IX	highly similar to ( 711) AT1G66150 | Symbols: TMK1 | TMK1 (TRANSMEMBRANE KINASE 1); transmembrane receptor protein serine/threonine kinase | chr1:24631503-24634415 FORWARDweakly similar to ( 197) CRI4_MAIZE Putative receptor protein kinase CRINKLY4 precursor (EC 2.7.11.1) - Zea mays (Maize)nearly identical (1138) loc_os04g58910 12004.m10771 protein receptor protein kinase TMK1 precursor, putative…	3.62413	1.38677
174	GRMZM2G001953_P01	3.78842	3.51359	k11	GRMZM2G001953	signalling.G-proteins	moderately similar to ( 342) AT3G48040 | Symbols: ARAC8, ATROP10, ROP10, ATRAC8 | ROP10 (RHO-RELATED PROTEIN FROM PLANTS 10); GTP binding / GTPase | chr3:17731561-17733241 FORWARDmoderately similar to ( 384) RAC3_ORYSA Rac-like GTP-binding protein 3 (OsRac3) - Oryza sativa (Rice)moderately similar to ( 384) loc_os02g50860 12002.m10120 protein rac-like GTP-binding protein 3, putative, expressed se…	3.42916	-0.508645
175	GRMZM2G002807_P01	5.65758	4.45263	k1	GRMZM2G002807	glycolysis.cytosolic branch.triosephosphate isomerase (TPI)	moderately similar to ( 439) AT2G21170 | Symbols: TIM | TIM (TRIOSEPHOSPHATE ISOMERASE); catalytic/ triose-phosphate isomerase | chr2:9071047-9073106 REVERSEmoderately similar to ( 478) TPIC_SECCE Triosephosphate isomerase, chloroplast precursor (EC 5.3.1.1) (TIM) (Triose-phosphate isomerase) - Secale cereale (Rye)highly similar to ( 523) loc_os09g36450 12009.m060049 protein triosephosphate isome…	4.95044	4.78556
176	GRMZM2G002830_P01	3.88514	-9.96578	k1	GRMZM2G002830	protein.degradation.ubiquitin.E2	moderately similar to ( 240) AT1G50490 | Symbols: UBC20 | UBC20 (ubiquitin-conjugating enzyme 20); ubiquitin-protein ligase | chr1:18705005-18706303 REVERSEweakly similar to ( 121) UBC2_WHEAT Ubiquitin-conjugating enzyme E2-17 kDa (EC 6.3.2.19) (Ubiquitin-protein ligase) (Ubiquitin carrier protein) - Triticum aestivum (Wheat)moderately similar to ( 281) loc_os01g16650 12001.m08261 protein ubiquit…	-1.51714	-9.96578
177	GRMZM2G002874_P01	6.17649	4.44422	k2	GRMZM2G002874	RNA.regulation of transcription.unclassified	moderately similar to ( 394) AT5G54900 | Symbols: ATRBP45A | ATRBP45A (RNA-binding protein 45A); RNA binding | chr5:22295412-22298126 FORWARDvery weakly similar to (93.2) ROC1_NICPL 30 kDa ribonucleoprotein, chloroplast precursor (CP-RBP30) - Nicotiana plumbaginifolia (Leadwort-leaved tobacco)highly similar to ( 519) loc_os03g37270 12003.m08836 protein expressed protein seq=cds; coord=5:20762998.…	4.85914	4.77563
178	GRMZM2G002879_P01	5.39223	3.13098	k1	GRMZM2G002879	protein.degradation.metalloprotease	moderately similar to ( 412) AT1G13270 | Symbols: MAP1C, MAP1B | MAP1C (METHIONINE AMINOPEPTIDASE 1B); aminopeptidase/ metalloexopeptidase | chr1:4544999-4547155 FORWARDhighly similar to ( 548) loc_os07g32590 12007.m07522 protein methionine aminopeptidase 1B, chloroplast precursor, putative, expressed seq=cds; coord=2:202635758..202642342:1; parent_gene=GRMZM2G002879	3.43919	2.89191
179	GRMZM2G002903_P01	4.12492	2.58087	k12	GRMZM2G002903	protein.targeting.nucleus	weakly similar to ( 164) AT5G43960 | Symbols: | nuclear transport factor 2 (NTF2) family protein / RNA recognition motif (RRM)-containing protein | chr5:17689154-17691653 REVERSEmoderately similar to ( 394) loc_os04g43150 12004.m09279 protein RNA-binding protein-like, putative, expressed seq=cds; coord=2:28564081..28569611:1; parent_gene=GRMZM2G002903	3.02808	0.172745
180	GRMZM2G002910_P04	4.50231	1.98774	k2	GRMZM2G002910	not assigned.unknown	seq=cds; coord=7:6417691..6434045:1; parent_gene=GRMZM2G002910	1.76057	1.80827
181	GRMZM2G002948_P01	6.705	3.9916	k1	GRMZM2G002948	not assigned.unknown	seq=cds; coord=2:198017903..198020019:1; parent_gene=GRMZM2G002948	4.57224	3.7287
182	GRMZM2G003002_P01	5.97375	4.49882	k1	GRMZM2G003002	DNA.synthesis/chromatin structure.histone	very weakly similar to (92.0) AT1G06760 | Symbols: | histone H1, putative | chr1:2076687-2077616 REVERSEweakly similar to ( 135) H1_MAIZE Histone H1 - Zea mays (Maize)weakly similar to ( 117) loc_os03g58470 12003.m10753 protein histone H1, putative, expressed seq=cds; coord=5:4100961..4102511:-1; parent_gene=GRMZM2G003002	5.21796	4.16298
183	GRMZM2G003064_P01	4.22394	1.77336	k1	GRMZM2G003064	lipid metabolism.exotics (steroids, squalene etc)	weakly similar to ( 189) AT1G10030 | Symbols: ERG28 | ERG28 (Arabidopsis homolog of yeast ergosterol28) | chr1:3273972-3275631 FORWARDmoderately similar to ( 219) loc_os12g43670 12012.m08141 protein erg28 like protein, expressed seq=cds; coord=6:124134969..124141392:1; parent_gene=GRMZM2G003064	3.11777	1.1275
184	GRMZM2G003090_P01	4.68957	2.43	k2	GRMZM2G003090	not assigned.unknown	weakly similar to ( 152) AT2G31560 | Symbols: | unknown protein | chr2:13436611-13437312 FORWARDweakly similar to ( 196) loc_os12g12880 12012.m05261 protein expressed protein seq=cds; coord=10:34930603..34932124:-1; parent_gene=GRMZM2G003090	2.8195	3.67456
185	GRMZM2G003157_P01	3.91206	2.41184	k1	GRMZM2G003157	signalling.G-proteins	highly similar to ( 995) AT5G08650 | Symbols: | GTP-binding protein LepA, putative | chr5:2806533-2813220 REVERSEvery weakly similar to (99.8) EF2_BETVU Elongation factor 2 (EF-2) - Beta vulgaris (Sugar beet)highly similar to ( 947) loc_os02g06300 12002.m05978 protein GTP-binding protein LepA containing protein, expressed seq=cds; coord=4:237258367..237268222:1; parent_gene=GRMZM2G003157	3.39243	2.67264
186	GRMZM2G003186_P01	5.755	4.26103	k1	GRMZM2G003186	not assigned.unknown	moderately similar to ( 283) loc_os03g56620 12003.m10572 protein expressed protein seq=cds; coord=3:14274261..14335021:1; parent_gene=GRMZM2G003186	4.59032	4.18721
187	GRMZM2G003306_P01	8.05257	6.18927	k1	GRMZM2G003306	DNA.synthesis/chromatin structure.histone	weakly similar to ( 151) AT5G02560 | Symbols: HTA12 | HTA12; DNA binding | chr5:575437-576456 FORWARDweakly similar to ( 160) H2A_PETCR Histone H2A - Petroselinum crispum (Parsley) (Petroselinum hortense)weakly similar to ( 158) loc_os05g02300 12005.m04766 protein histone H2A, putative, expressed seq=cds; coord=7:13578081..13579001:-1; parent_gene=GRMZM2G003306	6.91484	6.49036
188	GRMZM2G003307_P01	6.11788	4.85027	k1	GRMZM2G003307	RNA.processing	highly similar to ( 504) AT1G60170 | Symbols: emb1220 | emb1220 (embryo defective 1220) | chr1:22193008-22195177 FORWARDhighly similar to ( 657) loc_os04g46890 12004.m101611 protein pre-mRNA-splicing factor 31, putative, expressed seq=cds; coord=2:19037250..19041224:-1; parent_gene=GRMZM2G003307	5.19941	4.80176
189	GRMZM2G003354_P01	5.49166	2.92789	k1	GRMZM2G003354	minor CHO metabolism.others	moderately similar to ( 462) AT3G61610 | Symbols: | aldose 1-epimerase family protein | chr3:22799480-22801029 FORWARDhighly similar to ( 575) loc_os01g46950 12001.m10892 protein apospory-associated protein C, putative, expressed seq=cds; coord=3:212244791..212249518:-1; parent_gene=GRMZM2G003354	3.93509	1.92621
190	GRMZM2G003368_P01	5.47466	-0.733391	k2	GRMZM2G003368	lipid metabolism.FA synthesis and FA elongation.ACP desaturase	moderately similar to ( 324) AT3G02610 | Symbols: | acyl-[acyl-carrier-protein] desaturase/ oxidoreductase/ transition metal ion binding | chr3:555665-557458 FORWARDmoderately similar to ( 314) STAD_GOSHI Acyl-[acyl-carrier-protein] desaturase, chloroplast precursor (EC 1.14.19.2) (Stearoyl-ACP desaturase) - Gossypium hirsutum (Upland cotton)moderately similar to ( 475) loc_os08g09950 12008.m0512…	-0.495892	-0.848731
191	GRMZM2G003377_P01	6.2675	5.14197	k2	GRMZM2G003377	RNA.RNA binding	moderately similar to ( 233) loc_os02g11750 12002.m100139 protein RNA-binding protein 25, putative, expressed seq=cds; coord=4:231411220..231414759:-1; parent_gene=GRMZM2G003377	5.32083	5.57793
192	GRMZM2G003389_P01	2.55844	-1.8435	k2	GRMZM2G003389	not assigned.unknown	weakly similar to ( 198) loc_os05g34920 12005.m07722 protein expressed protein seq=cds; coord=9:81742065..81745426:-1; parent_gene=GRMZM2G003389	-1.19096	0.915629
193	GRMZM2G002656_P01	1.3106	2.6535	k9	GRMZM2G002656	stress.biotic	moderately similar to ( 247) AT3G46730 | Symbols: | disease resistance protein (CC-NBS class), putative | chr3:17213069-17215612 REVERSEmoderately similar to ( 478) loc_os11g37880 12011.m07634 protein stripe rust resistance protein Yr10, putative, expressed seq=cds; coord=6:128823409..128833681:-1; parent_gene=GRMZM2G002656	2.9887	1.8729
194	GRMZM2G002765_P02	4.36892	2.7813	k12	GRMZM2G002765	protein.degradation.ubiquitin.E1	highly similar to ( 724) AT1G05180 | Symbols: AXR1 | AXR1 (AUXIN RESISTANT 1); small protein activating enzyme | chr1:1498524-1501469 REVERSEhighly similar to ( 917) loc_os03g60550 12003.m35481 protein NEDD8-activating enzyme E1 regulatory subunit, putative, expressed seq=cds; coord=5:2386974..2400647:-1; parent_gene=GRMZM2G002765	2.75577	1.66596
195	GRMZM2G002786_P01	6.86991	8.24105	k9	GRMZM2G002786	stress.biotic	moderately similar to ( 314) AT4G23630 | Symbols: BTI1 | BTI1 (VIRB2-INTERACTING PROTEIN 1) | chr4:12318070-12319574 FORWARDmoderately similar to ( 414) loc_os01g53520 12001.m43176 protein seed maturation protein, putative, expressed seq=cds; coord=8:175400786..175402729:-1; parent_gene=GRMZM2G002786	7.3869	6.91965
196	GRMZM2G003565_P02	5.71156	7.41282	k9	GRMZM2G003565	cell.division	moderately similar to ( 272) AT5G63860 | Symbols: UVR8 | UVR8 (UVB-RESISTANCE 8); chromatin binding / guanyl-nucleotide exchange factor | chr5:25554821-25558587 REVERSEmoderately similar to ( 316) loc_os04g35570 12004.m35318 protein HECT domain and RCC1-like domain-containing protein 2, putative, expressed seq=cds; coord=2:49056549..49061498:-1; parent_gene=GRMZM2G003565	7.07054	6.29228
197	GRMZM2G003642_P01	4.77435	6.89226	k7	GRMZM2G003642	not assigned.unknown	weakly similar to ( 192) AT4G22310 | Symbols: | unknown protein | chr4:11791443-11792638 FORWARDmoderately similar to ( 212) loc_os07g26700 12007.m06947 protein brain protein 44, putative, expressed seq=cds; coord=4:26394361..26400624:-1; parent_gene=GRMZM2G003642	6.47846	6.89614
198	GRMZM2G003662_P01	5.26657	5.24378	k11	GRMZM2G003662	signalling.receptor kinases.DUF 26	moderately similar to ( 397) AT1G16670 | Symbols: | protein kinase family protein | chr1:5697846-5699492 FORWARDmoderately similar to ( 218) NORK_MEDTR Nodulation receptor kinase precursor (EC 2.7.11.1) (Does not make infections protein 2) (Symbiosis receptor-like kinase) (MtSYMRK) - Medicago truncatula (Barrel medic)highly similar to ( 525) loc_os08g10070 12008.m26611 protein serine/threonine-pr…	5.17835	3.68395
199	GRMZM2G003663_P01	1.66042	4.36114	k9	GRMZM2G003663	protein.degradation.ubiquitin.E3.SCF.FBOX	moderately similar to ( 409) AT3G61590 | Symbols: HWS, HS | HWS (HAWAIIAN SKIRT); ubiquitin-protein ligase | chr3:22792914-22794149 FORWARDhighly similar to ( 668) loc_os02g15950 12002.m06838 protein kelch motif family protein, expressed seq=cds; coord=4:223107342..223110264:-1; parent_gene=GRMZM2G003663	2.62953	1.8859
200	GRMZM2G003682_P01	4.15319	1.54132	k5	GRMZM2G003682	not assigned.unknown	moderately similar to ( 356) AT2G40000 | Symbols: HSPRO2, ATHSPRO2 | HSPRO2 (ARABIDOPSIS ORTHOLOG OF SUGAR BEET HS1 PRO-1 2) | chr2:16700649-16701956 REVERSEhighly similar to ( 731) loc_os01g63690 12001.m12484 protein nematode-resistance protein, putative, expressed seq=cds; coord=3:178098598..178100462:1; parent_gene=GRMZM2G003682	1.12347	4.72016
201	GRMZM2G003715_P01	4.82367	4.5675	k5	GRMZM2G003715	RNA.regulation of transcription.NAC domain transcription factor family	moderately similar to ( 223) AT1G33060 | Symbols: ANAC014 | no apical meristem (NAM) family protein | chr1:11975518-11978493 REVERSEweakly similar to ( 178) NAC74_ORYSA NAC domain-containing protein 74 (ONAC074) - Oryza sativa (Rice)highly similar to ( 585) loc_os08g06140 12008.m26586 protein ANAC014, putative, expressed seq=cds; coord=10:78128657..78132883:1; parent_gene=GRMZM2G003715	5.36578	6.84718
202	GRMZM2G003752_P01	5.18685	1.0888	k1	GRMZM2G003752	cell wall.cell wall proteins.AGPs.AGP	moderately similar to ( 347) AT3G60900 | Symbols: FLA10 | FLA10 | chr3:22499573-22500841 REVERSEmoderately similar to ( 469) loc_os04g48490 12004.m09785 protein fasciclin-like arabinogalactan protein 10 precursor, putative, expressed seq=cds; coord=2:16219232..16221297:1; parent_gene=GRMZM2G003752	3.26858	0.586437
203	GRMZM2G003762_P01	6.64977	8.21925	k7	GRMZM2G003762	hormone metabolism.auxin.induced-regulated-responsive-activated	moderately similar to ( 271) AT5G19140 | Symbols: ATAILP1, AILP1 | AILP1 | chr5:6423398-6425785 FORWARDweakly similar to ( 104) TSJT1_TOBAC Stem-specific protein TSJT1 - Nicotiana tabacum (Common tobacco)moderately similar to ( 342) loc_os11g05050 12011.m28725 protein stem-specific protein TSJT1, putative, expressed seq=cds; coord=10:4673445..4676086:-1; parent_gene=GRMZM2G003762	7.70996	8.03438
204	GRMZM2G003765_P01	5.34899	2.64437	k1	GRMZM2G003765	development.unspecified	moderately similar to ( 262) AT1G11430 | Symbols: | plastid developmental protein DAG, putative | chr1:3847273-3848938 FORWARDmoderately similar to ( 271) DAG_ANTMA DAG protein, chloroplast precursor - Antirrhinum majus (Garden snapdragon)moderately similar to ( 274) loc_os08g04450 12008.m080079 protein DAG protein, chloroplast precursor, putative, expressed seq=cds; coord=10:83417551..83420067:1…	3.99734	2.17288
205	GRMZM2G003869_P01	2.88864	-9.96578	k3	GRMZM2G003869	protein.postranslational modification	moderately similar to ( 493) AT5G25630 | Symbols: | pentatricopeptide (PPR) repeat-containing protein | chr5:8947426-8949424 FORWARDweakly similar to ( 195) RF1_ORYSA Rf1 protein, mitochondrial precursor (PPR protein) (Fertility restorer) (Restorer for CMS) - Oryza sativa (Rice)highly similar to ( 791) loc_os01g12810 12001.m150518 protein leaf protein, putative, expressed seq=cds; coord=7:1281365…	-1.10631	-0.0261902
206	GRMZM2G003897_P01	6.26444	6.43231	k11	GRMZM2G003897	RNA.RNA binding	weakly similar to ( 143) AT5G54580 | Symbols: | RNA recognition motif (RRM)-containing protein | chr5:22171332-22172656 FORWARDmoderately similar to ( 207) loc_os08g04440 12008.m26808 protein nucleolin, putative, expressed seq=cds; coord=10:83447249..83454536:1; parent_gene=GRMZM2G003897	6.64144	5.52441
207	GRMZM2G003963_P01	6.68945	7.73921	k9	GRMZM2G003963	not assigned.unknown	moderately similar to ( 305) AT5G45410 | Symbols: | unknown protein | chr5:18402071-18403282 REVERSEhighly similar to ( 550) loc_os07g06550 12007.m05115 protein expressed protein seq=cds; coord=8:169087393..169091434:-1; parent_gene=GRMZM2G003963	7.20571	6.78772
208	GRMZM2G003988_P01	3.96938	4.88879	k8	GRMZM2G003988	transport.p- and v-ATPases	moderately similar to ( 419) AT1G54320 | Symbols: | LEM3 (ligand-effect modulator 3) family protein / CDC50 family protein | chr1:20275732-20277793 REVERSEmoderately similar to ( 478) loc_os06g45430 12006.m09071 protein cell division control protein 50, putative, expressed seq=cds; coord=4:235683529..235687278:1; parent_gene=GRMZM2G003988	4.31208	5.46598
209	GRMZM2G004012_P01	4.97488	-9.96578	k2	GRMZM2G004012	misc.plastocyanin-like	weakly similar to ( 122) AT2G02850 | Symbols: ARPN | ARPN (PLANTACYANIN); copper ion binding / electron carrier | chr2:826630-827720 REVERSEweakly similar to ( 120) BABL_LILLO Chemocyanin precursor (Basic blue protein) (Plantacyanin) - Lilium longiflorum (Trumpet lily)weakly similar to ( 164) loc_os03g50140 12003.m10009 protein basic blue protein precursor, putative, expressed seq=cds; coord=1:26…	-9.96578	-9.96578
210	GRMZM2G004040_P01	4.25096	2.94834	k2	GRMZM2G004040	protein.degradation.metalloprotease	highly similar to ( 962) AT5G53170 | Symbols: FTSH11 | FTSH11 (FtsH protease 11); ATP-dependent peptidase/ ATPase/ metallopeptidase | chr5:21563023-21567922 REVERSEmoderately similar to ( 386) FTSH_ORYSA Cell division protease ftsH homolog, chloroplast precursor (EC 3.4.24.-) - Oryza sativa (Rice)nearly identical (1132) loc_os01g43150 12001.m97526 protein OsFtsH9 - Oryza sativa FtsH protease, hom…	3.17535	3.14233
211	GRMZM2G003411_P01	1.50983	2.25814	k10	GRMZM2G003411	transport.ABC transporters and multidrug resistance systems	nearly identical (1931) AT1G15520 | Symbols: PDR12, ATPDR12 | PDR12 (PLEIOTROPIC DRUG RESISTANCE 12); ATPase, coupled to transmembrane movement of substances | chr1:5331993-5338175 REVERSEnearly identical (2569) PDR7_ORYSA Putative pleiotropic drug resistance protein 7 - Oryza sativa (Rice)nearly identical (2569) loc_os02g11760 12002.m06425 protein PDR5-like ABC transporter, putative, expressed s…	0.841967	3.39602
212	GRMZM2G003417_P01	3.4559	3.44811	k5	GRMZM2G003417	mitochondrial electron transport / ATP synthesis.unspecified	weakly similar to ( 196) AT4G01660 | Symbols: ATABC1, ATATH10 | ATABC1 (ARABIDOPSIS THALIANA ABC TRANSPORTER 1); transporter | chr4:708652-711095 FORWARDmoderately similar to ( 245) loc_os01g21610 12001.m08645 protein chaperone-activity of bc1 complex-like, mitochondrial precursor, putative, expressed seq=cds; coord=8:38805820..38806833:-1; parent_gene=GRMZM2G003417	3.66007	5.61622
213	GRMZM2G003424_P01	6.25503	3.55975	k1	GRMZM2G003424	RNA.regulation of transcription.unclassified	weakly similar to ( 197) AT3G51950 | Symbols: | zinc finger (CCCH-type) family protein / RNA recognition motif (RRM)-containing protein | chr3:19278244-19280407 REVERSEmoderately similar to ( 405) loc_os07g48410 12007.m29333 protein nucleic acid binding protein, putative, expressed seq=cds; coord=1:54125330..54129283:1; parent_gene=GRMZM2G003424	4.12982	3.37402
214	GRMZM2G003426_P01	-9.96578	4.65164	k7	GRMZM2G003426	not assigned.unknown	very weakly similar to (83.6) loc_os08g32120 12008.m07206 protein expressed protein seq=cds; coord=1:218800498..218801330:-1; parent_gene=GRMZM2G003426	3.87122	2.51838
215	GRMZM2G003488_P01	2.78735	-1.8094	k1	GRMZM2G003488	signalling.G-proteins	moderately similar to ( 316) AT3G61670 | Symbols: | unknown protein | chr3:22819052-22821870 FORWARDnearly identical (1018) loc_os06g33320 12006.m07869 protein expressed protein seq=cds; coord=9:68688814..68693840:-1; parent_gene=GRMZM2G003488	-0.419902	-1.18778
216	GRMZM2G003489_P02	-1.30639	6.37866	k9	GRMZM2G003489	stress.abiotic.heat	weakly similar to ( 117) loc_os03g53340 12003.m35580 protein heat shock factor protein HSF8, putative, expressed seq=cds; coord=1:275469821..275472059:-1; parent_gene=GRMZM2G003489	4.46899	1.9206
217	GRMZM2G003514_P01	3.47692	5.69759	k9	GRMZM2G003514	RNA.regulation of transcription.MADS box transcription factor family	moderately similar to ( 277) AT2G45650 | Symbols: AGL6 | AGL6 (AGAMOUS-LIKE 6); DNA binding / transcription factor | chr2:18804453-18806291 FORWARDmoderately similar to ( 391) MADS6_ORYSA MADS-box transcription factor 6 (OsMADS6) - Oryza sativa (Rice)moderately similar to ( 391) loc_os02g45770 12002.m09614 protein MADS-box transcription factor 6, putative, expressed seq=cds; coord=4:156083969..15…	4.78719	4.09905
218	GRMZM2G003530_P01	4.81719	3.38669	k12	GRMZM2G003530	not assigned.unknown	moderately similar to ( 412) AT2G15730 | Symbols: | unknown protein | chr2:6849797-6851881 FORWARDhighly similar to ( 571) loc_os03g27760 12003.m08100 protein expressed protein seq=cds; coord=1:68435670..68439997:-1; parent_gene=GRMZM2G003530	4.44432	1.40741
219	GRMZM2G003563_P02	2.27446	-2.17029	k2	GRMZM2G003563	misc.short chain dehydrogenase/reductase (SDR)	weakly similar to ( 158) AT2G24190 | Symbols: | short-chain dehydrogenase/reductase (SDR) family protein | chr2:10283740-10284934 REVERSEmoderately similar to ( 245) loc_os07g48640 12007.m079798 protein oxidoreductase, putative, expressed seq=cds; coord=2:217355638..217358294:1; parent_gene=GRMZM2G003563	-1.51776	-1.28563
220	GRMZM2G004183_P01	5.54153	5.81812	k11	GRMZM2G004183	not assigned.unknown	moderately similar to ( 380) AT5G15900 | Symbols: | unknown protein | chr5:5189524-5192070 REVERSEhighly similar to ( 732) loc_os01g46400 12001.m10838 protein expressed protein seq=cds; coord=3:213606154..213608292:1; parent_gene=GRMZM2G004183	6.37368	5.23566
221	GRMZM2G004207_P01	-0.695197	3.56083	k8	GRMZM2G004207	protein.postranslational modification.kinase.receptor like cytoplasmatic kinase VII	moderately similar to ( 234) AT2G05940 | Symbols: | protein kinase, putative | chr2:2287514-2289270 REVERSEweakly similar to ( 116) PSKR_DAUCA Phytosulfokine receptor precursor (EC 2.7.11.1) (Phytosulfokine LRR receptor kinase) - Daucus carota (Carrot)moderately similar to ( 310) loc_os09g27010 12009.m05853 protein protein kinase APK1B, chloroplast precursor, putative, expressed seq=cds; coord=7:…	3.54711	4.95611
222	GRMZM2G004301_P01	3.86528	2.4556	k2	GRMZM2G004301	DNA.synthesis/chromatin structure	highly similar to ( 630) AT2G32010 | Symbols: | endonuclease/exonuclease/phosphatase family protein | chr2:13625344-13628081 FORWARDhighly similar to ( 911) loc_os07g07950 12007.m29082 protein type I inositol-1,4,5-trisphosphate 5-phosphatase CVP2, putative, expressed seq=cds; coord=7:9255254..9260899:-1; parent_gene=GRMZM2G004301	1.84066	1.52735
223	GRMZM2G004305_P02	3.18331	3.64359	k5	GRMZM2G004305	RNA.transcription	very weakly similar to (91.3) loc_os09g08470 12009.m04114 protein retrotransposon protein, putative, unclassified, expressed seq=cds; coord=2:6460912..6466756:1; parent_gene=GRMZM2G004305	3.36484	5.08359
224	GRMZM2G004349_P01	4.6952	3.10211	k2	GRMZM2G004349	stress.biotic	moderately similar to ( 289) AT4G23630 | Symbols: BTI1 | BTI1 (VIRB2-INTERACTING PROTEIN 1) | chr4:12318070-12319574 FORWARDmoderately similar to ( 374) loc_os05g45050 12005.m083785 protein seed maturation protein, putative, expressed seq=cds; coord=6:159995511..159997918:1; parent_gene=GRMZM2G004349	3.52602	3.48634
225	GRMZM2G004356_P01	3.27384	4.51839	k7	GRMZM2G004356	RNA.regulation of transcription.bHLH,Basic Helix-Loop-Helix family	weakly similar to ( 172) AT4G02590 | Symbols: UNE12 | UNE12 (unfertilized embryo sac 12); DNA binding / transcription factor | chr4:1137968-1140117 REVERSEmoderately similar to ( 281) loc_os03g58330 12003.m10743 protein BHLH transcription factor, putative, expressed seq=cds; coord=5:4217351..4222264:-1; parent_gene=GRMZM2G004356	3.99259	4.15669
226	GRMZM2G004377_P01	5.89341	5.60272	k10	GRMZM2G004377	not assigned.unknown	moderately similar to ( 232) AT4G33500 | Symbols: | protein phosphatase 2C-related / PP2C-related | chr4:16112835-16116243 REVERSEhighly similar to ( 551) loc_os03g09220 12003.m35059 protein expressed protein seq=cds; coord=9:149246360..149252766:-1; parent_gene=GRMZM2G004377	4.97146	6.67471
227	GRMZM2G004382_P01	8.99533	7.51695	k12	GRMZM2G004382	amino acid metabolism.synthesis.branched chain group.common	highly similar to ( 868) AT3G58610 | Symbols: | ketol-acid reductoisomerase | chr3:21671561-21674639 FORWARDhighly similar to ( 858) ILV5_PEA Ketol-acid reductoisomerase, chloroplast precursor (EC 1.1.1.86) (Acetohydroxy-acid reductoisomerase) (Alpha-keto-beta-hydroxylacil reductoisomerase) - Pisum sativum (Garden pea)highly similar to ( 920) loc_os01g46380 12001.m10836 protein ketol-acid reducto…	7.99342	6.75094
228	GRMZM2G004396_P01	3.0562	4.77912	k8	GRMZM2G004396	not assigned.unknown	very weakly similar to (88.2) AT4G19950 | Symbols: | unknown protein | chr4:10809977-10810942 FORWARDmoderately similar to ( 269) loc_os08g01590 12008.m080057 protein expressed protein seq=cds; coord=6:1244719..1246309:1; parent_gene=GRMZM2G004396	4.99657	5.69336
229	GRMZM2G004412_P01	4.11178	2.38907	k1	GRMZM2G004412	stress.biotic	weakly similar to ( 176) AT1G53350 | Symbols: | ATP binding | chr1:19903899-19907515 FORWARDhighly similar to ( 519) loc_os11g37880 12011.m07634 protein stripe rust resistance protein Yr10, putative, expressed seq=cds; coord=10:2984369..2993434:1; parent_gene=GRMZM2G004412	2.33111	1.53007
230	GRMZM2G004422_P01	3.6553	3.6284	k5	GRMZM2G004422	protein.degradation.ubiquitin.E3.RING	very weakly similar to (96.3) AT1G49850 | Symbols: | zinc finger (C3HC4-type RING finger) family protein | chr1:18455326-18456444 REVERSEmoderately similar to ( 368) loc_os03g10890 12003.m06541 protein RING-H2 finger protein, putative, expressed seq=cds; coord=1:21469310..21471441:-1; parent_gene=GRMZM2G004422	3.77843	4.93339
231	GRMZM2G004435_P01	0.709203	2.93023	k8	GRMZM2G004435	cell wall.degradation.pectate lyases and polygalacturonases	moderately similar to ( 243) AT4G33440 | Symbols: | glycoside hydrolase family 28 protein / polygalacturonase (pectinase) family protein | chr4:16092020-16094732 FORWARDmoderately similar to ( 298) loc_os08g01600 12008.m04308 protein polygalacturonase, putative, expressed seq=cds; coord=6:1239602..1242853:-1; parent_gene=GRMZM2G004435	2.58276	4.15192
232	GRMZM2G004483_P01	-1.46163	2.01396	k6	GRMZM2G004483	RNA.regulation of transcription.C2C2(Zn) CO-like, Constans-like zinc finger family	weakly similar to ( 145) loc_os10g41100 12010.m06875 protein CCT motif family protein, expressed seq=cds; coord=9:115763062..115765952:1; parent_gene=GRMZM2G004483	4.34722	5.85555
233	GRMZM2G004511_P01	3.21844	8.16386	k7	GRMZM2G004511	RNA.regulation of transcription.putative transcription regulator	weakly similar to ( 175) AT2G41870 | Symbols: | remorin family protein | chr2:17471119-17472519 REVERSEmoderately similar to ( 310) loc_os03g59360 12003.m10834 protein remorin, putative, expressed seq=cds; coord=1:290805464..290807015:-1; parent_gene=GRMZM2G004511	6.87035	7.23666
234	GRMZM2G004516_P01	-9.96578	2.89557	k7	GRMZM2G004516	not assigned.unknown	weakly similar to ( 174) AT4G17350 | Symbols: | phosphoinositide binding | chr4:9701582-9703358 FORWARDmoderately similar to ( 384) loc_os10g41060 12010.m06871 protein expressed protein seq=cds; coord=9:115769315..115771040:-1; parent_gene=GRMZM2G004516	2.62211	2.43919
235	GRMZM2G004523_P01	-3.6808	3.6262	k7	GRMZM2G004523	signalling.light	highly similar to ( 551) AT5G67385 | Symbols: | protein binding / signal transducer | chr5:26884754-26887083 FORWARDmoderately similar to ( 275) NPH3_ORYSA Coleoptile phototropism protein 1 (Non-phototropic hypocotyl 3-like protein) (NPH3-like protein) - Oryza sativa (Rice)highly similar to ( 757) loc_os03g10880 12003.m101233 protein transposon protein, putative, Mutator sub-class, expressed seq=…	1.11476	2.34688
236	GRMZM2G004528_P02	7.49905	2.2351	k2	GRMZM2G004528	minor CHO metabolism.myo-inositol.InsP Synthases	highly similar to ( 798) AT2G22240 | Symbols: ATMIPS2, MIPS2 | MIPS2 (MYO-INOSITOL-1-PHOSTPATE SYNTHASE 2); binding / catalytic/ inositol-3-phosphate synthase | chr2:9451901-9453375 REVERSEhighly similar to ( 875) INO1_MAIZE Inositol-3-phosphate synthase (EC 5.5.1.4) (Myo-inositol-1-phosphate synthase) (MI-1-P synthase) (IPS) - Zea mays (Maize)highly similar to ( 866) loc_os03g09250 12003.m35064 …	2.4726	2.04937
237	GRMZM2G004534_P01	5.76737	6.70262	k8	GRMZM2G004534	glycolysis.cytosolic branch.pyruvate kinase (PK)	highly similar to ( 913) AT3G52990 | Symbols: | pyruvate kinase, putative | chr3:19649336-19652237 FORWARDmoderately similar to ( 376) KPYC_TOBAC Pyruvate kinase, cytosolic isozyme (EC 2.7.1.40) (PK) - Nicotiana tabacum (Common tobacco)highly similar to ( 988) loc_os11g05110 12011.m079911 protein pyruvate kinase, cytosolic isozyme, putative, expressed seq=cds; coord=10:4694280..4699187:-1; parent…	6.27297	7.33665
238	GRMZM2G004060_P01	3.98634	2.72759	k12	GRMZM2G004060	RNA.regulation of transcription.WRKY domain transcription factor family	weakly similar to ( 147) loc_os05g25770 12005.m06869 protein OsWRKY45 - Superfamily of rice TFs having WRKY and zinc finger domains, expressed seq=cds; coord=10:12103219..12104937:1; parent_gene=GRMZM2G004060	4.73953	2.36432
239	GRMZM2G004092_P01	3.55829	1.64209	k1	GRMZM2G004092	not assigned.unknown	weakly similar to ( 130) AT3G58650 | Symbols: | unknown protein | chr3:21696349-21699219 REVERSEhighly similar to ( 928) loc_os03g61620 12003.m101554 protein expressed protein seq=cds; coord=5:1675964..1679428:-1; parent_gene=GRMZM2G004092	2.96448	2.03694
240	GRMZM2G004140_P01	5.1302	3.78248	k1	GRMZM2G004140	not assigned.unknown	moderately similar to ( 306) AT4G16100 | Symbols: | unknown protein | chr4:9105809-9107986 FORWARDmoderately similar to ( 467) loc_os03g61580 12003.m11039 protein expressed protein seq=cds; coord=5:1681775..1686570:-1; parent_gene=GRMZM2G004140	3.99008	3.7533
241	GRMZM2G004784_P01	4.67719	3.30576	k3	GRMZM2G004784	not assigned.unknown	moderately similar to ( 216) AT4G22850 | Symbols: | FUNCTIONS IN: molecular_function unknown; INVOLVED IN: biological_process unknown; LOCATED IN: cellular_component unknown; EXPRESSED IN: 23 plant structures; EXPRESSED DURING: 15 growth stages; CONTAINS InterPro DOMAIN/s: SNARE associated Golgi protein (InterPro:IPR015414); BEST Arabidopsis thaliana protein match is: unknown protein (TAIR:AT4G12…	4.19149	4.97958
242	GRMZM2G004858_P01	2.64355	4.37153	k7	GRMZM2G004858	misc.UDP glucosyl and glucoronyl transferases	moderately similar to ( 318) AT2G30150 | Symbols: | UDP-glucoronosyl/UDP-glucosyl transferase family protein | chr2:12874706-12876122 FORWARDweakly similar to ( 148) IAAG_MAIZE Indole-3-acetate beta-glucosyltransferase (EC 2.4.1.121) (IAA-Glu synthetase) ((Uridine 5-diphosphate-glucose:indol-3-ylacetyl)-beta-D-glucosyl transferase) - Zea mays (Maize)highly similar to ( 512) loc_os01g59100 12001.m…	2.95101	3.51625
243	GRMZM2G004878_P01	5.98015	2.09113	k2	GRMZM2G004878	DNA.synthesis/chromatin structure.histone	weakly similar to ( 108) loc_os08g33190 12008.m07310 protein linker histone H1 and H5 family protein, expressed seq=cds; coord=4:81250432..81251801:-1; parent_gene=GRMZM2G004878	2.27418	1.61322
244	GRMZM2G004880_P01	1.93758	4.49564	k7	GRMZM2G004880	not assigned.unknown	moderately similar to ( 399) AT4G21210 | Symbols: ATRP1 | ATRP1 (PPDK REGULATORY PROTEIN); phosphoprotein phosphatase/ protein kinase | chr4:11307002-11308587 FORWARDhighly similar to ( 513) loc_os07g34640 12007.m29204 protein ATP/GTP-binding protein, putative, expressed seq=cds; coord=7:154417594..154421097:1; parent_gene=GRMZM2G004880	4.17465	3.62541
245	GRMZM2G004924_P01	3.59424	-9.96578	k3	GRMZM2G004924	not assigned.unknown	weakly similar to ( 149) AT2G31270 | Symbols: ATCDT1A, CDT1A, CDT1 | CDT1A (ARABIDOPSIS HOMOLOG OF YEAST CDT1 A); cyclin-dependent protein kinase/ protein binding | chr2:13329037-13331544 FORWARDhighly similar to ( 594) loc_os10g34820 12010.m065296 protein CDT1a protein, putative, expressed seq=cds; coord=10:145738465..145743615:1; parent_gene=GRMZM2G004924	-3.95005	-3.71793
246	GRMZM2G004946_P01	-9.96578	1.01465	k7	GRMZM2G004946	development.unspecified	nearly identical (1098) AT5G19610 | Symbols: | sec7 domain-containing protein | chr5:6617746-6622045 REVERSEhighly similar to ( 723) loc_os03g46330 12003.m09652 protein pattern formation protein EMB30, putative, expressed seq=cds; coord=3:135305750..135310915:1; parent_gene=GRMZM2G004946	0.0822202	0.899306
247	GRMZM2G004959_P01	7.81641	2.14771	k1	GRMZM2G004959	development.unspecified	moderately similar to ( 320) AT1G10200 | Symbols: WLIM1 | WLIM1; transcription factor/ zinc ion binding | chr1:3346677-3347763 REVERSEmoderately similar to ( 286) SF3_HELAN Pollen-specific protein SF3 - Helianthus annuus (Common sunflower)moderately similar to ( 394) loc_os12g32620 12012.m07062 protein pollen-specific protein SF3, putative, expressed seq=cds; coord=6:21973856..21975985:-1; parent…	4.66532	3.06632
248	GRMZM2G004990_P01	2.07826	-3.3665	k2	GRMZM2G004990	redox.glutaredoxins	moderately similar to ( 243) AT1G21060 | Symbols: | unknown protein | chr1:7371799-7374085 FORWARDhighly similar to ( 712) loc_os09g32010 12009.m22146 protein ternary complex factor MIP1, putative, expressed seq=cds; coord=7:134079461..134083853:1; parent_gene=GRMZM2G004990	-2.129	-0.896876
249	GRMZM2G005082_P02	5.84682	0.00133848	k1	GRMZM2G005082	misc.beta 1,3 glucan hydrolases	highly similar to ( 651) AT5G56590 | Symbols: | glycosyl hydrolase family 17 protein | chr5:22907521-22909436 FORWARDmoderately similar to ( 307) E13B_WHEAT Glucan endo-1,3-beta-glucosidase precursor (EC 3.2.1.39) ((1->3)-beta-glucan endohydrolase) ((1->3)-beta-glucanase) (Beta-1,3-endoglucanase) - Triticum aestivum (Wheat)highly similar to ( 877) loc_os01g53750 12001.m11541 protein glucan endo-1…	2.08014	0.792888
250	GRMZM2G005103_P01	3.48907	-1.90415	k3	GRMZM2G005103	misc.UDP glucosyl and glucoronyl transferases	moderately similar to ( 258) AT2G38650 | Symbols: GAUT7, LGT7 | GAUT7 (GALACTURONOSYLTRANSFERASE 7); polygalacturonate 4-alpha-galacturonosyltransferase/ transferase, transferring glycosyl groups | chr2:16161856-16165523 REVERSEmoderately similar to ( 441) loc_os07g48370 12007.m09050 protein transferase, transferring glycosyl groups, putative, expressed seq=cds; coord=2:217277591..217281777:1; pa…	0.448821	0.787859
251	GRMZM2G005107_P02	4.02429	4.06928	k5	GRMZM2G005107	misc.short chain dehydrogenase/reductase (SDR)	moderately similar to ( 382) AT3G12800 | Symbols: SDRB, DECR | SDRB (SHORT-CHAIN DEHYDROGENASE-REDUCTASE B); binding / catalytic/ oxidoreductase | chr3:4063463-4064757 REVERSEvery weakly similar to (93.2) GRDH_ORYSA Glucose and ribitol dehydrogenase homolog (EC 1.1.1.-) - Oryza sativa (Rice)moderately similar to ( 472) loc_os04g52400 12004.m10134 protein peroxisomal 2,4-dienoyl-CoA reductase, put…	3.74829	5.38887
252	GRMZM2G005170_P04	4.616	2.39645	k3	GRMZM2G005170	cell.vesicle transport	weakly similar to ( 167) AT1G08820 | Symbols: VAP27-2 | VAP27-2 (VAMP/SYNAPTOBREVIN-ASSOCIATED PROTEIN 27-2); structural molecule | chr1:2821810-2824412 REVERSEmoderately similar to ( 419) loc_os01g71050 12001.m13149 protein VAP27-2, putative, expressed seq=cds; coord=8:159406048..159422882:1; parent_gene=GRMZM2G005170	3.53931	3.13672
253	GRMZM2G005236_P01	5.29472	2.45019	k2	GRMZM2G005236	RNA.RNA binding	moderately similar to ( 241) AT1G33470 | Symbols: | RNA recognition motif (RRM)-containing protein | chr1:12144632-12146040 FORWARDmoderately similar to ( 481) loc_os01g65550 12001.m43309 protein RNA-binding region-containing protein 1, putative, expressed seq=cds; coord=8:165542549..165548286:-1; parent_gene=GRMZM2G005236	2.66833	2.30571
254	GRMZM2G005256_P01	4.5498	3.48727	k1	GRMZM2G005256	DNA.synthesis/chromatin structure	highly similar to ( 575) AT4G26600 | Symbols: | nucleolar protein, putative | chr4:13419629-13423418 FORWARDhighly similar to ( 800) loc_os02g49270 12002.m09961 protein proliferating-cell nucleolar antigen p120, putative, expressed seq=cds; coord=4:162763090..162771782:-1; parent_gene=GRMZM2G005256	3.86954	3.31053
255	GRMZM2G005310_P02	5.16796	2.69382	k1	GRMZM2G005310	RNA.regulation of transcription.DNA methyltransferases	highly similar to ( 746) AT1G69770 | Symbols: CMT3 | CMT3 (chromomethylase 3); DNA (cytosine-5-)-methyltransferase | chr1:26248496-26253519 REVERSEnearly identical (1633) CMT3_MAIZE DNA (cytosine-5)-methyltransferase 3 (EC 2.1.1.37) (Chromomethylase 3) (DNA methyltransferase 105) - Zea mays (Maize)nearly identical (1037) loc_os03g12570 12003.m06707 protein DNA cytosine methyltransferase MET2a, pu…	2.86448	2.30472
256	GRMZM2G004548_P01	1.19747	5.3865	k8	GRMZM2G004548	RNA.regulation of transcription.unclassified	moderately similar to ( 235) AT4G17900 | Symbols: | zinc-binding family protein | chr4:9946813-9947697 FORWARDmoderately similar to ( 298) loc_os02g46610 12002.m09698 protein expressed protein seq=cds; coord=5:198819179..198820928:-1; parent_gene=GRMZM2G004548	3.23814	5.62508
257	GRMZM2G004572_P01	4.44094	1.35918	k3	GRMZM2G004572	protein.postranslational modification.kinase.receptor like cytoplasmatic kinase VII	highly similar to ( 619) AT1G53730 | Symbols: SRF6 | SRF6 (STRUBBELIG-RECEPTOR FAMILY 6); ATP binding / protein binding / protein kinase/ protein serine/threonine kinase | chr1:20061771-20065475 FORWARDweakly similar to ( 170) PSKR_DAUCA Phytosulfokine receptor precursor (EC 2.7.11.1) (Phytosulfokine LRR receptor kinase) - Daucus carota (Carrot)highly similar to ( 932) loc_os10g25090 12010.m05459…	2.7429	2.57727
258	GRMZM2G004641_P01	3.31266	5.58359	k9	GRMZM2G004641	RNA.regulation of transcription.HB,Homeobox transcription factor family	moderately similar to ( 302) AT4G34610 | Symbols: BLH6 | BLH6 (BELL1-LIKE HOMEODOMAIN 6); DNA binding / transcription factor | chr4:16530546-16532498 REVERSEhighly similar to ( 662) loc_os03g06930 12003.m06210 protein DNA binding protein, putative, expressed seq=cds; coord=1:13641526..13645372:-1; parent_gene=GRMZM2G004641	4.57834	4.25661
259	GRMZM2G004653_P01	-9.96578	-2.99656	k10	GRMZM2G004653	transport.peptides and oligopeptides	moderately similar to ( 359) AT1G22540 | Symbols: | proton-dependent oligopeptide transport (POT) family protein | chr1:7964202-7966222 FORWARDmoderately similar to ( 483) loc_os01g65150 12001.m12628 protein expressed protein seq=cds; coord=3:174335480..174341353:-1; parent_gene=GRMZM2G004653	-9.96578	2.01738
260	GRMZM2G004694_P01	-3.484	5.20791	k8	GRMZM2G004694	transport.sugars	highly similar to ( 635) AT3G18830 | Symbols: ATPLT5 | ATPLT5 (POLYOL TRANSPORTER 5); D-ribose transmembrane transporter/ D-xylose transmembrane transporter/ carbohydrate transmembrane transporter/ galactose transmembrane transporter/ glucose transmembrane transporter/ glycerol transmembrane transporter/ mann | chr3:6489000-6491209 REVERSEweakly similar to ( 173) HEX6_RICCO Hexose carrier protein…	1.76612	5.03197
261	GRMZM2G004696_P01	4.27076	5.81748	k9	GRMZM2G004696	RNA.regulation of transcription.Aux/IAA family	weakly similar to ( 161) AT1G04250 | Symbols: AXR3, IAA17 | AXR3 (AUXIN RESISTANT 3); transcription factor | chr1:1136382-1138340 FORWARDmoderately similar to ( 245) IAA1_ORYSA Auxin-responsive protein IAA1 (Indoleacetic acid-induced protein 1) - Oryza sativa (Rice)moderately similar to ( 245) loc_os01g08320 12001.m07457 protein OsIAA1 - Auxin-responsive Aux/IAA gene family member, expressed seq=…	5.02587	3.56373
262	GRMZM2G004699_P01	6.28126	5.15015	k4	GRMZM2G004699	cell wall.modification	moderately similar to ( 464) AT5G13870 | Symbols: EXGT-A4 | EXGT-A4 (ENDOXYLOGLUCAN TRANSFERASE A4); hydrolase, acting on glycosyl bonds / hydrolase, hydrolyzing O-glycosyl compounds / xyloglucan:xyloglucosyl transferase | chr5:4475089-4476217 REVERSEhighly similar to ( 530) XTH_WHEAT Probable xyloglucan endotransglucosylase/hydrolase precursor (EC 2.4.1.207) - Triticum aestivum (Wheat)highly sim…	6.80852	6.13629
263	GRMZM2G004736_P01	4.94765	3.20605	k3	GRMZM2G004736	not assigned.unknown	weakly similar to ( 189) AT3G13990 | Symbols: | unknown protein | chr3:4625708-4630383 REVERSEhighly similar to ( 759) loc_os03g29750 12003.m08241 protein expressed protein seq=cds; coord=1:71533800..71541496:1; parent_gene=GRMZM2G004736	3.55784	4.68084
264	GRMZM2G004748_P01	4.54698	2.96291	k1	GRMZM2G004748	transport.ABC transporters and multidrug resistance systems	nearly identical (1776) AT4G25960 | Symbols: PGP2 | PGP2 (P-GLYCOPROTEIN 2); ATPase, coupled to transmembrane movement of substances | chr4:13177438-13183425 FORWARDhighly similar to ( 981) MDR_ORYSA Putative multidrug resistance protein (P-glycoprotein) - Oryza sativa (Rice)nearly identical (2120) loc_os02g46680 12002.m33438 protein multidrug resistance protein 2, putative, expressed seq=cds; co…	3.3958	2.92267
265	GRMZM2G005435_P02	4.0036	1.37976	k12	GRMZM2G005435	not assigned.unknown	moderately similar to ( 313) AT1G47740 | Symbols: | unknown protein | chr1:17567903-17569035 FORWARDmoderately similar to ( 443) loc_os03g10200 12003.m35075 protein expressed protein seq=cds; coord=1:23242722..23250014:-1; parent_gene=GRMZM2G005435	1.76926	-1.05751
266	GRMZM2G005444_P01	4.20463	5.30983	k8	GRMZM2G005444	development.unspecified	highly similar to ( 624) AT1G34340 | Symbols: | esterase/lipase/thioesterase family protein | chr1:12530936-12534031 FORWARDhighly similar to ( 896) loc_os01g65070 12001.m43304 protein embryogenesis-associated protein EMB8, putative, expressed seq=cds; coord=3:174533708..174546586:-1; parent_gene=GRMZM2G005444	5.2387	5.92905
267	GRMZM2G005456_P01	6.17222	4.6851	k2	GRMZM2G005456	signalling.G-proteins	weakly similar to ( 175) AT2G03150 | Symbols: emb1579 | emb1579 (embryo defective 1579); binding / calcium ion binding | chr2:952313-959004 FORWARD seq=cds; coord=9:57346870..57362729:-1; parent_gene=GRMZM2G005456	4.99602	4.92943
268	GRMZM2G005459_P01	6.66063	1.97981	k2	GRMZM2G005459	RNA.RNA binding	moderately similar to ( 459) AT4G03110 | Symbols: | RNA-binding protein, putative | chr4:1376710-1379275 REVERSEhighly similar to ( 642) loc_os01g71200 12001.m13163 protein RNA binding protein, putative, expressed seq=cds; coord=8:159380253..159386676:-1; parent_gene=GRMZM2G005459	3.10049	3.49673
269	GRMZM2G005516_P01	3.96356	1.90544	k12	GRMZM2G005516	cell.organisation	moderately similar to ( 487) AT5G12250 | Symbols: TUB6 | TUB6 (BETA-6 TUBULIN); structural constituent of cytoskeleton | chr5:3961317-3962971 REVERSEmoderately similar to ( 491) TBB6_ORYSA Tubulin beta-6 chain (Beta-6 tubulin) - Oryza sativa (Rice)moderately similar to ( 491) loc_os05g34170 12005.m07648 protein tubulin beta-6 chain, putative, expressed seq=cds; coord=3:106101236..106102729:1; par…	2.93649	0.790098
270	GRMZM2G005562_P01	4.2139	6.64943	k7	GRMZM2G005562	cell wall.degradation.pectate lyases and polygalacturonases	moderately similar to ( 477) AT3G55140 | Symbols: | pectate lyase family protein | chr3:20439060-20440225 FORWARDweakly similar to ( 148) PEL_LILLO Pectate lyase precursor (EC 4.2.2.2) - Lilium longiflorum (Trumpet lily)highly similar to ( 516) loc_os01g36620 12001.m09957 protein pectate lyase 4 precursor, putative, expressed seq=cds; coord=5:82549227..82555670:-1; parent_gene=GRMZM2G005562	6.7605	6.16768
271	GRMZM2G005624_P01	4.15405	3.06106	k10	GRMZM2G005624	RNA.regulation of transcription.HB,Homeobox transcription factor family	weakly similar to ( 117) AT4G36740 | Symbols: HB-5, ATHB40 | ATHB40 (ARABIDOPSIS THALIANA HOMEOBOX PROTEIN 40); DNA binding / transcription factor | chr4:17314649-17316314 REVERSEmoderately similar to ( 252) loc_os03g10210 12003.m06474 protein DNA binding protein, putative, expressed seq=cds; coord=1:23241091..23244476:1; parent_gene=GRMZM2G005624	0.128634	3.84188
272	GRMZM2G005633_P01	-0.687961	10.4507	k7	GRMZM2G005633	stress.biotic	weakly similar to ( 139) AT3G54420 | Symbols: ATEP3, ATCHITIV, CHIV | ATEP3; chitinase | chr3:20145935-20147034 FORWARDmoderately similar to ( 244) CHIB_MAIZE Endochitinase B precursor (EC 3.2.1.14) (Seed chitinase B) (Fragment) - Zea mays (Maize)weakly similar to ( 164) loc_os04g41680 12004.m09144 protein endochitinase A precursor, putative, expressed seq=cds; coord=10:127370239..127371829:-1; p…	9.34536	10.1387
273	GRMZM2G005643_P01	2.31138	2.64889	k6	GRMZM2G005643	cell wall.modification	weakly similar to ( 117) loc_os04g25150 12004.m07645 protein pollen allergen Phl p 2 precursor, putative, expressed seq=cds; coord=6:157368796..157369949:1; parent_gene=GRMZM2G005643	8.2431	8.40568
274	GRMZM2G005652_P01	3.21833	3.58748	k10	GRMZM2G005652	signalling.G-proteins	highly similar to ( 587) AT4G29950 | Symbols: | microtubule-associated protein | chr4:14658088-14660370 FORWARDnearly identical (1128) loc_os08g40620 12008.m26746 protein microtubule-associated protein, putative, expressed seq=cds; coord=1:191089606..191094570:-1; parent_gene=GRMZM2G005652	3.14116	4.22242
275	GRMZM2G005680_P01	4.7412	2.79203	k12	GRMZM2G005680	protein.glycosylation	highly similar to ( 568) AT3G48820 | Symbols: | glycosyl transferase family 29 protein / sialyltransferase family protein | chr3:18100106-18102852 REVERSEhighly similar to ( 677) loc_os02g02620 12002.m05611 protein sialyltransferase-like protein, putative, expressed seq=cds; coord=5:70148711..70152558:1; parent_gene=GRMZM2G005680	3.4827	1.26165
276	GRMZM2G005715_P01	3.65289	-9.96578	k2	GRMZM2G005715	not assigned.unknown	weakly similar to ( 127) AT5G36710 | Symbols: | unknown protein | chr5:14425491-14426042 REVERSEweakly similar to ( 194) loc_os05g43140 12005.m08444 protein expressed protein seq=cds; coord=6:157550966..157552127:1; parent_gene=GRMZM2G005715	-9.96578	-9.96578
277	GRMZM2G005732_P02	4.67969	1.72599	k1	GRMZM2G005732	RNA.regulation of transcription.Psudo ARR transcription factor family	weakly similar to ( 189) AT5G02810 | Symbols: PRR7, APRR7 | PRR7 (PSEUDO-RESPONSE REGULATOR 7); transcription regulator/ two-component response regulator | chr5:638283-641461 REVERSEmoderately similar to ( 241) PRR37_ORYSA Two-component response regulator-like PRR37 (Pseudo-response regulator 37) (OsPRR37) - Oryza sativa (Rice)moderately similar to ( 241) loc_os07g49460 12007.m079806 protein two-…	3.15112	2.24808
278	GRMZM2G005791_P01	3.10843	4.16991	k9	GRMZM2G005791	transport.cyclic nucleotide or calcium regulated channels	highly similar to ( 816) AT4G30360 | Symbols: ATCNGC17, CNGC17 | ATCNGC17; calmodulin binding / cyclic nucleotide binding / ion channel | chr4:14855060-14857779 REVERSEhighly similar to ( 981) loc_os06g08850 12006.m05604 protein cyclic nucleotide-gated ion channel 14, putative, expressed seq=cds; coord=5:212998374..213004856:1; parent_gene=GRMZM2G005791	3.995	3.39996
279	GRMZM2G005848_P01	3.54469	1.24693	k2	GRMZM2G005848	misc.dynamin	highly similar to ( 989) AT3G19720 | Symbols: ARC5 | ARC5 (ACCUMULATION AND REPLICATION OF CHLOROPLAST 5); GTP binding / GTPase | chr3:6850591-6855389 REVERSEnearly identical (1236) loc_os12g07880 12012.m04775 protein ARC5, putative, expressed seq=cds; coord=10:10785657..10803355:-1; parent_gene=GRMZM2G005848	1.58536	2.46601
280	GRMZM2G005849_P01	5.40289	4.03614	k4	GRMZM2G005849	minor CHO metabolism.others	highly similar to ( 528) AT3G24090 | Symbols: | glutamine-fructose-6-phosphate transaminase (isomerizing)/ sugar binding / transaminase | chr3:8697838-8700971 REVERSEhighly similar to ( 587) loc_os12g03720 12012.m04369 protein glucosamine--fructose-6-phosphate aminotransferase, putative, expressed seq=cds; coord=3:230000674..230006309:1; parent_gene=GRMZM2G005849	5.26502	5.96519
281	GRMZM2G005887_P01	6.38638	7.49479	k7	GRMZM2G005887	amino acid metabolism.synthesis.serine-glycine-cysteine group.cysteine.OASTL	moderately similar to ( 488) AT4G14880 | Symbols: OASA1, CYTACS1, ATCYS-3A | OASA1 (O-ACETYLSERINE (THIOL) LYASE (OAS-TL) ISOFORM A1); cysteine synthase | chr4:8518209-8520050 REVERSEhighly similar to ( 587) CYSK_MAIZE Cysteine synthase (EC 2.5.1.47) (O-acetylserine sulfhydrylase) (O-acetylserine (Thiol)-lyase) (CSase) (OAS-TL) - Zea mays (Maize)highly similar to ( 540) loc_os12g42980 12012.m2698…	7.64616	7.27385
282	GRMZM2G005938_P01	6.67461	4.44329	k12	GRMZM2G005938	not assigned.unknown	highly similar to ( 686) AT3G59040 | Symbols: | pentatricopeptide (PPR) repeat-containing protein | chr3:21821495-21824233 REVERSEweakly similar to ( 147) RF1_ORYSA Rf1 protein, mitochondrial precursor (PPR protein) (Fertility restorer) (Restorer for CMS) - Oryza sativa (Rice)highly similar to ( 941) loc_os08g09270 12008.m05061 protein expressed protein seq=cds; coord=10:60226986..60232074:-1; pa…	5.29138	1.31235
283	GRMZM2G005346_P01	4.87605	5.07921	k11	GRMZM2G005346	not assigned.unknown	moderately similar to ( 478) AT4G10050 | Symbols: | hydrolase, alpha/beta fold family protein | chr4:6284620-6287186 REVERSEhighly similar to ( 618) loc_os04g36620 12004.m35320 protein protein phosphatase methylesterase 1, putative, expressed seq=cds; coord=2:47158346..47163440:-1; parent_gene=GRMZM2G005346	5.10712	3.42578
284	GRMZM2G005347_P01	3.1464	0.212601	k1	GRMZM2G005347	stress.biotic	moderately similar to ( 347) AT3G07040 | Symbols: RPM1, RPS3 | RPM1 (RESISTANCE TO P. SYRINGAE PV MACULICOLA 1); nucleotide binding / protein binding | chr3:2226244-2229024 REVERSEnearly identical (1165) loc_os11g11960 12011.m05388 protein NBS-LRR type disease resistance protein, putative, expressed seq=cds; coord=4:203229838..203233710:1; parent_gene=GRMZM2G005347	1.37971	0.537833
285	GRMZM2G005433_P01	0.581435	2.63942	k5	GRMZM2G005433	PS.lightreaction.photosystem II.PSII polypeptide subunits	weakly similar to ( 179) AT4G28660 | Symbols: PSB28 | PSB28 (PHOTOSYSTEM II REACTION CENTER PSB28 PROTEIN) | chr4:14150008-14150933 FORWARDmoderately similar to ( 215) loc_os01g71190 12001.m13162 protein photosystem II reaction center W protein, putative, expressed seq=cds; coord=8:159387884..159389335:-1; parent_gene=GRMZM2G005433	2.44808	5.8624
286	GRMZM2G006246_P01	4.21224	1.63954	k1	GRMZM2G006246	not assigned.unknown	moderately similar to ( 342) AT3G02680 | Symbols: NBS1, ATNBS1 | NBS1 (NIJMEGEN BREAKAGE SYNDROME 1) | chr3:576378-579226 FORWARDhighly similar to ( 786) loc_os10g34580 12010.m065293 protein FHA domain containing protein, expressed seq=cds; coord=5:26313160..26317660:-1; parent_gene=GRMZM2G006246	2.61401	2.14311
287	GRMZM2G006341_P01	4.4353	2.40995	k12	GRMZM2G006341	cell.organisation	moderately similar to ( 353) AT2G47500 | Symbols: | ATP binding / microtubule motor | chr2:19493247-19497882 FORWARDvery weakly similar to (96.7) K125_TOBAC 125 kDa kinesin-related protein - Nicotiana tabacum (Common tobacco)moderately similar to ( 435) loc_os03g18980 12003.m07316 protein kinesin-4, putative, expressed seq=cds; coord=9:136512350..136516845:1; parent_gene=GRMZM2G006341	3.63077	0.137071
288	GRMZM2G006370_P01	5.06643	3.47136	k12	GRMZM2G006370	protein.postranslational modification	highly similar to ( 622) AT5G58520 | Symbols: | protein kinase family protein | chr5:23655312-23657943 FORWARDnearly identical (1041) loc_os03g18430 12003.m07266 protein ATP binding protein, putative, expressed seq=cds; coord=1:45920336..45923687:-1; parent_gene=GRMZM2G006370	4.31152	2.66722
289	GRMZM2G006377_P01	3.96073	5.42003	k8	GRMZM2G006377	protein.degradation.cysteine protease	highly similar to ( 520) AT1G09850 | Symbols: XBCP3 | XBCP3 (xylem bark cysteine peptidase 3); cysteine-type endopeptidase/ cysteine-type peptidase | chr1:3201848-3203875 FORWARDmoderately similar to ( 374) ORYA_ORYSA Oryzain alpha chain precursor (EC 3.4.22.-) - Oryza sativa (Rice)highly similar to ( 665) loc_os05g43230 12005.m08451 protein cysteine proteinase RD21a precursor, putative, expresse…	5.2705	6.41779
290	GRMZM2G006399_P01	3.79327	0.72197	k1	GRMZM2G006399	not assigned.unknown	seq=cds; coord=7:29171521..29172716:1; parent_gene=GRMZM2G006399	1.56715	0.121203
291	GRMZM2G006429_P01	4.92364	0.910326	k1	GRMZM2G006429	protein.postranslational modification	highly similar to ( 570) AT1G09160 | Symbols: | protein phosphatase 2C-related / PP2C-related | chr1:2953199-2955059 REVERSEhighly similar to ( 763) loc_os03g18970 12003.m07315 protein protein phosphatase 2C-like, putative, expressed seq=cds; coord=9:136552200..136555676:1; parent_gene=GRMZM2G006429	3.51395	1.41166
292	GRMZM2G006452_P01	5.35506	2.74009	k1	GRMZM2G006452	DNA.synthesis/chromatin structure	highly similar to ( 654) AT5G62410 | Symbols: SMC2, TTN3, ATCAP-E1, ATSMC4 | SMC2 (STRUCTURAL MAINTENANCE OF CHROMOSOMES 2); transporter | chr5:25056308-25062436 FORWARDhighly similar to ( 864) loc_os01g67740 12001.m12878 protein mitotic chromosome and X-chromosome-associated protein mix-1, putative, expressed seq=cds; coord=3:166011912..166018256:1; parent_gene=GRMZM2G006452	3.52333	2.78913
293	GRMZM2G006468_P01	4.21821	5.37315	k10	GRMZM2G006468	stress.abiotic.touch/wounding	weakly similar to ( 130) AT1G75380 | Symbols: | wound-responsive protein-related | chr1:28281789-28283631 REVERSEmoderately similar to ( 239) loc_os08g26870 12008.m080140 protein wound responsive protein, putative, expressed seq=cds; coord=4:59649463..59653762:-1; parent_gene=GRMZM2G006468	3.98721	5.88844
294	GRMZM2G006474_P01	5.23964	4.07339	k2	GRMZM2G006474	development.unspecified	nearly identical (1827) AT1G13980 | Symbols: GN, VAN7, EMB30 | GN (GNOM); GTP:GDP antiporter/ protein homodimerization | chr1:4789587-4794397 FORWARDnearly identical (2123) loc_os03g46330 12003.m09652 protein pattern formation protein EMB30, putative, expressed seq=cds; coord=5:14472180..14478354:-1; parent_gene=GRMZM2G006474	4.13858	4.00042
295	GRMZM2G006477_P01	4.25328	5.38659	k7	GRMZM2G006477	RNA.regulation of transcription.G2-like transcription factor family, GARP	moderately similar to ( 226) AT4G28610 | Symbols: PHR1, AtPHR1 | PHR1 (PHOSPHATE STARVATION RESPONSE 1); transcription factor | chr4:14133164-14134951 REVERSEmoderately similar to ( 456) loc_os03g21240 12003.m07530 protein PHR1, putative, expressed seq=cds; coord=1:54343607..54350368:1; parent_gene=GRMZM2G006477	5.21632	5.07861
296	GRMZM2G006661_P01	4.90062	3.80936	k1	GRMZM2G006661	not assigned.unknown	moderately similar to ( 317) AT5G11390 | Symbols: | unknown protein | chr5:3633971-3636418 FORWARDhighly similar to ( 724) loc_os05g15140 12005.m083658 protein expressed protein seq=cds; coord=8:95012946..95017548:1; parent_gene=GRMZM2G006661	4.26473	3.8248
297	GRMZM2G006676_P01	4.25268	3.5137	k4	GRMZM2G006676	not assigned.unknown	seq=cds; coord=1:19104049..19104908:-1; parent_gene=GRMZM2G006676	5.48816	5.05732
298	GRMZM2G006721_P01	3.51089	-0.479492	k1	GRMZM2G006721	cell.cycle	weakly similar to ( 126) AT1G70210 | Symbols: CYCD1;1 | CYCD1;1 (CYCLIN D1;1); cyclin-dependent protein kinase regulator | chr1:26440015-26441980 FORWARDmoderately similar to ( 290) loc_os03g10650 12003.m06517 protein cyclin delta-3, putative, expressed seq=cds; coord=9:147800047..147802265:1; parent_gene=GRMZM2G006721	2.02104	0.668202
299	GRMZM2G006736_P01	0.778459	2.3041	k8	GRMZM2G006736	RNA.transcription	moderately similar to ( 416) AT1G64860 | Symbols: SIGA, SIG1, SIG2, SIGB, RPOD1 | SIGA (SIGMA FACTOR A); DNA binding / DNA-directed RNA polymerase/ sigma factor/ transcription factor | chr1:24098497-24100746 FORWARDhighly similar to ( 607) loc_os08g06630 12008.m26470 protein RNA polymerase sigma factor rpoD, putative, expressed seq=cds; coord=10:75577201..75581105:-1; parent_gene=GRMZM2G006736	3.21145	4.76275
300	GRMZM2G006745_P01	4.08727	5.23897	k7	GRMZM2G006745	RNA.regulation of transcription.AP2/EREBP, APETALA2/Ethylene-responsive element binding protein family	weakly similar to ( 114) AT5G05410 | Symbols: DREB2A, DREB2 | DREB2A; DNA binding / transcription activator/ transcription factor | chr5:1602650-1603657 FORWARDweakly similar to ( 195) loc_os05g27930 12005.m28049 protein dehydration-responsive element-binding protein 2C, putative, expressed seq=cds; coord=8:95020014..95023360:1; parent_gene=GRMZM2G006745	5.40673	4.8724
301	GRMZM2G005954_P01	-2.21416	3.08086	k8	GRMZM2G005954	not assigned.unknown	weakly similar to ( 164) loc_os09g26780 12009.m05830 protein pnFL-2, putative, expressed seq=cds; coord=2:183999667..184002069:-1; parent_gene=GRMZM2G005954	4.00642	7.8293
302	GRMZM2G005973_P01	5.5851	4.33491	k1	GRMZM2G005973	protein.synthesis.ribosomal protein.prokaryotic.chloroplast.50S subunit.L1	moderately similar to ( 410) AT3G63490 | Symbols: | ribosomal protein L1 family protein | chr3:23444269-23445777 FORWARDmoderately similar to ( 399) RK1_SPIOL 50S ribosomal protein L1, chloroplast precursor (CL1) - Spinacia oleracea (Spinach)moderately similar to ( 491) loc_os05g32220 12005.m07455 protein 50S ribosomal protein L1, putative, expressed seq=cds; coord=6:143129124..143134721:1; paren…	4.92986	4.41847
303	GRMZM2G005980_P01	5.89921	4.16511	k1	GRMZM2G005980	RNA.regulation of transcription.putative transcription regulator	highly similar to ( 502) AT1G80270 | Symbols: | DNA-binding protein, putative | chr1:30181265-30183331 FORWARDvery weakly similar to (83.2) RF1_ORYSA Rf1 protein, mitochondrial precursor (PPR protein) (Fertility restorer) (Restorer for CMS) - Oryza sativa (Rice)highly similar to ( 771) loc_os12g07260 12012.m04715 protein DNA-binding protein, putative, expressed seq=cds; coord=8:1523477..1527610:-…	4.72219	3.76903
304	GRMZM2G005996_P01	2.10813	-2.14759	k3	GRMZM2G005996	not assigned.unknown	highly similar to ( 749) AT3G14810 | Symbols: MSL5 | MSL5 (MECHANOSENSITIVE CHANNEL OF SMALL CONDUCTANCE-LIKE 5) | chr3:4971223-4974216 REVERSEnearly identical (1271) loc_os02g44770 12002.m33813 protein mechanosensitive ion channel family protein, expressed seq=cds; coord=5:193651780..193655999:1; parent_gene=GRMZM2G005996	-0.91009	0.474036
305	GRMZM2G006006_P01	4.47524	2.65641	k2	GRMZM2G006006	not assigned.unknown	moderately similar to ( 355) AT5G08400 | Symbols: | unknown protein | chr5:2707225-2708911 REVERSEmoderately similar to ( 426) loc_os02g58120 12002.m10833 protein expressed protein seq=cds; coord=4:169434671..169437883:1; parent_gene=GRMZM2G006006	2.637	2.79384
306	GRMZM2G006042_P01	6.44255	5.12075	k12	GRMZM2G006042	RNA.regulation of transcription.ARF, Auxin Response Factor family	highly similar to ( 725) AT5G62000 | Symbols: ARF2, ARF1-BP, HSS | ARF2 (AUXIN RESPONSE FACTOR 2); protein binding / transcription factor | chr5:24910859-24914680 FORWARDnearly identical (1110) loc_os12g29520 12012.m073714 protein auxin response factor 2, putative, expressed seq=cds; coord=10:13783146..13789160:-1; parent_gene=GRMZM2G006042	5.1664	2.7133
307	GRMZM2G006047_P01	-9.96578	3.56638	k7	GRMZM2G006047	misc.protease inhibitor/seed storage/lipid transfer protein (LTP) family protein	very weakly similar to (85.9) AT3G22600 | Symbols: | protease inhibitor/seed storage/lipid transfer protein (LTP) family protein | chr3:8006711-8007397 REVERSEweakly similar to ( 104) loc_os03g57970 12003.m10709 protein lipid transfer protein, putative, expressed seq=cds; coord=1:287110656..287111891:-1; parent_gene=GRMZM2G006047	-0.103008	3.29904
308	GRMZM2G006071_P01	4.04142	4.06415	k5	GRMZM2G006071	RNA.RNA binding	weakly similar to ( 155) AT4G14300 | Symbols: | heterogeneous nuclear ribonucleoprotein, putative / hnRNP, putative | chr4:8231179-8232785 FORWARDmoderately similar to ( 348) loc_os07g03240 12007.m04795 protein ribonucleoprotein like protein, putative, expressed seq=cds; coord=7:3162832..3167425:1; parent_gene=GRMZM2G006071	4.17148	5.30761
309	GRMZM2G006178_P01	5.83744	6.84024	k7	GRMZM2G006178	RNA.transcription	nearly identical (1121) AT4G19210 | Symbols: ATRLI2, RLI2 | ATRLI2; transporter | chr4:10501906-10504776 FORWARDvery weakly similar to (84.7) CYSA_CHLVU Probable sulfate/thiosulfate import ATP-binding protein cysA (EC 3.6.3.25) (Sulfate-transporting ATPase) - Chlorella vulgaris (Green alga)nearly identical (1187) loc_os11g34350 12011.m07293 protein ATP-binding cassette sub-family E member 1, puta…	6.58546	6.74797
310	GRMZM2G006937_P01	3.68551	10.8398	k7	GRMZM2G006937	secondary metabolism.isoprenoids.terpenoids	highly similar to ( 950) AT2G07050 | Symbols: CAS1 | CAS1 (cycloartenol synthase 1); cycloartenol synthase | chr2:2924629-2930295 FORWARDnearly identical (1235) loc_os11g35710 12011.m07423 protein cycloartenol synthase, putative, expressed seq=cds; coord=5:78255163..78310499:1; parent_gene=GRMZM2G006937	10.3487	9.88044
311	GRMZM2G006942_P01	5.50173	4.07677	k12	GRMZM2G006942	not assigned.unknown	highly similar to ( 640) AT1G10180 | Symbols: | unknown protein | chr1:3338381-3341494 REVERSEnearly identical (1090) loc_os07g38060 12007.m08055 protein expressed protein seq=cds; coord=7:158460078..158467848:-1; parent_gene=GRMZM2G006942	4.188	0.477609
312	GRMZM2G006964_P01	-2.98704	2.48856	k8	GRMZM2G006964	hormone metabolism.gibberelin.synthesis-degradation.GA2 oxidase	moderately similar to ( 310) AT4G21200 | Symbols: ATGA2OX8, GA2OX8 | GA2OX8 (GIBBERELLIN 2-OXIDASE 8); gibberellin 2-beta-dioxygenase | chr4:11302751-11304032 FORWARDweakly similar to ( 135) GAOX2_ORYSA Gibberellin 20 oxidase 2 (EC 1.14.11.-) (Gibberellin C-20 oxidase 2) (GA 20-oxidase 2) (Os20ox2) (Semidwarf-1 protein) - Oryza sativa (Rice)moderately similar to ( 476) loc_os04g44150 12004.m09373…	4.63106	6.28293
313	GRMZM2G006977_P01	4.52381	3.3369	k5	GRMZM2G006977	signalling.calcium	nearly identical (1555) AT4G37640 | Symbols: ACA2 | ACA2 (CALCIUM ATPASE 2); calcium ion transmembrane transporter/ calcium-transporting ATPase/ calmodulin binding | chr4:17683225-17686808 REVERSEnearly identical (1580) ACA1_ORYSA Calcium-transporting ATPase 1, plasma membrane-type (EC 3.6.3.8) (Ca(2+)-ATPase isoform 1) (Plastid envelope ATPase 1) - Oryza sativa (Rice)nearly identical (1780) loc_…	4.81083	6.19664
314	GRMZM2G007057_P02	3.46678	-1.35454	k2	GRMZM2G007057	protein.degradation.ubiquitin.E2	moderately similar to ( 239) AT1G50490 | Symbols: UBC20 | UBC20 (ubiquitin-conjugating enzyme 20); ubiquitin-protein ligase | chr1:18705005-18706303 REVERSEweakly similar to ( 121) UBC2_WHEAT Ubiquitin-conjugating enzyme E2-17 kDa (EC 6.3.2.19) (Ubiquitin-protein ligase) (Ubiquitin carrier protein) - Triticum aestivum (Wheat)moderately similar to ( 281) loc_os01g16650 12001.m08261 protein ubiquit…	-9.96578	-2.46988
315	GRMZM2G007063_P01	4.38513	4.26673	k5	GRMZM2G007063	RNA.regulation of transcription.bZIP transcription factor family	weakly similar to ( 144) AT5G28770 | Symbols: BZO2H3 | BZO2H3; DNA binding / protein heterodimerization/ transcription factor | chr5:10796907-10798147 REVERSEweakly similar to ( 197) CPRF2_PETCR Light-inducible protein CPRF-2 - Petroselinum crispum (Parsley) (Petroselinum hortense)moderately similar to ( 422) loc_os03g58250 12003.m35458 protein regulatory protein opaque-2, putative, expressed seq…	4.18991	5.35898
316	GRMZM2G007160_P02	4.64298	2.18741	k3	GRMZM2G007160	not assigned.unknown	moderately similar to ( 489) AT4G10030 | Symbols: | hydrolase, alpha/beta fold family protein | chr4:6270490-6273098 REVERSEhighly similar to ( 617) loc_os01g66240 12001.m12732 protein catalytic/ hydrolase, putative, expressed seq=cds; coord=3:170441442..170445344:-1; parent_gene=GRMZM2G007160	3.20252	3.87943
317	GRMZM2G007185_P01	4.56985	1.51173	k3	GRMZM2G007185	protein.glycosylation	highly similar to ( 546) AT1G05170 | Symbols: | galactosyltransferase family protein | chr1:1491460-1493931 REVERSEhighly similar to ( 632) loc_os02g06840 12002.m100033 protein beta-1,3-galactosyltransferase sqv-2, putative, expressed seq=cds; coord=5:41537881..41548766:-1; parent_gene=GRMZM2G007185	2.6237	3.32239
318	GRMZM2G007195_P01	4.53978	6.30488	k8	GRMZM2G007195	cell wall.precursor synthesis.UXS	moderately similar to ( 419) AT3G62830 | Symbols: UXS2, ATUXS2 | AUD1; UDP-glucuronate decarboxylase/ catalytic/ dTDP-glucose 4,6-dehydratase | chr3:23232539-23235353 FORWARDmoderately similar to ( 446) loc_os05g29990 12005.m07235 protein UDP-glucuronic acid decarboxylase 1, putative, expressed seq=cds; coord=6:138247534..138251846:1; parent_gene=GRMZM2G007195	5.74323	6.45515
319	GRMZM2G007260_P01	5.00303	6.09856	k9	GRMZM2G007260	protein.degradation.ubiquitin.E2	moderately similar to ( 207) AT2G02760 | Symbols: ATUBC2, UBC2 | ATUBC2 (UBIQUITING-CONJUGATING ENZYME 2); ubiquitin-protein ligase | chr2:774271-775149 FORWARDmoderately similar to ( 212) UBC2_WHEAT Ubiquitin-conjugating enzyme E2-17 kDa (EC 6.3.2.19) (Ubiquitin-protein ligase) (Ubiquitin carrier protein) - Triticum aestivum (Wheat)moderately similar to ( 212) loc_os07g07240 12007.m05183 protein…	5.29859	4.93989
320	GRMZM2G007283_P01	4.93765	4.95339	k11	GRMZM2G007283	protein.postranslational modification.kinase.receptor like cytoplasmatic kinase VII	highly similar to ( 586) AT5G01020 | Symbols: | protein kinase family protein | chr5:6309-8270 REVERSEmoderately similar to ( 232) NORK_PEA Nodulation receptor kinase precursor (EC 2.7.11.1) - Pisum sativum (Garden pea)highly similar to ( 688) loc_os11g02830 12011.m079931 protein serine/threonine-protein kinase NAK, putative, expressed seq=cds; coord=2:150699840..150704906:1; parent_gene=GRMZM2G0…	5.13536	3.04232
321	GRMZM2G007288_P01	4.07904	0.938792	k1	GRMZM2G007288	not assigned.unknown	moderately similar to ( 288) AT1G78420 | Symbols: | protein binding / zinc ion binding | chr1:29505278-29507272 FORWARDhighly similar to ( 691) loc_os02g14720 12002.m06716 protein expressed protein seq=cds; coord=5:144580659..144586160:1; parent_gene=GRMZM2G007288	1.93528	0.44494
322	GRMZM2G007300_P02	4.50828	5.61823	k8	GRMZM2G007300	protein.degradation.ubiquitin.E2	moderately similar to ( 274) AT3G46460 | Symbols: UBC13 | UBC13 (ubiquitin-conjugating enzyme 13); ubiquitin-protein ligase | chr3:17096120-17097315 REVERSEmoderately similar to ( 244) UBC7_WHEAT Ubiquitin-conjugating enzyme E2 7 (EC 6.3.2.19) (Ubiquitin-protein ligase 7) (Ubiquitin carrier protein 7) - Triticum aestivum (Wheat)moderately similar to ( 304) loc_os01g62244 12001.m43509 protein ubiq…	5.57562	6.0459
323	GRMZM2G007347_P01	2.29705	4.2236	k7	GRMZM2G007347	not assigned.unknown	highly similar to ( 578) AT3G49880 | Symbols: | glycosyl hydrolase family protein 43 | chr3:18496907-18498398 FORWARDhighly similar to ( 784) loc_os12g21789 12012.m073816 protein glycosyl hydrolase, family 43 protein, expressed seq=cds; coord=1:22743863..22748613:-1; parent_gene=GRMZM2G007347	3.73548	3.77247
324	GRMZM2G007372_P01	2.09102	3.68079	k8	GRMZM2G007372	not assigned.unknown	highly similar to ( 664) AT2G35130 | Symbols: | pentatricopeptide (PPR) repeat-containing protein | chr2:14807589-14810164 REVERSEweakly similar to ( 170) RF1_ORYSA Rf1 protein, mitochondrial precursor (PPR protein) (Fertility restorer) (Restorer for CMS) - Oryza sativa (Rice)highly similar to ( 915) loc_os02g07360 12002.m06083 protein expressed protein seq=cds; coord=5:84840183..84843411:1; pare…	2.75462	3.66247
325	GRMZM2G007381_P01	4.29971	5.6307	k7	GRMZM2G007381	protein.degradation.ubiquitin.E2	moderately similar to ( 298) AT1G45050 | Symbols: ATUBC2-1, UBC15 | ATUBC2-1; ubiquitin-protein ligase | chr1:17031337-17032967 FORWARDmoderately similar to ( 313) loc_os03g47770 12003.m09788 protein ubiquitin-conjugating enzyme E2 W, putative, expressed seq=cds; coord=1:180012788..180017472:-1; parent_gene=GRMZM2G007381	5.3818	5.51535
326	GRMZM2G007404_P03	5.21211	6.80501	k8	GRMZM2G007404	cell wall.precursor synthesis.UXS	highly similar to ( 589) AT2G47650 | Symbols: UXS4 | UXS4 (UDP-XYLOSE SYNTHASE 4); UDP-glucuronate decarboxylase/ catalytic | chr2:19538751-19541364 REVERSEvery weakly similar to (96.7) GME1_ORYSA GDP-mannose 3,5-epimerase 1 (EC 5.1.3.18) (GDP-Man 3,5-epimerase 1) (OsGME-1) - Oryza sativa (Rice)highly similar to ( 686) loc_os05g29990 12005.m07235 protein UDP-glucuronic acid decarboxylase 1, putat…	6.09654	6.6823
327	GRMZM2G007466_P01	2.75428	4.91259	k9	GRMZM2G007466	protein.postranslational modification	moderately similar to ( 415) AT2G31800 | Symbols: | ankyrin protein kinase, putative | chr2:13520605-13523646 REVERSEhighly similar to ( 543) loc_os02g39560 12002.m33757 protein non-receptor tyrosine kinase spore lysis A, putative, expressed seq=cds; coord=5:183121077..183127036:-1; parent_gene=GRMZM2G007466	5.19009	4.01716
328	GRMZM2G006765_P02	5.84356	2.91271	k4	GRMZM2G006765	cell.organisation	highly similar to ( 741) AT5G09810 | Symbols: ACT2, ACT7 | ACT7 (ACTIN 7); structural constituent of cytoskeleton | chr5:3052809-3054220 FORWARDhighly similar to ( 742) ACT3_ORYSA Actin-3 - Oryza sativa (Rice)highly similar to ( 746) loc_os11g06390 12011.m28655 protein actin-7, putative, expressed seq=cds; coord=2:140057140..140059599:1; parent_gene=GRMZM2G006765	7.42424	6.94255
329	GRMZM2G006780_P01	3.87834	2.15895	k1	GRMZM2G006780	stress.biotic	very weakly similar to (96.7) AT3G07040 | Symbols: RPM1, RPS3 | RPM1 (RESISTANCE TO P. SYRINGAE PV MACULICOLA 1); nucleotide binding / protein binding | chr3:2226244-2229024 REVERSEmoderately similar to ( 443) loc_os08g14850 12008.m05608 protein resistance protein, putative, expressed seq=cds; coord=4:203535291..203537721:-1; parent_gene=GRMZM2G006780	2.68595	2.04361
330	GRMZM2G006894_P01	3.96216	7.97667	k7	GRMZM2G006894	transport.p- and v-ATPases	nearly identical (1538) AT4G30190 | Symbols: AHA2, PMA2 | AHA2; ATPase/ hydrogen-exporting ATPase, phosphorylative mechanism | chr4:14770820-14775920 REVERSEnearly identical (1693) PMA1_ORYSA Plasma membrane ATPase (EC 3.6.3.6) (Proton pump) - Oryza sativa (Rice)nearly identical (1693) loc_os04g56160 12004.m101441 protein plasma membrane ATPase, putative, expressed seq=cds; coord=10:146179462..14…	6.4917	7.34774
331	GRMZM2G007835_P01	3.2544	5.34924	k7	GRMZM2G007835	not assigned.unknown	weakly similar to ( 129) loc_os02g39580 12002.m09046 protein expressed protein seq=cds; coord=5:183151674..183153436:1; parent_gene=GRMZM2G007835	5.25365	4.87609
332	GRMZM2G007885_P01	6.01841	3.48024	k1	GRMZM2G007885	cell.organisation	moderately similar to ( 311) AT2G24420 | Symbols: | DNA repair ATPase-related | chr2:10380147-10382624 FORWARDmoderately similar to ( 472) loc_os09g32250 12009.m22149 protein expressed protein seq=cds; coord=2:190847628..190854489:1; parent_gene=GRMZM2G007885	3.72942	2.44475
333	GRMZM2G007969_P01	4.63611	1.73474	k12	GRMZM2G007969	not assigned.unknown	seq=cds; coord=1:199902255..199902953:1; parent_gene=GRMZM2G007969	-0.782649	-9.96578
334	GRMZM2G008058_P01	5.9154	4.84759	k2	GRMZM2G008058	not assigned.unknown	moderately similar to ( 411) AT2G30880 | Symbols: | pleckstrin homology (PH) domain-containing protein | chr2:13143375-13145718 REVERSEhighly similar to ( 638) loc_os07g04550 12007.m04924 protein PH domain containing protein, expressed seq=cds; coord=2:236659830..236664258:1; parent_gene=GRMZM2G008058	4.66863	4.93998
335	GRMZM2G008093_P01	5.14061	3.10501	k1	GRMZM2G008093	cell.organisation	highly similar to ( 987) AT3G53760 | Symbols: | tubulin family protein | chr3:19918182-19922264 REVERSEhighly similar to ( 967) GCP4_MEDTR Gamma-tubulin complex component 4 homolog - Medicago truncatula (Barrel medic)nearly identical (1277) loc_os05g06260 12005.m05153 protein gamma-tubulin complex component 4, putative, expressed seq=cds; coord=6:126812993..126837004:-1; parent_gene=GRMZM2G008093	3.24075	2.2834
336	GRMZM2G008108_P02	6.43182	3.64063	k2	GRMZM2G008108	not assigned.unknown	seq=cds; coord=7:73515493..73524180:1; parent_gene=GRMZM2G008108	3.23545	3.34472
337	GRMZM2G008209_P03	2.19011	4.77578	k8	GRMZM2G008209	not assigned.unknown	weakly similar to ( 156) AT1G12350 | Symbols: ATCOAB | ATCOAB (4-phospho-panto-thenoylcysteine synthetase); catalytic/ phosphopantothenate--cysteine ligase | chr1:4198870-4200633 FORWARDmoderately similar to ( 251) loc_os08g07880 12008.m04925 protein phosphopantothenate--cysteine ligase, putative, expressed seq=cds; coord=10:71175508..71179889:1; parent_gene=GRMZM2G008209	4.15017	4.96725
338	GRMZM2G008216_P03	3.78203	3.93696	k5	GRMZM2G008216	nucleotide metabolism.degradation	moderately similar to ( 276) AT5G28050 | Symbols: | cytidine/deoxycytidylate deaminase family protein | chr5:10044209-10045484 REVERSEmoderately similar to ( 311) loc_os07g14150 12007.m079579 protein cytidine/deoxycytidylate deaminase family protein, putative, expressed seq=cds; coord=2:170224644..170227158:1; parent_gene=GRMZM2G008216	4.63925	6.8121
339	GRMZM2G008259_P01	5.4337	3.44938	k2	GRMZM2G008259	RNA.regulation of transcription.Alfin-like	moderately similar to ( 205) AT1G14510 | Symbols: AL7 | AL7 (ALFIN-LIKE 7); DNA binding / methylated histone residue binding | chr1:4962171-4964154 REVERSEmoderately similar to ( 268) loc_os11g14010 12011.m28769 protein PHD finger protein, putative, expressed seq=cds; coord=4:11389157..11413875:-1; parent_gene=GRMZM2G008259	3.04362	3.03338
340	GRMZM2G008263_P01	5.79901	-9.96578	k3	GRMZM2G008263	major CHO metabolism.synthesis.starch.starch synthase	highly similar to ( 771) AT1G32900 | Symbols: | starch synthase, putative | chr1:11920582-11923506 REVERSEhighly similar to ( 966) SSG1B_HORVU Granule-bound starch synthase 1b, chloroplast precursor (EC 2.4.1.242) (Granule-bound starch synthase Ib) (Fragment) - Hordeum vulgare (Barley)nearly identical (1030) loc_os07g22930 12007.m29139 protein granule-bound starch synthase 1b, chloroplast precurs…	0.303267	-0.744719
341	GRMZM2G008287_P01	4.94776	3.80097	k12	GRMZM2G008287	misc.O-methyl transferases	moderately similar to ( 445) AT3G20020 | Symbols: ATPRMT6, PRMT6 | PRMT6 (PROTEIN ARGININE METHYLTRANSFERASE 6); methyltransferase/ protein methyltransferase | chr3:6984055-6987945 REVERSEhighly similar to ( 588) loc_os04g58060 12004.m101696 protein protein arginine N-methyltransferase 6, putative, expressed seq=cds; coord=10:148261922..148267369:-1; parent_gene=GRMZM2G008287	3.93659	2.89862
342	GRMZM2G008290_P01	3.94668	4.32497	k5	GRMZM2G008290	metal handling.binding, chelation and storage	weakly similar to ( 127) loc_os10g30450 12010.m05907 protein metal ion binding protein, putative, expressed seq=cds; coord=1:237656171..237658407:-1; parent_gene=GRMZM2G008290	4.17139	5.59723
343	GRMZM2G008327_P01	4.57719	3.18772	k12	GRMZM2G008327	cell.division	moderately similar to ( 498) AT3G48750 | Symbols: CDKA;1, CDC2AAT, CDK2, CDC2, CDC2A, CDKA1 | CDC2 (CELL DIVISION CONTROL 2); cyclin-dependent protein kinase/ kinase/ protein binding / protein kinase | chr3:18072238-18074296 FORWARDhighly similar to ( 597) CDC2_MAIZE Cell division control protein 2 homolog (EC 2.7.11.22) (EC 2.7.11.23) (p34cdc2) - Zea mays (Maize)highly similar to ( 569) loc_os03…	3.73334	1.72445
344	GRMZM2G008356_P01	6.23644	5.44005	k12	GRMZM2G008356	RNA.regulation of transcription.ABI3/VP1-related B3-domain-containing transcription factor family	moderately similar to ( 452) AT2G30470 | Symbols: HSI2, VAL1 | HSI2 (HIGH-LEVEL EXPRESSION OF SUGAR-INDUCIBLE GENE 2); transcription factor/ transcription repressor | chr2:12980904-12984724 REVERSEvery weakly similar to (83.2) VIV1_MAIZE Regulatory protein viviparous-1 - Zea mays (Maize)nearly identical (1250) loc_os07g37610 12007.m08011 protein HSI2, putative, expressed seq=cds; coord=7:15767036…	5.81628	4.41814
345	GRMZM2G008410_P01	6.90021	5.81218	k1	GRMZM2G008410	RNA.RNA binding	moderately similar to ( 333) AT5G04430 | Symbols: BTR1, BTR1S | BTR1L (BINDING TO TOMV RNA 1L (LONG FORM)); nucleic acid binding / single-stranded RNA binding | chr5:1250602-1253523 REVERSEhighly similar to ( 505) loc_os02g57640 12002.m10785 protein RNA-binding protein Nova-1, putative, expressed seq=cds; coord=4:170332797..170339707:-1; parent_gene=GRMZM2G008410	5.88062	5.44563
346	GRMZM2G007477_P01	-9.96578	3.34191	k7	GRMZM2G007477	signalling.receptor kinases.DUF 26	moderately similar to ( 261) AT4G32300 | Symbols: SD2-5 | SD2-5 (S-DOMAIN-2 5); carbohydrate binding / kinase/ protein kinase | chr4:15599970-15602435 FORWARDweakly similar to ( 176) KPRO_MAIZE Putative receptor protein kinase ZmPK1 precursor (EC 2.7.11.1) - Zea mays (Maize)highly similar to ( 570) loc_os04g56110 12004.m35493 protein ATP binding protein, putative, expressed seq=cds; coord=10:1461…	1.58564	4.15945
347	GRMZM2G007489_P01	5.18565	3.54772	k3	GRMZM2G007489	lipid metabolism.FA synthesis and FA elongation.ACP thioesterase	moderately similar to ( 484) AT1G08510 | Symbols: FATB | FATB (fatty acyl-ACP thioesterases B); acyl carrier/ acyl-[acyl-carrier-protein] hydrolase | chr1:2691546-2693409 REVERSEmoderately similar to ( 477) FATB_GOSHI Myristoyl-acyl carrier protein thioesterase, chloroplast precursor (EC 3.1.2.-) (16:0-acyl-carrier protein thioesterase) (16:0-ACP thioesterase) (Acyl-[acyl-carrier-protein] hydrola…	4.11514	4.71778
348	GRMZM2G007546_P01	2.02592	3.84031	k10	GRMZM2G007546	signalling.receptor kinases.wall associated kinase	weakly similar to ( 139) AT1G30300 | Symbols: | unknown protein | chr1:10673084-10675061 FORWARDweakly similar to ( 176) loc_os03g44100 12003.m09449 protein hydrolase-like protein, putative, expressed seq=cds; coord=2:56437402..56441184:-1; parent_gene=GRMZM2G007546	1.65155	3.50816
349	GRMZM2G007587_P01	2.66072	6.95008	k7	GRMZM2G007587	protein.degradation.ubiquitin.E3.SCF.FBOX	moderately similar to ( 421) AT1G22040 | Symbols: | kelch repeat-containing F-box family protein | chr1:7768370-7769797 FORWARDhighly similar to ( 595) loc_os10g21930 12010.m065246 protein kelch motif family protein, expressed seq=cds; coord=4:36515761..36517925:-1; parent_gene=GRMZM2G007587	6.02332	5.90675
350	GRMZM2G007647_P01	4.33447	1.57577	k1	GRMZM2G007647	amino acid metabolism.synthesis.branched chain group.common.acetolactate synthase	highly similar to ( 608) AT2G31810 | Symbols: | acetolactate synthase small subunit, putative | chr2:13524271-13528246 FORWARDhighly similar to ( 711) loc_os02g39570 12002.m33761 protein acetolactate synthase/ amino acid binding protein, putative, expressed seq=cds; coord=5:183144788..183149469:1; parent_gene=GRMZM2G007647	2.32784	1.06811
351	GRMZM2G007681_P01	5.26031	3.88058	k12	GRMZM2G007681	RNA.transcription	highly similar to ( 936) AT1G63020 | Symbols: NRPD1A, POL IVA, SDE4, NRPD1, SMD2 | NRPD1A (NUCLEAR RNA POLYMERASE D 1A); DNA binding / DNA-directed RNA polymerase | chr1:23355329-23361126 REVERSEhighly similar to ( 781) loc_os04g48370 12004.m09773 protein expressed protein seq=cds; coord=1:188719663..188811722:1; parent_gene=GRMZM2G007681	4.2186	2.463
352	GRMZM2G007683_P02	4.19001	5.65343	k7	GRMZM2G007683	redox.misc	weakly similar to ( 162) AT1G31170 | Symbols: ATSRX, SRX | SRX (SULFIREDOXIN); DNA binding / oxidoreductase, acting on sulfur group of donors | chr1:11133521-11134228 FORWARDmoderately similar to ( 202) loc_os06g07760 12006.m05498 protein sulfiredoxin-1, putative, expressed seq=cds; coord=9:14911400..14919321:-1; parent_gene=GRMZM2G007683	5.17821	5.35589
353	GRMZM2G007729_P01	-0.264131	6.99929	k9	GRMZM2G007729	stress.abiotic.heat	weakly similar to ( 115) AT5G51440 | Symbols: | 23.5 kDa mitochondrial small heat shock protein (HSP23.5-M) | chr5:20891242-20892013 FORWARDweakly similar to ( 114) HS22M_SOYBN Heat shock 22 kDa protein, mitochondrial precursor - Glycine max (Soybean)moderately similar to ( 266) loc_os02g52150 12002.m10246 protein heat shock 22 kDa protein, mitochondrial precursor, putative, expressed seq=cds; co…	6.58904	1.49409
354	GRMZM2G007810_P01	3.67577	5.15488	k8	GRMZM2G007810	transport.amino acids	highly similar to ( 785) AT1G58030 | Symbols: CAT2 | CAT2 (CATIONIC AMINO ACID TRANSPORTER 2); amino acid transmembrane transporter | chr1:21464185-21468141 REVERSEnearly identical (1017) loc_os03g45170 12003.m09548 protein high-affinity cationic amino acid transporter 1, putative, expressed seq=cds; coord=5:15696662..15703076:1; parent_gene=GRMZM2G007810	4.85472	5.33232
355	GRMZM2G017016_P01	5.94142	4.34897	k2	GRMZM2G017016	not assigned.unknown	weakly similar to ( 112) loc_os07g40270 12007.m08269 protein ABI3-interacting protein 2, putative, expressed seq=cds; coord=7:162561049..162566568:-1; parent_gene=GRMZM2G017016	4.57873	4.79002
356	GRMZM2G017081_P01	4.73895	0.323696	k2	GRMZM2G017081	cell.cycle	moderately similar to ( 371) AT5G11300 | Symbols: CYC3B, CYC2BAT, CYCA2;2 | CYC3B (MITOTIC-LIKE CYCLIN 3B FROM ARABIDOPSIS); cyclin-dependent protein kinase regulator | chr5:3601811-3604466 REVERSEmoderately similar to ( 269) CCNAL_DAUCA G2/mitotic-specific cyclin C13-1 (A-like cyclin) (Fragment) - Daucus carota (Carrot)highly similar to ( 671) loc_os12g31810 12012.m06989 protein cyclin-A2, putat…	1.73522	1.3659
357	GRMZM2G017089_P01	5.83739	4.27767	k2	GRMZM2G017089	protein.postranslational modification	highly similar to ( 673) AT4G15900 | Symbols: PRL1 | PRL1 (PLEIOTROPIC REGULATORY LOCUS 1); basal transcription repressor/ nucleotide binding / protein binding | chr4:9023775-9027443 FORWARDweakly similar to ( 120) PF20_CHLRE Flagellar WD repeat protein PF20 - Chlamydomonas reinhardtiihighly similar to ( 847) loc_os03g21990 12003.m07603 protein PP1/PP2A phosphatases pleiotropic regulator PRL1, pu…	4.57904	4.44453
358	GRMZM2G018946_P03	3.38906	0.419638	k1	GRMZM2G018946	DNA.repair	very weakly similar to (98.6) AT2G24490 | Symbols: RPA2, ATRPA2, ROR1 | RPA2 (REPLICON PROTEIN A2); protein binding | chr2:10398651-10400416 REVERSEmoderately similar to ( 207) loc_os06g47830 12006.m09309 protein OB-fold nucleic acid binding domain containing protein, expressed seq=cds; coord=6:88692715..88698749:1; parent_gene=GRMZM2G018946	0.87953	-0.373774
359	GRMZM2G018950_P01	6.07706	7.19079	k7	GRMZM2G018950	protein.degradation.serine protease	moderately similar to ( 259) AT3G45010 | Symbols: scpl48 | scpl48 (serine carboxypeptidase-like 48); serine-type carboxypeptidase | chr3:16466328-16468845 FORWARDmoderately similar to ( 281) CBP3_HORVU Serine carboxypeptidase 3 precursor (EC 3.4.16.5) (Serine carboxypeptidase III) (CP-MIII) - Hordeum vulgare (Barley)moderately similar to ( 318) loc_os07g29620 12007.m07234 protein serine carboxype…	6.8149	6.8622
360	GRMZM2G018951_P01	3.32216	1.3799	k3	GRMZM2G018951	cell.organisation	moderately similar to ( 346) AT1G55550 | Symbols: | ATP binding / microtubule motor | chr1:20748915-20752862 FORWARDweakly similar to ( 138) FLA10_CHLRE Kinesin-like protein FLA10 (Protein KHP1) - Chlamydomonas reinhardtiihighly similar to ( 565) loc_os01g15540 12001.m08152 protein kinesin-4, putative, expressed seq=cds; coord=3:37768917..37774810:-1; parent_gene=GRMZM2G018951	2.58883	2.79181
361	GRMZM2G020523_P01	-9.96578	6.03258	k7	GRMZM2G020523	misc.peroxidases	moderately similar to ( 363) AT5G05340 | Symbols: | peroxidase, putative | chr5:1579142-1580819 REVERSEmoderately similar to ( 381) PER2_ORYSA Peroxidase 2 precursor (EC 1.11.1.7) - Oryza sativa (Rice)moderately similar to ( 397) loc_os07g47990 12007.m29327 protein peroxidase 2 precursor, putative, expressed seq=cds; coord=1:77258356..77350693:1; parent_gene=GRMZM2G020523	5.64342	5.11296
362	GRMZM2G020544_P01	5.44228	3.28022	k1	GRMZM2G020544	signalling.G-proteins	moderately similar to ( 242) AT1G09630 | Symbols: ATRAB11C, ATRABA2A, ATRAB-A2A, RAB-A2A | ATRAB11C (ARABIDOPSIS RAB GTPASE 11C); GTP binding | chr1:3118350-3119571 REVERSEmoderately similar to ( 209) RB11C_LOTJA Ras-related protein Rab11C - Lotus japonicusmoderately similar to ( 284) loc_os05g01480 12005.m04686 protein ras-related protein Rab11C, putative, expressed seq=cds; coord=8:134879417..1…	4.58483	2.94249
363	GRMZM2G020631_P01	2.26526	2.88167	k5	GRMZM2G020631	hormone metabolism.auxin.induced-regulated-responsive-activated	highly similar to ( 542) AT1G60710 | Symbols: ATB2 | ATB2; oxidoreductase | chr1:22355073-22356627 REVERSEhighly similar to ( 508) IN22_MAIZE IN2-2 protein - Zea mays (Maize)highly similar to ( 607) loc_os04g26910 12004.m07816 protein auxin-induced protein PCNT115, putative, expressed seq=cds; coord=1:195752951..195756226:-1; parent_gene=GRMZM2G020631	2.82051	4.71256
364	GRMZM2G022403_P01	5.41766	6.50257	k8	GRMZM2G022403	transport.sugars	weakly similar to ( 114) AT1G27330 | Symbols: | FUNCTIONS IN: molecular_function unknown; INVOLVED IN: response to oxidative stress; LOCATED IN: cellular_component unknown; EXPRESSED IN: male gametophyte, pollen tube; EXPRESSED DURING: L mature pollen stage, M germinated pollen stage; CONTAINS InterPro DOMAIN/s: Ribosome associated membrane RAMP4 (InterPro:IPR010580); BEST Arabidopsis thaliana pr…	7.0952	8.09105
365	GRMZM2G022453_P01	4.83339	5.94923	k9	GRMZM2G022453	not assigned.unknown	weakly similar to ( 111) AT1G17080 | Symbols: | unknown protein | chr1:5840458-5841536 REVERSEweakly similar to ( 200) loc_os05g49020 12005.m08973 protein 60S ribosomal protein L18A, putative, expressed seq=cds; coord=6:164677929..164681518:1; parent_gene=GRMZM2G022453	5.57361	4.88187
366	GRMZM2G022547_P02	4.76222	-0.0167041	k1	GRMZM2G022547	stress.biotic.respiratory burst	highly similar to (1000) AT1G09090 | Symbols: ATRBOHB | ATRBOHB (respiratory burst oxidase homolog B); FAD binding / calcium ion binding / electron carrier/ iron ion binding / oxidoreductase/ oxidoreductase, acting on NADH or NADPH, with oxygen as acceptor / peroxidase | chr1:2932743-2935590 FORWARDnearly identical (1494) loc_os01g25820 12001.m09042 protein respiratory burst oxidase 2, putative, …	1.95776	0.382528
367	GRMZM2G017110_P03	5.75958	7.74845	k9	GRMZM2G017110	amino acid metabolism.synthesis.central amino acid metabolism.GABA.Glutamate decarboxylase	highly similar to ( 767) AT5G17330 | Symbols: GAD, GAD1 | GAD; calmodulin binding / glutamate decarboxylase | chr5:5711141-5714839 FORWARDhighly similar to ( 777) DCE_PETHY Glutamate decarboxylase (EC 4.1.1.15) (GAD) - Petunia hybrida (Petunia)highly similar to ( 874) loc_os08g36320 12008.m080179 protein glutamate decarboxylase, putative, expressed seq=cds; coord=1:198230317..198233849:-1; parent…	8.05502	6.87368
368	GRMZM2G017164_P01	2.48694	4.12399	k7	GRMZM2G017164	signalling.receptor kinases.DUF 26	moderately similar to ( 346) AT5G60900 | Symbols: RLK1 | RLK1 (RECEPTOR-LIKE PROTEIN KINASE 1); ATP binding / carbohydrate binding / kinase/ protein kinase/ protein serine/threonine kinase/ protein tyrosine kinase/ sugar binding | chr5:24498467-24501494 REVERSEmoderately similar to ( 226) KPRO_MAIZE Putative receptor protein kinase ZmPK1 precursor (EC 2.7.11.1) - Zea mays (Maize)nearly identical …	3.94031	3.77835
369	GRMZM2G017187_P02	7.69411	5.35025	k1	GRMZM2G017187	RNA.regulation of transcription.ARF, Auxin Response Factor family	highly similar to ( 669) AT1G59750 | Symbols: ARF1 | ARF1 (AUXIN RESPONSE FACTOR 1); DNA binding / transcription factor | chr1:21980414-21984193 FORWARDhighly similar to ( 923) loc_os04g36054 12004.m35063 protein auxin response factor 1, putative, expressed seq=cds; coord=2:47506597..47511461:-1; parent_gene=GRMZM2G017187	5.99568	5.49972
370	GRMZM2G018955_P01	5.41196	3.05816	k12	GRMZM2G018955	not assigned.unknown	weakly similar to ( 111) loc_os09g11240 12009.m04387 protein expressed protein seq=cds; coord=2:171738845..171743185:1; parent_gene=GRMZM2G018955	2.982	-0.330196
371	GRMZM2G018971_P01	2.83013	3.1978	k5	GRMZM2G018971	transport.nucleotides	moderately similar to ( 441) AT1G34470 | Symbols: | permease-related | chr1:12604574-12606758 FORWARDhighly similar to ( 537) loc_os05g35060 12005.m07736 protein non-imprinted in Prader-Willi/Angelman syndrome region protein 1homolog, putative, expressed seq=cds; coord=6:147876987..147881012:-1; parent_gene=GRMZM2G018971	3.54123	5.27961
372	GRMZM2G018988_P01	0.294912	4.21702	k7	GRMZM2G018988	stress.abiotic.heat	weakly similar to ( 143) AT2G46240 | Symbols: BAG6, ATBAG6 | BAG6 (BCL-2-ASSOCIATED ATHANOGENE 6); calmodulin binding / protein binding | chr2:18986586-18989827 FORWARD seq=cds; coord=9:106850855..106853231:-1; parent_gene=GRMZM2G018988	4.76185	3.17257
373	GRMZM2G020766_P01	0.792433	3.70664	k8	GRMZM2G020766	transport.potassium	nearly identical (1023) AT3G02050 | Symbols: KUP3, ATKUP3, ATKT4 | KUP3 (K+ UPTAKE TRANSPORTER 3); potassium ion transmembrane transporter | chr3:350815-354135 FORWARDnearly identical (1300) HAK7_ORYSA Potassium transporter 7 (OsHAK7) - Oryza sativa (Rice)nearly identical (1305) loc_os07g47350 12007.m08952 protein potassium transporter 7, putative, expressed seq=cds; coord=7:172259841..172271039:…	2.80396	4.04342
374	GRMZM2G020805_P01	4.15176	0.767302	k12	GRMZM2G020805	RNA.regulation of transcription.TCP transcription factor family	weakly similar to ( 134) AT4G18390 | Symbols: | TCP family transcription factor, putative | chr4:10163212-10164309 REVERSEmoderately similar to ( 330) loc_os07g05720 12007.m05036 protein TCP family transcription factor containing protein, expressed seq=cds; coord=2:234795896..234802008:-1; parent_gene=GRMZM2G020805	2.24087	-0.933002
375	GRMZM2G020840_P02	5.66911	6.84312	k9	GRMZM2G020840	not assigned.unknown	seq=cds; coord=5:167584123..167585698:-1; parent_gene=GRMZM2G020840	6.54628	5.82346
376	GRMZM2G022558_P01	5.42878	2.62466	k2	GRMZM2G022558	lipid metabolism.FA synthesis and FA elongation.beta ketoacyl CoA synthase	highly similar to ( 809) AT2G26640 | Symbols: KCS11 | KCS11 (3-KETOACYL-COA SYNTHASE 11); acyltransferase/ catalytic/ transferase, transferring acyl groups other than amino-acyl groups | chr2:11330094-11331623 FORWARDhighly similar to ( 942) loc_os06g39750 12006.m091730 protein fatty acid elongase, putative, expressed seq=cds; coord=9:86863072..86865460:1; parent_gene=GRMZM2G022558	3.21249	3.06875
377	GRMZM2G022632_P01	4.94162	5.94995	k9	GRMZM2G022632	not assigned.unknown	highly similar to ( 582) AT4G14240 | Symbols: | FUNCTIONS IN: molecular_function unknown; INVOLVED IN: biological_process unknown; LOCATED IN: cellular_component unknown; EXPRESSED IN: 23 plant structures; EXPRESSED DURING: 13 growth stages; CONTAINS InterPro DOMAIN/s: Protein of unknown function DUF21 (InterPro:IPR002550), Cystathionine beta-synthase, core (InterPro:IPR000644); BEST Arabidopsis …	5.9031	5.31366
378	GRMZM2G022686_P01	2.50425	-2.99026	k3	GRMZM2G022686	RNA.regulation of transcription.MYB domain transcription factor family	moderately similar to ( 228) AT2G47460 | Symbols: MYB12, ATMYB12, PFG1 | MYB12 (MYB DOMAIN PROTEIN 12); DNA binding / transcription activator/ transcription factor | chr2:19476438-19479242 FORWARDmoderately similar to ( 275) MYBP_MAIZE Myb-related protein P - Zea mays (Maize)moderately similar to ( 235) loc_os03g19120 12003.m07329 protein yellow seed1, putative seq=cds; coord=9:136175680..1361805…	-0.337721	2.14233
379	GRMZM2G017193_P01	4.02784	0.675733	k2	GRMZM2G017193	misc.oxidases - copper, flavone etc.	highly similar to ( 526) AT4G13260 | Symbols: YUC2 | YUC2 (YUCCA2); FAD binding / NADP or NADPH binding / flavin-containing monooxygenase/ oxidoreductase | chr4:7721840-7723616 REVERSEhighly similar to ( 720) loc_os01g53200 12001.m11489 protein disulfide oxidoreductase/ monooxygenase/ oxidoreductase, putative, expressed seq=cds; coord=8:156255731..156258807:1; parent_gene=GRMZM2G017193	-0.131162	-0.0916843
380	GRMZM2G017237_P01	3.81957	-1.76192	k12	GRMZM2G017237	DNA.synthesis/chromatin structure	highly similar to ( 580) AT3G63240 | Symbols: | endonuclease/exonuclease/phosphatase family protein | chr3:23364411-23366876 REVERSEhighly similar to ( 866) loc_os10g28660 12010.m05745 protein type I inositol-1,4,5-trisphosphate 5-phosphatase CVP2, putative, expressed seq=cds; coord=1:240379493..240383889:1; parent_gene=GRMZM2G017237	-0.694348	-9.96578
381	GRMZM2G017257_P01	5.31761	3.34674	k1	GRMZM2G017257	cell.organisation	nearly identical (1504) AT5G65460 | Symbols: | kinesin motor protein-related | chr5:26161831-26169001 REVERSEweakly similar to ( 138) FLA10_CHLRE Kinesin-like protein FLA10 (Protein KHP1) - Chlamydomonas reinhardtiihighly similar to ( 894) loc_os06g11380 12006.m05855 protein ATP binding protein, putative, expressed seq=cds; coord=9:7186959..7210629:-1; parent_gene=GRMZM2G017257	3.84632	3.53788
382	GRMZM2G019050_P01	5.98362	4.88468	k2	GRMZM2G019050	not assigned.unknown	moderately similar to ( 234) AT5G53620 | Symbols: | unknown protein | chr5:21781217-21785061 FORWARDhighly similar to ( 863) loc_os08g43060 12008.m080226 protein expressed protein seq=cds; coord=1:196696007..196703390:-1; parent_gene=GRMZM2G019050	5.15505	5.17475
383	GRMZM2G019084_P05	4.30801	5.35442	k9	GRMZM2G019084	signalling.G-proteins	weakly similar to ( 189) AT4G02730 | Symbols: | transducin family protein / WD-40 repeat family protein | chr4:1207759-1209066 FORWARDmoderately similar to ( 221) loc_os07g38430 12007.m08089 protein expressed protein seq=cds; coord=7:159476983..159537825:1; parent_gene=GRMZM2G019084	4.99827	4.53213
384	GRMZM2G019090_P01	2.90458	6.74044	k7	GRMZM2G019090	misc.glutathione S transferases	moderately similar to ( 232) AT2G02390 | Symbols: ATGSTZ1, GST18 | ATGSTZ1 (ARABIDOPSIS THALIANA GLUTATHIONE S-TRANSFERASE ZETA 1); catalytic/ glutathione transferase | chr2:629015-630955 FORWARDmoderately similar to ( 367) GSTZ_WHEAT Glutathione S-transferase (EC 2.5.1.18) (GST class-zeta) - Triticum aestivum (Wheat)moderately similar to ( 371) loc_os12g10730 12012.m05056 protein glutathione S-t…	5.87546	5.32937
385	GRMZM2G020843_P02	5.32578	3.59727	k1	GRMZM2G020843	not assigned.unknown	weakly similar to ( 121) AT1G60670 | Symbols: | unknown protein | chr1:22344099-22347140 FORWARDmoderately similar to ( 448) loc_os04g57700 12004.m35225 protein expressed protein seq=cds; coord=2:2103142..2108774:1; parent_gene=GRMZM2G020843	3.26491	2.69343
386	GRMZM2G020856_P01	2.90902	4.4898	k11	GRMZM2G020856	hormone metabolism.auxin.induced-regulated-responsive-activated	highly similar to ( 607) AT2G37980 | Symbols: | unknown protein | chr2:15894162-15897452 REVERSEhighly similar to ( 782) loc_os05g37880 12005.m07967 protein axi 1 like protein, putative, expressed seq=cds; coord=6:148516341..148521037:1; parent_gene=GRMZM2G020856	3.47532	1.71841
387	GRMZM2G020940_P01	6.87513	3.5877	k3	GRMZM2G020940	not assigned.unknown	moderately similar to ( 202) AT2G39050 | Symbols: | hydroxyproline-rich glycoprotein family protein | chr2:16303427-16305336 FORWARDhighly similar to ( 610) loc_os03g21040 12003.m35202 protein expressed protein seq=cds; coord=1:53621183..53623074:-1; parent_gene=GRMZM2G020940	4.56216	6.30243
388	GRMZM2G022699_P01	-9.96578	4.68271	k7	GRMZM2G022699	not assigned.unknown	very weakly similar to (88.6) loc_os04g39320 12004.m35335 protein expressed protein seq=cds; coord=2:40011583..40012748:1; parent_gene=GRMZM2G022699	2.78982	3.87858
389	GRMZM2G022763_P01	4.34908	2.27778	k3	GRMZM2G022763	RNA.processing.splicing	moderately similar to ( 466) AT4G36690 | Symbols: ATU2AF65A | ATU2AF65A; RNA binding / nucleic acid binding / nucleotide binding | chr4:17294591-17297609 REVERSEhighly similar to ( 530) loc_os11g41820 12011.m28690 protein splicing factor U2AF 65 kDa subunit, putative, expressed seq=cds; coord=2:229450371..229456815:-1; parent_gene=GRMZM2G022763	3.89057	4.17026
390	GRMZM2G022777_P01	6.16971	5.56257	k12	GRMZM2G022777	cell.organisation	moderately similar to ( 495) AT2G34560 | Symbols: | katanin, putative | chr2:14560266-14562695 FORWARDweakly similar to ( 178) CDC48_SOYBN Cell division cycle protein 48 homolog (Valosin-containing protein homolog) (VCP) - Glycine max (Soybean)highly similar to ( 663) loc_os01g55260 12001.m11685 protein katanin p60 ATPase-containing subunit A-like 1, putative, expressed seq=cds; coord=3:196047077…	5.68424	4.03429
391	GRMZM2G017305_P01	5.23784	3.8878	k12	GRMZM2G017305	cell.organisation	highly similar to ( 797) AT1G80350 | Symbols: ERH3, AAA1, FRA2, LUE1, ATKTN1, KTN1, FRC2, BOT1, FTR | ERH3 (ECTOPIC ROOT HAIR 3); ATP binding / nucleoside-triphosphatase/ nucleotide binding | chr1:30205499-30208050 REVERSEweakly similar to ( 196) CDC48_CAPAN Cell division cycle protein 48 homolog - Capsicum annuum (Bell pepper)highly similar to ( 902) loc_os01g49000 12001.m11089 protein katanin p…	4.25285	2.685
392	GRMZM2G017351_P01	7.12828	5.28991	k1	GRMZM2G017351	signalling.MAP kinases	moderately similar to ( 344) AT5G19010 | Symbols: MPK16 | MPK16; MAP kinase | chr5:6345096-6347676 REVERSEhighly similar to ( 504) MPK14_ORYSA Mitogen-activated protein kinase 14 (EC 2.7.11.24) (MAP kinase 14) - Oryza sativa (Rice)highly similar to ( 504) loc_os05g05160 12005.m05043 protein extracellular signal-regulated kinase 1, putative, expressed seq=cds; coord=2:209920083..209927992:1; paren…	5.10125	4.49754
393	GRMZM2G017386_P02	5.40642	2.43028	k2	GRMZM2G017386	protein.postranslational modification.kinase.receptor like cytoplasmatic kinase VII	highly similar to ( 538) AT2G42960 | Symbols: | protein kinase family protein | chr2:17868597-17870630 REVERSEmoderately similar to ( 211) PSKR_DAUCA Phytosulfokine receptor precursor (EC 2.7.11.1) (Phytosulfokine LRR receptor kinase) - Daucus carota (Carrot)highly similar to ( 823) loc_os01g44110 12001.m10669 protein BRASSINOSTEROID INSENSITIVE 1-associated receptor kinase 1 precursor, putative,…	3.26969	3.00828
394	GRMZM2G019183_P01	5.55068	5.72618	k10	GRMZM2G019183	minor CHO metabolism.trehalose.potential TPS/TPP	highly similar to ( 954) AT1G68020 | Symbols: ATTPS6, TPS6 | ATTPS6; alpha,alpha-trehalose-phosphate synthase (UDP-forming)/ transferase, transferring glycosyl groups / trehalose-phosphatase | chr1:25497493-25500241 FORWARDnearly identical (1145) loc_os09g23350 12009.m05492 protein ATTPS6, putative, expressed seq=cds; coord=7:107926112..107930789:1; parent_gene=GRMZM2G019183	4.23905	6.24849
395	GRMZM2G019225_P01	4.15887	-1.98698	k1	GRMZM2G019225	not assigned.unknown	moderately similar to ( 322) AT3G25690 | Symbols: CHUP1 | CHUP1 (CHLOROPLAST UNUSUAL POSITIONING 1) | chr3:9354061-9357757 FORWARDnearly identical (1252) loc_os08g03560 12008.m080073 protein pherophorin like protein, putative, expressed seq=cds; coord=6:8269227..8274751:-1; parent_gene=GRMZM2G019225	-1.33444	-3.68728
396	GRMZM2G019246_P01	2.0809	3.5648	k6	GRMZM2G019246	not assigned.unknown	weakly similar to ( 167) AT1G64720 | Symbols: CP5 | CP5 | chr1:24046887-24048537 REVERSEmoderately similar to ( 258) loc_os04g02910 12004.m35112 protein CP5, putative, expressed seq=cds; coord=10:99203817..99206407:-1; parent_gene=GRMZM2G019246	5.59125	6.46263
397	GRMZM2G020943_P01	3.02341	-0.256833	k1	GRMZM2G020943	not assigned.unknown	moderately similar to ( 412) AT1G70280 | Symbols: | NHL repeat-containing protein | chr1:26466086-26468471 REVERSEhighly similar to ( 650) loc_os06g15820 12006.m06295 protein expressed protein seq=cds; coord=6:116330290..116334561:1; parent_gene=GRMZM2G020943	0.588349	-0.372174
398	GRMZM2G020974_P01	3.55449	-9.96578	k2	GRMZM2G020974	not assigned.unknown	moderately similar to ( 259) loc_os10g31930 12010.m06043 protein shugoshin-1, putative, expressed seq=cds; coord=1:235365231..235367458:-1; parent_gene=GRMZM2G020974	-9.96578	-9.96578
399	GRMZM2G020986_P01	4.0188	-1.0277	k2	GRMZM2G020986	signalling.receptor kinases.leucine rich repeat V	moderately similar to ( 239) AT4G03390 | Symbols: SRF3 | SRF3 (STRUBBELIG-RECEPTOR FAMILY 3); ATP binding / kinase/ protein serine/threonine kinase | chr4:1490912-1494553 REVERSEmoderately similar to ( 392) loc_os02g07960 12002.m33345 protein ATP binding protein, putative, expressed seq=cds; coord=4:235380968..235387352:1; parent_gene=GRMZM2G020986	-1.7902	0.178891
400	GRMZM2G022782_P01	2.63995	3.00923	k5	GRMZM2G022782	major CHO metabolism.degradation.sucrose.invertases.neutral	highly similar to ( 830) AT1G56560 | Symbols: | beta-fructofuranosidase, putative / invertase, putative / saccharase, putative / beta-fructosidase, putative | chr1:21192593-21194948 FORWARDnearly identical (1028) loc_os01g22900 12001.m42995 protein beta-fructofuranosidase, putative, expressed seq=cds; coord=8:39922110..39926350:1; parent_gene=GRMZM2G022782	2.73576	4.07222
401	GRMZM2G022793_P01	3.16727	4.53604	k8	GRMZM2G022793	transport.metabolite transporters at the envelope membrane	moderately similar to ( 396) AT3G14410 | Symbols: | transporter-related | chr3:4815982-4817852 REVERSEhighly similar to ( 529) loc_os08g04110 12008.m26566 protein phosphate/phosphoenolpyruvate translocator, putative, expressed seq=cds; coord=10:84487395..84491371:1; parent_gene=GRMZM2G022793	3.43856	4.30928
402	GRMZM2G022820_P01	3.61851	-9.96578	k3	GRMZM2G022820	not assigned.unknown	moderately similar to ( 218) AT3G25500 | Symbols: AFH1, FH1, AHF1, ATFH1 | AFH1 (FORMIN HOMOLOGY 1); actin binding / actin filament binding / protein binding | chr3:9251320-9254826 REVERSEmoderately similar to ( 364) loc_os05g01350 12005.m04674 protein AFH1, putative, expressed seq=cds; coord=6:44008169..44098049:-1; parent_gene=GRMZM2G022820	-1.76709	-2.53496
403	GRMZM2G017400_P01	4.57604	1.81037	k1	GRMZM2G017400	not assigned.unknown	very weakly similar to (82.4) AT3G62630 | Symbols: | FUNCTIONS IN: molecular_function unknown; INVOLVED IN: biological_process unknown; LOCATED IN: cellular_component unknown; EXPRESSED IN: 22 plant structures; EXPRESSED DURING: 14 growth stages; CONTAINS InterPro DOMAIN/s: Protein of unknown function DUF1645 (InterPro:IPR012442); BEST Arabidopsis thaliana protein match is: calmodulin-binding pro…	2.99896	1.07354
404	GRMZM2G017411_P01	4.97792	3.74856	k12	GRMZM2G017411	stress.abiotic.heat	moderately similar to ( 290) AT5G27240 | Symbols: | DNAJ heat shock N-terminal domain-containing protein | chr5:9597552-9600866 FORWARDnearly identical (1058) loc_os11g36960 12011.m07545 protein dnaJ domain containing protein, expressed seq=cds; coord=4:201477805..201481458:-1; parent_gene=GRMZM2G017411	3.76788	2.12945
405	GRMZM2G017414_P03	6.14697	5.86969	k12	GRMZM2G017414	RNA.regulation of transcription.bHLH,Basic Helix-Loop-Helix family	moderately similar to ( 230) AT2G27230 | Symbols: LHW | LHW (LONESOME HIGHWAY); protein homodimerization/ transcription activator/ transcription factor | chr2:11650895-11653840 FORWARDhighly similar to ( 643) loc_os02g45170 12002.m09556 protein expressed protein seq=cds; coord=10:137163491..137169956:1; parent_gene=GRMZM2G017414	5.82542	4.64982
406	GRMZM2G019251_P02	5.87773	4.45002	k1	GRMZM2G019251	RNA.RNA binding	weakly similar to ( 132) AT5G59950 | Symbols: | RNA and export factor-binding protein, putative | chr5:24140235-24141410 FORWARDweakly similar to ( 192) loc_os07g13280 12007.m079810 protein THO complex subunit 4, putative, expressed seq=cds; coord=2:158059273..158066969:1; parent_gene=GRMZM2G019251	4.55873	3.75566
407	GRMZM2G019266_P01	8.28439	6.44418	k12	GRMZM2G019266	RNA.RNA binding	moderately similar to ( 235) AT1G33470 | Symbols: | RNA recognition motif (RRM)-containing protein | chr1:12144632-12146040 FORWARDhighly similar to ( 515) loc_os01g65550 12001.m43309 protein RNA-binding region-containing protein 1, putative, expressed seq=cds; coord=3:172623654..172629448:-1; parent_gene=GRMZM2G019266	7.24963	5.33968
408	GRMZM2G019317_P01	4.41579	2.41591	k2	GRMZM2G019317	signalling.receptor kinases.leucine rich repeat II	highly similar to ( 869) AT5G16000 | Symbols: NIK1 | NIK1 (NSP-INTERACTING KINASE 1); kinase | chr5:5224264-5227003 FORWARDmoderately similar to ( 285) PSKR_DAUCA Phytosulfokine receptor precursor (EC 2.7.11.1) (Phytosulfokine LRR receptor kinase) - Daucus carota (Carrot)highly similar to ( 971) loc_os06g16330 12006.m06346 protein BRASSINOSTEROID INSENSITIVE 1-associated receptor kinase 1 precurs…	1.68316	1.72683
409	GRMZM2G021069_P01	5.51289	5.12224	k11	GRMZM2G021069	DNA.synthesis/chromatin structure	nearly identical (1189) AT5G44635 | Symbols: MCM6 | minichromosome maintenance family protein / MCM family protein | chr5:18006431-18010542 REVERSEmoderately similar to ( 282) MCM3_MAIZE DNA replication licensing factor MCM3 homolog (Replication origin activator) (ROA protein) (Fragment) - Zea mays (Maize)nearly identical (1518) loc_os05g14590 12005.m05870 protein DNA replication licensing factor…	5.41296	3.82633
410	GRMZM2G021074_P01	4.41057	3.59024	k5	GRMZM2G021074	not assigned.unknown	highly similar to ( 756) AT3G14050 | Symbols: RSH2, AT-RSH2, ATRSH2 | RSH2 (RELA-SPOT HOMOLOG 2); GTP diphosphokinase | chr3:4650902-4653514 REVERSEnearly identical (1133) loc_os08g35620 12008.m26704 protein RSH2, putative, expressed seq=cds; coord=1:208164620..208168559:-1; parent_gene=GRMZM2G021074	4.16174	5.29432
411	GRMZM2G021110_P01	5.32407	6.54529	k9	GRMZM2G021110	protein.degradation	highly similar to ( 780) AT4G29490 | Symbols: | aminopeptidase/ manganese ion binding | chr4:14487943-14491321 FORWARDhighly similar to ( 910) loc_os02g13140 12002.m06561 protein xaa-Pro dipeptidase, putative, expressed seq=cds; coord=5:152916751..152932484:-1; parent_gene=GRMZM2G021110	5.99952	5.76472
412	GRMZM2G022856_P01	4.54155	3.83243	k12	GRMZM2G022856	minor CHO metabolism.callose	nearly identical (2266) AT4G04970 | Symbols: ATGSL1, ATGSL01, GSL01, GSL1 | GSL1 (GLUCAN SYNTHASE-LIKE 1); 1,3-beta-glucan synthase/ transferase, transferring glycosyl groups | chr4:2537039-2542434 FORWARDnearly identical (3028) loc_os01g55040 12001.m11664 protein ATGSL05, putative, expressed seq=cds; coord=3:196480701..196487332:1; parent_gene=GRMZM2G022856	3.70307	1.02093
413	GRMZM2G022897_P01	3.59662	1.94036	k12	GRMZM2G022897	signalling.receptor kinases.misc	highly similar to ( 616) AT1G25570 | Symbols: | leucine-rich repeat protein-related | chr1:8992183-8995430 REVERSEvery weakly similar to (90.1) NORK_PEA Nodulation receptor kinase precursor (EC 2.7.11.1) - Pisum sativum (Garden pea)nearly identical (1112) loc_os01g04720 12001.m42598 protein protein binding protein, putative, expressed seq=cds; coord=3:19761938..19777426:1; parent_gene=GRMZM2G0228…	2.53775	-0.326987
414	GRMZM2G022926_P01	2.44464	4.02311	k8	GRMZM2G022926	not assigned.unknown	moderately similar to ( 234) AT1G16320 | Symbols: | unknown protein | chr1:5580951-5581932 FORWARDmoderately similar to ( 337) loc_os04g52330 12004.m10127 protein expressed protein seq=cds; coord=10:142033872..142036236:-1; parent_gene=GRMZM2G022926	3.28738	5.66085
415	GRMZM2G017520_P01	1.04292	3.72651	k9	GRMZM2G017520	RNA.regulation of transcription.MYB domain transcription factor family	moderately similar to ( 265) AT1G09540 | Symbols: MYB61, ATMYB61 | MYB61 (MYB DOMAIN PROTEIN 61); DNA binding / transcription factor | chr1:3086333-3087689 FORWARDmoderately similar to ( 214) MYB3_HORVU Myb-related protein Hv33 - Hordeum vulgare (Barley)highly similar to ( 599) loc_os01g18240 12001.m08366 protein MYB2, putative, expressed seq=cds; coord=3:48492780..48495169:-1; parent_gene=GRMZM2…	4.9861	2.2486
416	GRMZM2G017522_P03	-1.50945	5.33264	k7	GRMZM2G017522	signalling.receptor kinases.DUF 26	moderately similar to ( 369) AT5G40380 | Symbols: | protein kinase family protein | chr5:16152301-16155038 FORWARDmoderately similar to ( 204) PSKR_DAUCA Phytosulfokine receptor precursor (EC 2.7.11.1) (Phytosulfokine LRR receptor kinase) - Daucus carota (Carrot)highly similar to ( 587) loc_os05g03920 12005.m04926 protein protein kinase, putative, expressed seq=cds; coord=8:130684987..130687264:-…	4.22238	5.0549
417	GRMZM2G017525_P01	7.62019	6.25676	k12	GRMZM2G017525	cell.organisation	moderately similar to ( 442) AT1G24764 | Symbols: ATMAP70-2 | ATMAP70-2 (microtubule-associated proteins 70-2); microtubule binding | chr1:8760001-8763256 REVERSEhighly similar to ( 588) loc_os12g44340 12012.m08205 protein ATMAP70-2, putative, expressed seq=cds; coord=3:95264932..95267316:1; parent_gene=GRMZM2G017525	6.56754	4.62024
418	GRMZM2G019325_P01	7.91807	6.83516	k2	GRMZM2G019325	protein.synthesis.ribosomal protein.eukaryotic.40S subunit.S11	moderately similar to ( 254) AT5G23740 | Symbols: RPS11-BETA | RPS11-BETA (RIBOSOMAL PROTEIN S11-BETA); structural constituent of ribosome | chr5:8008251-8009330 REVERSEmoderately similar to ( 265) RS11_MAIZE 40S ribosomal protein S11 - Zea mays (Maize)moderately similar to ( 263) loc_os07g37780 12007.m08027 protein 40S ribosomal protein S11, putative, expressed seq=cds; coord=10:142067983..14207…	7.00707	7.03532
419	GRMZM2G019335_P01	3.07329	5.87194	k9	GRMZM2G019335	RNA.regulation of transcription.C2C2(Zn) CO-like, Constans-like zinc finger family	moderately similar to ( 220) AT1G06040 | Symbols: STO | STO (SALT TOLERANCE); DNA binding / protein binding / transcription factor/ zinc ion binding | chr1:1828662-1829659 REVERSEmoderately similar to ( 338) loc_os02g39360 12002.m09024 protein salt tolerance-like protein, putative, expressed seq=cds; coord=4:134018914..134020392:-1; parent_gene=GRMZM2G019335	4.94853	3.84858
420	GRMZM2G019356_P01	2.62665	-1.76658	k1	GRMZM2G019356	not assigned.unknown	moderately similar to ( 375) AT5G51550 | Symbols: EXL3 | EXL3 (EXORDIUM LIKE 3) | chr5:20939793-20940806 REVERSEmoderately similar to ( 474) loc_os06g04250 12006.m05154 protein phi-1-like phosphate-induced protein, putative, expressed seq=cds; coord=9:23145366..23147124:-1; parent_gene=GRMZM2G019356	0.0558847	-2.88192
421	GRMZM2G021219_P01	5.12758	3.31717	k3	GRMZM2G021219	not assigned.unknown	moderately similar to ( 350) AT5G10010 | Symbols: | unknown protein | chr5:3128098-3131452 FORWARDhighly similar to ( 547) loc_os04g56590 12004.m35061 protein ATP/GTP binding protein, putative, expressed seq=cds; coord=2:34985296..34990180:-1; parent_gene=GRMZM2G021219	3.71139	4.61982
422	GRMZM2G021270_P01	5.82245	1.42198	k1	GRMZM2G021270	DNA.synthesis/chromatin structure	nearly identical (1577) AT3G23890 | Symbols: TOPII, ATTOPII | TOPII (TOPOISOMERASE II); ATP binding / DNA binding / DNA topoisomerase (ATP-hydrolyzing)/ DNA topoisomerase/ DNA-dependent ATPase | chr3:8624931-8631106 FORWARDnearly identical (1467) TOP2_PEA DNA topoisomerase 2 (EC 5.99.1.3) (DNA topoisomerase II) (PsTopII) - Pisum sativum (Garden pea)nearly identical (1795) loc_os02g47150 12002.m09…	1.80533	0.275616
423	GRMZM2G021378_P01	2.58048	5.20661	k7	GRMZM2G021378	cell.vesicle transport	moderately similar to ( 325) AT5G08080 | Symbols: SYP132, ATSYP132 | SYP132 (SYNTAXIN OF PLANTS 132); SNAP receptor | chr5:2588532-2590488 FORWARDmoderately similar to ( 451) loc_os06g07200 12006.m05444 protein syntaxin 132, putative, expressed seq=cds; coord=3:134087708..134093038:1; parent_gene=GRMZM2G021378	4.67502	5.0092
424	GRMZM2G022931_P01	4.29227	0.415704	k3	GRMZM2G022931	cell wall.cell wall proteins.AGPs.AGP	weakly similar to ( 176) AT5G03170 | Symbols: FLA11 | FLA11 | chr5:752898-753638 REVERSEmoderately similar to ( 266) loc_os01g47780 12001.m10971 protein fasciclin-like arabinogalactan protein 7 precursor, putative, expressed seq=cds; coord=3:210506972..210508715:1; parent_gene=GRMZM2G022931	4.0276	2.48799
425	GRMZM2G022945_P01	3.29898	1.60413	k12	GRMZM2G022945	not assigned.unknown	moderately similar to ( 310) AT4G02110 | Symbols: | transcription coactivator | chr4:935191-940191 FORWARDhighly similar to ( 868) loc_os03g19190 12003.m07336 protein BRCA1 C Terminus domain containing protein, expressed seq=cds; coord=1:48531013..48534628:1; parent_gene=GRMZM2G022945	2.38377	-0.437215
426	GRMZM2G022997_P01	5.41266	3.33914	k2	GRMZM2G022997	cell.motility.eukaryotes.flagellar associated proteins	highly similar to ( 588) AT5G15070 | Symbols: | acid phosphatase/ oxidoreductase/ transition metal ion binding | chr5:4876898-4885615 FORWARDhighly similar to ( 736) loc_os03g48300 12003.m35353 protein acid phosphatase, putative, expressed seq=cds; coord=1:262151867..262156534:1; parent_gene=GRMZM2G022997	3.694	4.54083
427	GRMZM2G017536_P01	4.78946	-0.00562771	k1	GRMZM2G017536	not assigned.unknown	weakly similar to ( 185) AT5G26910 | Symbols: | unknown protein | chr5:9466804-9469523 REVERSEnearly identical (1185) loc_os03g19080 12003.m101318 protein expressed protein seq=cds; coord=1:47989435..47993634:1; parent_gene=GRMZM2G017536	1.48821	0.20096
428	GRMZM2G017557_P01	-9.96578	3.02449	k7	GRMZM2G017557	secondary metabolism.phenylpropanoids	weakly similar to ( 164) AT4G35160 | Symbols: | O-methyltransferase family 2 protein | chr4:16730989-16732808 REVERSEhighly similar to ( 647) ZRP4_MAIZE O-methyltransferase ZRP4 (EC 2.1.1.-) (OMT) - Zea mays (Maize)moderately similar to ( 410) loc_os05g43930 12005.m08519 protein O-methyltransferase ZRP4, putative, expressed seq=cds; coord=4:11916303..11917798:-1; parent_gene=GRMZM2G017557	2.67702	0.804809
429	GRMZM2G017606_P01	4.21141	2.12008	k12	GRMZM2G017606	RNA.regulation of transcription.C2H2 zinc finger family	weakly similar to ( 147) AT3G51060 | Symbols: STY1, SRS1 | STY1 (STYLISH 1); protein heterodimerization/ transcription factor | chr3:18964606-18966130 FORWARDmoderately similar to ( 254) loc_os08g43410 12008.m08315 protein SHI, putative, expressed seq=cds; coord=4:216001419..216003095:-1; parent_gene=GRMZM2G017606	3.13826	1.11165
430	GRMZM2G019358_P01	5.89111	3.09908	k3	GRMZM2G019358	signalling.light	highly similar to ( 754) AT4G18810 | Symbols: | binding / catalytic/ transcription repressor | chr4:10322622-10325735 REVERSEhighly similar to ( 941) loc_os02g13970 12002.m77732 protein UOS1, putative, expressed seq=cds; coord=4:228626363..228632489:1; parent_gene=GRMZM2G019358	4.42622	6.00212
431	GRMZM2G019361_P01	2.85383	0.209539	k1	GRMZM2G019361	signalling.G-proteins	highly similar to ( 820) AT2G38840 | Symbols: | guanylate-binding family protein | chr2:16227329-16232115 FORWARDnearly identical (1039) loc_os03g58240 12003.m10735 protein ATP binding protein, putative, expressed seq=cds; coord=1:288071395..288078851:1; parent_gene=GRMZM2G019361	1.57257	0.804691
432	GRMZM2G019363_P01	6.65791	1.35861	k2	GRMZM2G019363	amino acid metabolism.degradation.aspartate family.lysine	weakly similar to ( 154) AT2G37210 | Symbols: | Encodes a protein of unknown function. It has been crystallized and shown to be structurally almost identical to the protein encoded by At5g11950. | chr2:15624253-15626834 REVERSEweakly similar to ( 169) loc_os09g37540 12009.m06701 protein carboxy-lyase, putative, expressed seq=cds; coord=7:147202512..147205112:-1; parent_gene=GRMZM2G019363	1.27418	3.24327
433	GRMZM2G021416_P01	2.9126	4.53823	k7	GRMZM2G021416	protein.postranslational modification	moderately similar to ( 317) AT3G04910 | Symbols: WNK1, ZIK4 | WNK1 (WITH NO LYSINE (K) 1); kinase/ protein kinase/ protein serine/threonine kinase | chr3:1356061-1358057 FORWARDvery weakly similar to (84.3) CIPK1_ORYSA CIPK-like protein 1 (EC 2.7.11.1) (OsCK1) - Oryza sativa (Rice)moderately similar to ( 332) loc_os07g08750 12007.m05331 protein WNK1, putative, expressed seq=cds; coord=7:11570143…	3.16477	3.74482
434	GRMZM2G021427_P01	1.55054	6.30791	k8	GRMZM2G021427	cell wall.modification	moderately similar to ( 221) AT1G65680 | Symbols: ATEXPB2, EXPB2, ATHEXP BETA 1.4 | ATEXPB2 (ARABIDOPSIS THALIANA EXPANSIN B2) | chr1:24427266-24428399 FORWARDmoderately similar to ( 425) EXPB3_ORYSA Expansin-B3 precursor (OsEXPB3) (Beta-expansin-3) (OsaEXPb1.10) - Oryza sativa (Rice)moderately similar to ( 425) loc_os10g40720 12010.m06840 protein beta-expansin 1a precursor, putative, expressed s…	5.64598	7.28433
435	GRMZM2G021482_P01	4.45477	-9.96578	k1	GRMZM2G021482	lipid metabolism.lipid degradation.lysophospholipases.glycerophosphodiester phosphodiesterase	moderately similar to ( 207) AT4G26690 | Symbols: SHV3, MRH5, GPDL2 | SHV3 (SHAVEN 3); glycerophosphodiester phosphodiesterase/ kinase | chr4:13456793-13459890 REVERSEmoderately similar to ( 342) loc_os04g39610 12004.m35158 protein glycerophosphoryl diester phosphodiesterase family protein, putative, expressed seq=cds; coord=10:124731725..124733363:-1; parent_gene=GRMZM2G021482	1.16324	-9.96578
436	GRMZM2G015889_P01	4.12542	2.52141	k12	GRMZM2G015889	protein.postranslational modification.kinase.receptor like cytoplasmatic kinase VII	highly similar to ( 592) AT5G13160 | Symbols: PBS1 | PBS1 (avrPphB susceptible 1); kinase/ protein serine/threonine kinase | chr5:4176854-4179682 FORWARDmoderately similar to ( 248) NORK_PEA Nodulation receptor kinase precursor (EC 2.7.11.1) - Pisum sativum (Garden pea)highly similar to ( 702) loc_os04g32310 12004.m08329 protein serine/threonine-protein kinase NAK, putative, expressed seq=cds; co…	3.58113	1.05244
437	GRMZM2G015906_P01	3.45929	4.9923	k9	GRMZM2G015906	not assigned.unknown	weakly similar to ( 160) AT3G51730 | Symbols: | saposin B domain-containing protein | chr3:19186970-19188436 FORWARDmoderately similar to ( 315) loc_os05g26954 12005.m06986 protein saposin-like type B, region 1 family protein, expressed seq=cds; coord=8:109958740..109965366:-1; parent_gene=GRMZM2G015906	4.55967	4.2262
438	GRMZM2G015912_P01	-9.96578	1.35575	k10	GRMZM2G015912	not assigned.unknown	weakly similar to ( 169) loc_os02g52540 12002.m10285 protein EF hand family protein, expressed seq=cds; coord=4:178659077..178659783:-1; parent_gene=GRMZM2G015912	-9.96578	4.77291
439	GRMZM2G017805_P03	4.19428	5.45342	k8	GRMZM2G017805	protein.degradation.ubiquitin.E3.SCF.FBOX	moderately similar to ( 449) AT1G14330 | Symbols: | kelch repeat-containing F-box family protein | chr1:4890375-4891700 REVERSEhighly similar to ( 661) loc_os03g07530 12003.m34796 protein kelch motif family protein, expressed seq=cds; coord=5:35269903..35273535:1; parent_gene=GRMZM2G017805	4.87779	5.61146
440	GRMZM2G017845_P01	3.00497	4.49562	k8	GRMZM2G017845	not assigned.unknown	highly similar to ( 637) AT4G36860 | Symbols: | zinc ion binding | chr4:17358580-17361189 REVERSEhighly similar to ( 885) loc_os06g08400 12006.m32223 protein zinc ion binding protein, putative, expressed seq=cds; coord=6:52741517..52749994:1; parent_gene=GRMZM2G017845	3.75551	4.42641
441	GRMZM2G017894_P01	3.22642	1.38884	k12	GRMZM2G017894	misc.UDP glucosyl and glucoronyl transferases	moderately similar to ( 409) AT2G38650 | Symbols: GAUT7, LGT7 | GAUT7 (GALACTURONOSYLTRANSFERASE 7); polygalacturonate 4-alpha-galacturonosyltransferase/ transferase, transferring glycosyl groups | chr2:16161856-16165523 REVERSEmoderately similar to ( 436) loc_os07g48370 12007.m09050 protein transferase, transferring glycosyl groups, putative, expressed seq=cds; coord=7:173433523..173442730:1; pa…	2.61075	0.489231
442	GRMZM2G019373_P01	-9.96578	4.33733	k7	GRMZM2G019373	not assigned.unknown	very weakly similar to (85.5) loc_os07g40850 12007.m08325 protein protein app1, putative, expressed seq=cds; coord=7:163574984..163576185:-1; parent_gene=GRMZM2G019373	0.435278	2.6216
443	GRMZM2G019404_P02	4.09114	5.83634	k8	GRMZM2G019404	transport.p- and v-ATPases	nearly identical (1518) AT4G30190 | Symbols: AHA2, PMA2 | AHA2; ATPase/ hydrogen-exporting ATPase, phosphorylative mechanism | chr4:14770820-14775920 REVERSEnearly identical (1675) PMA1_ORYSA Plasma membrane ATPase (EC 3.6.3.6) (Proton pump) - Oryza sativa (Rice)nearly identical (1675) loc_os04g56160 12004.m101441 protein plasma membrane ATPase, putative, expressed seq=cds; coord=2:4299737..43073…	6.24005	6.72966
444	GRMZM2G019567_P01	2.4404	-9.96578	k1	GRMZM2G019567	protein.postranslational modification	moderately similar to ( 351) AT3G14370 | Symbols: WAG2 | WAG2; kinase/ protein serine/threonine kinase | chr3:4798026-4799468 REVERSEmoderately similar to ( 291) G11A_ORYSA Protein kinase G11A (EC 2.7.11.1) - Oryza sativa (Rice)highly similar to ( 600) loc_os03g14840 12003.m06921 protein csPK3, putative, expressed seq=cds; coord=1:34955987..34957951:1; parent_gene=GRMZM2G019567	0.185617	-9.96578
445	GRMZM2G021498_P01	3.91175	-1.03996	k1	GRMZM2G021498	protein.degradation.ubiquitin.E3.RING	moderately similar to ( 211) AT3G63530 | Symbols: BB, BB2 | BB (BIG BROTHER); protein binding / ubiquitin-protein ligase/ zinc ion binding | chr3:23456407-23457787 REVERSEmoderately similar to ( 429) loc_os03g07790 12003.m06291 protein protein binding protein, putative, expressed seq=cds; coord=1:15511502..15516460:-1; parent_gene=GRMZM2G021498	1.07201	-0.570341
446	GRMZM2G021605_P01	4.76904	2.27886	k1	GRMZM2G021605	glycolysis.unclear/dually targeted.phosphoglycerate mutase	moderately similar to ( 449) AT1G22170 | Symbols: | phosphoglycerate/bisphosphoglycerate mutase family protein | chr1:7826603-7828055 FORWARDhighly similar to ( 571) loc_os02g51590 12002.m33276 protein 2,3-bisphosphoglycerate-dependent phosphoglycerate mutase, putative, expressed seq=cds; coord=4:181228946..181231966:-1; parent_gene=GRMZM2G021605	2.91002	2.39798
447	GRMZM2G021621_P02	6.36468	6.50244	k11	GRMZM2G021621	cell wall.modification	moderately similar to ( 201) AT1G65680 | Symbols: ATEXPB2, EXPB2, ATHEXP BETA 1.4 | ATEXPB2 (ARABIDOPSIS THALIANA EXPANSIN B2) | chr1:24427266-24428399 FORWARDhighly similar to ( 505) EXPB4_ORYSA Expansin-B4 precursor (OsEXPB4) (Beta-expansin-4) (OsaEXPb1.7) - Oryza sativa (Rice)highly similar to ( 505) loc_os10g40730 12010.m06841 protein beta-expansin 1a precursor, putative, expressed seq=cds; c…	7.80672	5.72312
448	GRMZM2G015933_P01	-9.96578	7.7697	k7	GRMZM2G015933	stress.biotic	moderately similar to ( 204) AT1G71830 | Symbols: SERK1, ATSERK1 | SERK1 (SOMATIC EMBRYOGENESIS RECEPTOR-LIKE KINASE 1); kinase/ transmembrane receptor protein serine/threonine kinase | chr1:27018575-27021842 FORWARDweakly similar to ( 140) RPK1_IPONI Receptor-like protein kinase precursor (EC 2.7.11.1) - Ipomoea nil (Japanese morning glory) (Pharbitis nil)moderately similar to ( 342) loc_os11g31…	3.77232	4.18278
449	GRMZM2G015967_P01	4.75259	3.30614	k1	GRMZM2G015967	protein.folding	highly similar to ( 616) AT3G01480 | Symbols: CYP38 | CYP38 (cyclophilin 38); peptidyl-prolyl cis-trans isomerase | chr3:188569-190252 FORWARDhighly similar to ( 622) TLP40_SPIOL Peptidyl-prolyl cis-trans isomerase, chloroplast precursor (EC 5.2.1.8) (40 kDa thylakoid lumen PPIase) (40 kDa thylakoid lumen rotamase) - Spinacia oleracea (Spinach)highly similar to ( 742) loc_os08g29370 12008.m26493 …	4.07416	2.95634
450	GRMZM2G015983_P01	4.01946	4.96085	k10	GRMZM2G015983	cell wall.hemicellulose synthesis	moderately similar to ( 481) AT2G03220 | Symbols: FT1, ATFUT1, ATFT1, MUR2 | FT1 (FUCOSYLTRANSFERASE 1); fucosyltransferase/ transferase, transferring glycosyl groups | chr2:970401-972353 REVERSEmoderately similar to ( 473) FUT1_PEA Galactoside 2-alpha-L-fucosyltransferase (EC 2.4.1.69) (Xyloglucan alpha-(1,2)-fucosyltransferase) (PsFT1) - Pisum sativum (Garden pea)highly similar to ( 840) loc_os…	4.15128	5.24037
451	GRMZM2G017991_P01	5.15834	-0.174626	k1	GRMZM2G017991	not assigned.unknown	weakly similar to ( 176) AT5G22200 | Symbols: | harpin-induced family protein / HIN1 family protein / harpin-responsive family protein | chr5:7355688-7356871 FORWARDmoderately similar to ( 338) loc_os02g33550 12002.m08448 protein VAMP protein SEC22, putative, expressed seq=cds; coord=5:170023166..170024332:-1; parent_gene=GRMZM2G017991	5.19901	1.16947
452	GRMZM2G018004_P01	1.96524	6.41946	k8	GRMZM2G018004	not assigned.unknown	seq=cds; coord=2:188885085..188885691:-1; parent_gene=GRMZM2G018004	5.46534	6.93847
453	GRMZM2G018006_P01	3.6149	4.44464	k10	GRMZM2G018006	hormone metabolism.ethylene.synthesis-degradation.1-aminocyclopropane-1-carboxylate synthase	highly similar to ( 520) AT5G51690 | Symbols: ACS12 | ACS12; 1-aminocyclopropane-1-carboxylate synthase/ L-aspartate:2-oxoglutarate aminotransferase/ aromatic-amino-acid:2-oxoglutarate aminotransferase | chr5:20999015-21000957 REVERSEmoderately similar to ( 394) 1A11_ORYSA 1-aminocyclopropane-1-carboxylate synthase 1 (EC 4.4.1.14) (ACC synthase 1) (S-adenosyl-L-methionine methylthioadenosine-lyas…	2.78597	3.57306
454	GRMZM2G019586_P01	5.7175	-2.54541	k2	GRMZM2G019586	not assigned.unknown	weakly similar to ( 146) AT5G62550 | Symbols: | unknown protein | chr5:25105839-25107875 REVERSEmoderately similar to ( 443) loc_os06g38960 12006.m32105 protein expressed protein seq=cds; coord=9:88793064..88796135:-1; parent_gene=GRMZM2G019586	-0.892878	-1.07579
455	GRMZM2G019596_P01	3.67579	4.21077	k11	GRMZM2G019596	cell.vesicle transport	weakly similar to ( 173) AT1G08820 | Symbols: VAP27-2 | VAP27-2 (VAMP/SYNAPTOBREVIN-ASSOCIATED PROTEIN 27-2); structural molecule | chr1:2821810-2824412 REVERSEmoderately similar to ( 325) loc_os01g71050 12001.m13149 protein VAP27-2, putative, expressed seq=cds; coord=8:115230037..115237343:-1; parent_gene=GRMZM2G019596	4.70353	2.94859
456	GRMZM2G019619_P01	-9.96578	3.83358	k7	GRMZM2G019619	misc.beta 1,3 glucan hydrolases	moderately similar to ( 415) AT2G27500 | Symbols: | glycosyl hydrolase family 17 protein | chr2:11752364-11753514 REVERSEmoderately similar to ( 265) E13B_WHEAT Glucan endo-1,3-beta-glucosidase precursor (EC 3.2.1.39) ((1->3)-beta-glucan endohydrolase) ((1->3)-beta-glucanase) (Beta-1,3-endoglucanase) - Triticum aestivum (Wheat)highly similar to ( 524) loc_os01g64170 12001.m150784 protein glucan e…	2.3792	2.71824
457	GRMZM2G021624_P02	3.41386	0.754691	k2	GRMZM2G021624	signalling.receptor kinases.DUF 26	moderately similar to ( 465) AT4G23180 | Symbols: CRK10, RLK4 | CRK10 (CYSTEINE-RICH RLK10); ATP binding / kinase/ protein kinase/ protein serine/threonine kinase/ protein tyrosine kinase | chr4:12138171-12140780 FORWARDweakly similar to ( 197) NORK_MEDTR Nodulation receptor kinase precursor (EC 2.7.11.1) (Does not make infections protein 2) (Symbiosis receptor-like kinase) (MtSYMRK) - Medicago t…	1.40723	1.90238
458	GRMZM2G021742_P01	6.17774	4.20833	k1	GRMZM2G021742	RNA.processing	moderately similar to ( 298) AT1G09760 | Symbols: U2A | U2A (U2 small nuclear ribonucleoprotein A); protein binding | chr1:3159476-3161603 REVERSEmoderately similar to ( 419) loc_os02g13990 12002.m33623 protein U2 small nuclear ribonucleoprotein A, putative, expressed seq=cds; coord=1:298431972..298436349:1; parent_gene=GRMZM2G021742	4.47753	3.95428
459	GRMZM2G021794_P01	3.73877	2.60985	k4	GRMZM2G021794	cell wall.cell wall proteins.AGPs.AGP	weakly similar to ( 102) AT2G20520 | Symbols: FLA6 | FLA6 (FASCICLIN-LIKE ARABINOGALACTAN 6) | chr2:8840663-8841406 FORWARDweakly similar to ( 184) loc_os05g48900 12005.m08961 protein fasciclin-like arabinogalactan protein 7 precursor, putative, expressed seq=cds; coord=6:164551086..164552313:1; parent_gene=GRMZM2G021794	5.01911	3.90331
460	GRMZM2G016066_P01	4.8867	5.16206	k11	GRMZM2G016066	PS.lightreaction.photosystem I.PSI polypeptide subunits	weakly similar to ( 131) AT2G20260 | Symbols: PSAE-2 | PSAE-2 (photosystem I subunit E-2); catalytic | chr2:8736780-8737644 FORWARDweakly similar to ( 170) PSAE_HORVU Photosystem I reaction center subunit IV, chloroplast precursor (PSI-E) (Photosystem I 10.8 kDa polypeptide) - Hordeum vulgare (Barley)weakly similar to ( 160) loc_os07g25430 12007.m29150 protein photosystem I reaction center subuni…	5.36394	3.91156
461	GRMZM2G016084_P01	4.58165	2.31873	k1	GRMZM2G016084	not assigned.unknown	moderately similar to ( 315) AT3G23700 | Symbols: | S1 RNA-binding domain-containing protein | chr3:8531689-8533742 REVERSEhighly similar to ( 540) loc_os03g62780 12003.m11156 protein RNA binding S1, putative, expressed seq=cds; coord=1:297747716..297750919:-1; parent_gene=GRMZM2G016084	2.94855	2.52532
462	GRMZM2G016210_P01	3.54149	-2.15784	k1	GRMZM2G016210	protein.degradation	moderately similar to ( 477) AT5G18460 | Symbols: | unknown protein | chr5:6123205-6126505 FORWARDhighly similar to ( 579) loc_os08g45170 12008.m080243 protein carboxyl-terminal proteinase, putative, expressed seq=cds; coord=1:201637755..201642564:1; parent_gene=GRMZM2G016210	0.0796597	-2.27318
463	GRMZM2G018027_P01	3.63034	-1.04042	k2	GRMZM2G018027	not assigned.unknown	weakly similar to ( 130) loc_os04g49370 12004.m09872 protein expressed protein seq=cds; coord=10:134717099..134718846:-1; parent_gene=GRMZM2G018027	-2.97284	2.21348
464	GRMZM2G018070_P01	4.62583	4.51827	k10	GRMZM2G018070	protein.degradation.ubiquitin.E3.RING	weakly similar to ( 120) loc_os08g38460 12008.m07830 protein RING-H2 finger protein, putative, expressed seq=cds; coord=2:188899852..188900979:-1; parent_gene=GRMZM2G018070	3.90199	5.37378
465	GRMZM2G018082_P01	4.05277	-0.708844	k1	GRMZM2G018082	not assigned.unknown	moderately similar to ( 378) AT4G09670 | Symbols: | oxidoreductase family protein | chr4:6107382-6109049 REVERSEmoderately similar to ( 308) loc_os10g26400 12010.m065261 protein oxidoreductase, putative, expressed seq=cds; coord=5:35276306..35278954:-1; parent_gene=GRMZM2G018082	-0.0563081	-1.23922
466	GRMZM2G019621_P01	3.62987	1.7068	k2	GRMZM2G019621	protein.degradation.AAA type	highly similar to ( 564) AT4G24710 | Symbols: | ATP binding / ATPase/ nucleoside-triphosphatase/ nucleotide binding | chr4:12745752-12748995 REVERSEhighly similar to ( 708) loc_os04g40290 12004.m09012 protein thyroid receptor-interacting protein 13, putative, expressed seq=cds; coord=10:125214057..125219916:1; parent_gene=GRMZM2G019621	2.09631	1.83658
467	GRMZM2G019686_P01	7.35907	4.40684	k2	GRMZM2G019686	not assigned.unknown	weakly similar to ( 130) AT5G10625 | Symbols: | FUNCTIONS IN: molecular_function unknown; INVOLVED IN: biological_process unknown; LOCATED IN: cellular_component unknown; BEST Arabidopsis thaliana protein match is: FPF1 (FLOWERING PROMOTING FACTOR 1) (TAIR:AT5G24860.1); Has 61 Blast hits to 61 proteins in 8 species: Archae - 0; Bacteria - 0; Metazoa - 0; Fungi - 0; Plants - 61; Viruses - 0; Other…	3.73745	3.58849
468	GRMZM2G019721_P01	5.58936	4.06814	k12	GRMZM2G019721	not assigned.unknown	seq=cds; coord=3:41456215..41459923:-1; parent_gene=GRMZM2G019721	4.81898	3.28211
469	GRMZM2G021816_P01	5.3039	6.49192	k11	GRMZM2G021816	not assigned.unknown	moderately similar to ( 402) AT3G12050 | Symbols: | Aha1 domain-containing protein | chr3:3839289-3841303 FORWARDhighly similar to ( 523) loc_os08g36150 12008.m07604 protein activator of 90 kDa heat shock protein ATPase homolog 1, putative, expressed seq=cds; coord=1:197854710..197858129:-1; parent_gene=GRMZM2G021816	6.11928	4.31018
470	GRMZM2G021877_P01	3.80946	5.60311	k7	GRMZM2G021877	not assigned.unknown	weakly similar to ( 112) AT1G17080 | Symbols: | unknown protein | chr1:5840458-5841536 REVERSEweakly similar to ( 174) loc_os05g49020 12005.m08973 protein 60S ribosomal protein L18A, putative, expressed seq=cds; coord=8:70455646..70457564:1; parent_gene=GRMZM2G021877	4.73149	4.87872
471	GRMZM2G021885_P01	5.27436	4.21201	k12	GRMZM2G021885	not assigned.unknown	moderately similar to ( 358) AT1G50660 | Symbols: | unknown protein | chr1:18771386-18774385 FORWARDhighly similar to ( 905) loc_os04g53350 12004.m10226 protein expressed protein seq=cds; coord=10:143166295..143170074:-1; parent_gene=GRMZM2G021885	4.66216	3.68917
472	GRMZM2G016296_P01	5.65713	4.52444	k12	GRMZM2G016296	RNA.RNA binding	weakly similar to ( 192) AT5G64200 | Symbols: ATSC35, SC35 | ATSC35; RNA binding / nucleic acid binding / nucleotide binding | chr5:25681849-25683553 REVERSEmoderately similar to ( 220) loc_os08g37960 12008.m26517 protein splicing factor, arginine/serine-rich 2, putative, expressed seq=cds; coord=4:197062103..197070522:-1; parent_gene=GRMZM2G016296	4.5603	3.82413
473	GRMZM2G016477_P01	3.43323	-1.01152	k1	GRMZM2G016477	stress.biotic	nearly identical (1107) AT4G36180 | Symbols: | leucine-rich repeat family protein | chr4:17120209-17123698 REVERSEmoderately similar to ( 348) RPK1_IPONI Receptor-like protein kinase precursor (EC 2.7.11.1) - Ipomoea nil (Japanese morning glory) (Pharbitis nil)nearly identical (1587) loc_os04g48760 12004.m09811 protein BRASSINOSTEROID INSENSITIVE 1 precursor, putative, expressed seq=cds; coord=10…	-0.899555	-3.12686
474	GRMZM2G016480_P01	4.56632	0.41529	k1	GRMZM2G016480	signalling.receptor kinases.leucine rich repeat III	highly similar to ( 632) AT5G58300 | Symbols: | leucine-rich repeat transmembrane protein kinase, putative | chr5:23572821-23574871 FORWARDmoderately similar to ( 224) PSKR_DAUCA Phytosulfokine receptor precursor (EC 2.7.11.1) (Phytosulfokine LRR receptor kinase) - Daucus carota (Carrot)highly similar to ( 921) loc_os03g21510 12003.m101331 protein ATP binding protein, putative, expressed seq=cds;…	1.9423	0.299949
475	GRMZM2G018103_P01	6.21869	7.41147	k8	GRMZM2G018103	not assigned.unknown	highly similar to ( 563) AT1G16180 | Symbols: | TMS membrane family protein / tumour differentially expressed (TDE) family protein | chr1:5540905-5542670 FORWARDhighly similar to ( 654) loc_os02g54990 12002.m10526 protein serine incorporator 3, putative, expressed seq=cds; coord=5:213281458..213284285:-1; parent_gene=GRMZM2G018103	6.89589	7.79524
476	GRMZM2G018142_P01	4.2138	2.96806	k1	GRMZM2G018142	not assigned.unknown	moderately similar to ( 266) AT3G24880 | Symbols: | DNA binding | chr3:9086457-9095537 REVERSE seq=cds; coord=8:78242788..78257571:-1; parent_gene=GRMZM2G018142	3.15494	2.91757
477	GRMZM2G018189_P01	5.11874	4.11766	k1	GRMZM2G018189	stress.abiotic	highly similar to ( 578) AT2G37570 | Symbols: SLT1 | SLT1 (sodium- and lithium-tolerant 1) | chr2:15761466-15762950 REVERSEhighly similar to ( 832) loc_os01g62300 12001.m12352 protein SLT1 protein, putative, expressed seq=cds; coord=3:181098205..181100512:1; parent_gene=GRMZM2G018189	4.6026	4.36282
478	GRMZM2G019777_P01	1.13742	1.11051	k5	GRMZM2G019777	protein.degradation.ubiquitin.E3.RING	moderately similar to ( 385) AT5G01830 | Symbols: | armadillo/beta-catenin repeat family protein / U-box domain-containing protein | chr5:320983-323007 FORWARDweakly similar to ( 159) SPL11_ORYSA Spotted leaf protein 11 (Spotted leaf11) (Cell death-related protein SPL11) - Oryza sativa (Rice)highly similar to ( 838) loc_os01g60860 12001.m12214 protein spotted leaf protein 11, putative, expressed …	1.76305	4.14975
479	GRMZM2G019807_P01	1.93793	4.32606	k8	GRMZM2G019807	PS.lightreaction.photosystem I.LHC-I	weakly similar to ( 137) AT1G34000 | Symbols: OHP2 | OHP2 (ONE-HELIX PROTEIN 2) | chr1:12358151-12358902 REVERSEweakly similar to ( 191) loc_os01g40710 12001.m10341 protein OHP2, putative, expressed seq=cds; coord=3:221634465..221635939:1; parent_gene=GRMZM2G019807	3.99652	6.11761
480	GRMZM2G019901_P01	4.22281	2.84404	k1	GRMZM2G019901	not assigned.unknown	moderately similar to ( 223) AT5G10690 | Symbols: | pentatricopeptide (PPR) repeat-containing protein / CBS domain-containing protein | chr5:3374443-3377332 REVERSEmoderately similar to ( 305) loc_os09g26190 12009.m05771 protein CBS domain containing protein, expressed seq=cds; coord=2:182857392..182874279:1; parent_gene=GRMZM2G019901	3.2148	2.96433
481	GRMZM2G021912_P01	5.8436	3.8484	k2	GRMZM2G021912	transport.misc	moderately similar to ( 320) AT1G22180 | Symbols: | SEC14 cytosolic factor family protein / phosphoglyceride transfer family protein | chr1:7828434-7829745 REVERSEmoderately similar to ( 484) loc_os02g51610 12002.m33874 protein transporter-like protein, putative, expressed seq=cds; coord=4:181220891..181225031:1; parent_gene=GRMZM2G021912	3.90811	3.66893
482	GRMZM2G022032_P01	3.83674	4.75654	k10	GRMZM2G022032	cell.organisation	highly similar to ( 653) AT2G31820 | Symbols: | ankyrin repeat family protein | chr2:13530350-13532562 FORWARDhighly similar to ( 940) loc_os09g34280 12009.m060043 protein protein binding protein, putative, expressed seq=cds; coord=2:193829792..193833616:1; parent_gene=GRMZM2G022032	3.38299	5.88994
483	GRMZM2G022041_P01	5.01775	3.74926	k1	GRMZM2G022041	RNA.processing	weakly similar to ( 135) AT4G20440 | Symbols: | smB (small nuclear ribonucleoprotein associated protein B) | chr4:11022843-11023616 REVERSEweakly similar to ( 176) loc_os07g07220 12007.m05181 protein small nuclear ribonucleoprotein-associated protein B, putative, expressed seq=cds; coord=2:233798711..233801595:-1; parent_gene=GRMZM2G022041	3.60691	3.10785
484	GRMZM2G016602_P03	4.198	2.71446	k12	GRMZM2G016602	DNA.repair	highly similar to ( 569) AT1G79050 | Symbols: | DNA repair protein recA | chr1:29737364-29740140 REVERSEhighly similar to ( 670) loc_os03g43850 12003.m09426 protein protein recA, putative, expressed seq=cds; coord=1:252142903..252154238:-1; parent_gene=GRMZM2G016602	2.96216	1.79942
485	GRMZM2G016649_P01	4.01123	3.75322	k6	GRMZM2G016649	RNA.regulation of transcription.Trihelix, Triple-Helix transcription factor family	weakly similar to ( 148) AT1G33240 | Symbols: AT-GTL1, AT-GTL2 | AT-GTL1 (GT2-LIKE 1); DNA binding / transcription factor | chr1:12051859-12054320 REVERSEmoderately similar to ( 305) loc_os04g45750 12004.m09526 protein expressed protein seq=cds; coord=2:21790380..21794847:1; parent_gene=GRMZM2G016649	4.86593	4.53222
486	GRMZM2G016671_P01	4.63056	4.38406	k11	GRMZM2G016671	protein.postranslational modification	highly similar to ( 768) AT5G20930 | Symbols: TSL | TSL (TOUSLED); kinase/ protein serine/threonine kinase | chr5:7098213-7102970 FORWARDweakly similar to ( 101) CIPK1_ORYSA CIPK-like protein 1 (EC 2.7.11.1) (OsCK1) - Oryza sativa (Rice)nearly identical (1060) loc_os03g53880 12003.m35581 protein tousled-like kinase 2, putative, expressed seq=cds; coord=1:276330151..276362808:-1; parent_gene=GRMZM…	4.27497	2.75065
487	GRMZM2G018238_P01	0.655004	4.07656	k8	GRMZM2G018238	nucleotide metabolism.synthesis.purine.amidophosphoribosyltransferase	highly similar to ( 595) AT2G16570 | Symbols: ATASE, ATASE1 | ATASE1 (GLN PHOSPHORIBOSYL PYROPHOSPHATE AMIDOTRANSFERASE 1); amidophosphoribosyltransferase | chr2:7180424-7182124 REVERSEhighly similar to ( 574) PUR1_SOYBN Amidophosphoribosyltransferase, chloroplast precursor (EC 2.4.2.14) (Glutamine phosphoribosylpyrophosphate amidotransferase) (ATASE) (GPAT) - Glycine max (Soybean)highly similar …	2.74007	4.76069
488	GRMZM2G018241_P01	2.86992	3.44725	k9	GRMZM2G018241	cell wall.cellulose synthesis.cellulose synthase	nearly identical (1647) AT5G05170 | Symbols: CESA3, IXR1, ATCESA3, ATH-B, CEV1 | CEV1 (CONSTITUTIVE EXPRESSION OF VSP 1); cellulose synthase/ transferase, transferring glycosyl groups | chr5:1530401-1535090 REVERSEnearly identical (2041) loc_os07g10770 12007.m05532 protein CESA8 - cellulose synthase, expressed seq=cds; coord=2:161123950..161130108:1; parent_gene=GRMZM2G018241	4.1934	2.65545
489	GRMZM2G018356_P01	4.88163	5.03546	k10	GRMZM2G018356	misc.calcineurin-like phosphoesterase family protein	nearly identical (1501) AT4G11800 | Symbols: | hydrolase/ protein serine/threonine phosphatase | chr4:7093666-7098519 REVERSEnearly identical (1818) loc_os07g04210 12007.m04890 protein hydrolase/ protein serine/threonine phosphatase, putative seq=cds; coord=2:166440624..166446806:1; parent_gene=GRMZM2G018356	4.23566	5.56304
490	GRMZM2G019986_P01	4.51418	2.23196	k3	GRMZM2G019986	cell wall.precursor synthesis	highly similar to ( 724) AT1G31070 | Symbols: | UDP-N-acetylglucosamine pyrophosphorylase-related | chr1:11084951-11088361 FORWARDhighly similar to ( 848) loc_os04g52370 12004.m35198 protein UDP-N-acetylglucosamine pyrophosphorylase, putative, expressed seq=cds; coord=10:142070803..142075281:-1; parent_gene=GRMZM2G019986	3.39731	2.96852
491	GRMZM2G019999_P01	6.73071	5.66685	k3	GRMZM2G019999	transport.p- and v-ATPases.H+-transporting two-sector ATPase	moderately similar to ( 472) AT3G42050 | Symbols: | vacuolar ATP synthase subunit H family protein | chr3:14228846-14232228 REVERSEhighly similar to ( 604) VATH_ORYSA Probable vacuolar ATP synthase subunit H (EC 3.6.3.14) (V-ATPase H subunit) (Vacuolar proton pump subunit H) - Oryza sativa (Rice)highly similar to ( 604) loc_os07g36470 12007.m79894 protein vacuolar ATPase subunit H protein, putati…	5.92537	6.92513
492	GRMZM2G020002_P01	3.30331	5.26857	k7	GRMZM2G020002	nucleotide metabolism.degradation.pyrimidine.dihydropyrimidinase	highly similar to ( 767) AT5G12200 | Symbols: | dihydropyrimidinase / DHPase / dihydropyrimidine amidohydrolase / hydantoinase (PYD2) | chr5:3941700-3944727 REVERSEhighly similar to ( 892) loc_os01g59340 12001.m42737 protein dihydropyrimidinase, putative, expressed seq=cds; coord=3:187336087..187340155:-1; parent_gene=GRMZM2G020002	4.49423	4.74212
493	GRMZM2G022054_P02	4.20941	4.765	k5	GRMZM2G022054	not assigned.unknown	weakly similar to ( 134) AT1G65000 | Symbols: | unknown protein | chr1:24147156-24148373 FORWARDweakly similar to ( 160) loc_os03g64060 12003.m11271 protein expressed protein seq=cds; coord=5:755008..757393:1; parent_gene=GRMZM2G022054	4.1819	5.75904
494	GRMZM2G022065_P01	3.63601	3.87214	k11	GRMZM2G022065	not assigned.unknown	moderately similar to ( 225) AT3G15150 | Symbols: | zinc ion binding | chr3:5102210-5104082 REVERSEmoderately similar to ( 229) loc_os05g48880 12005.m08959 protein expressed protein seq=cds; coord=6:164532344..164535488:-1; parent_gene=GRMZM2G022065	4.7123	3.39423
495	GRMZM2G022088_P01	5.64373	6.17474	k11	GRMZM2G022088	transport.misc	weakly similar to ( 184) AT1G22180 | Symbols: | SEC14 cytosolic factor family protein / phosphoglyceride transfer family protein | chr1:7828434-7829745 REVERSEmoderately similar to ( 313) loc_os01g16000 12001.m08197 protein expressed protein seq=cds; coord=3:40318082..40323240:1; parent_gene=GRMZM2G022088	6.02439	4.91256
496	GRMZM2G016677_P01	4.79948	4.31562	k11	GRMZM2G016677	PS.lightreaction.photosystem II.PSII polypeptide subunits	moderately similar to ( 283) AT2G30790 | Symbols: PSBP-2 | PSBP-2 (photosystem II subunit P-2); calcium ion binding | chr2:13119047-13120090 REVERSEmoderately similar to ( 323) PSBP_WHEAT Oxygen-evolving enhancer protein 2, chloroplast precursor (OEE2) (23 kDa subunit of oxygen evolving system of photosystem II) (OEC 23 kDa subunit) (23 kDa thylakoid membrane protein) - Triticum aestivum (Wheat)m…	5.53944	4.04221
497	GRMZM2G016705_P01	4.66394	2.71463	k1	GRMZM2G016705	not assigned.unknown	moderately similar to ( 248) AT1G20830 | Symbols: | unknown protein | chr1:7242933-7244736 FORWARDmoderately similar to ( 402) loc_os04g49540 12004.m09887 protein expressed protein seq=cds; coord=2:14526287..14529301:1; parent_gene=GRMZM2G016705	3.13499	2.55976
498	GRMZM2G016749_P01	3.96939	3.57401	k5	GRMZM2G016749	protein.postranslational modification	moderately similar to ( 485) AT3G16560 | Symbols: | protein phosphatase 2C-related / PP2C-related | chr3:5636051-5637702 REVERSEhighly similar to ( 867) loc_os04g33080 12004.m08403 protein protein phosphatase 2C containing protein, expressed seq=cds; coord=2:60629665..60634125:1; parent_gene=GRMZM2G016749	4.00317	5.56136
499	GRMZM2G018366_P01	-0.22175	3.86682	k7	GRMZM2G018366	not assigned.unknown	seq=cds; coord=7:130525130..130525820:1; parent_gene=GRMZM2G018366	5.71777	4.97387
500	GRMZM2G018372_P01	3.38415	2.79304	k6	GRMZM2G018372	protein.postranslational modification	highly similar to ( 534) AT1G18670 | Symbols: IBS1 | IBS1 (IMPAIRED IN BABA-INDUCED STERILITY 1); ATP binding / kinase/ protein kinase/ protein serine/threonine kinase/ protein tyrosine kinase | chr1:6427242-6430696 REVERSEweakly similar to ( 188) CDC22_MEDSA Cell division control protein 2 homolog 2 (EC 2.7.11.22) - Medicago sativa (Alfalfa)highly similar to ( 671) loc_os12g38860 12012.m07671 pr…	5.63371	5.58917
501	GRMZM2G018375_P02	3.04174	6.84098	k7	GRMZM2G018375	Co-factor and vitamine metabolism.thiamine	moderately similar to ( 479) AT5G54770 | Symbols: THI1, TZ, THI4 | THI1; protein homodimerization | chr5:22246634-22247891 FORWARDhighly similar to ( 638) THI41_MAIZE Thiazole biosynthetic enzyme 1-1, chloroplast precursor - Zea mays (Maize)highly similar to ( 541) loc_os07g34570 12007.m28985 protein thiazole biosynthetic enzyme 1-1, chloroplast precursor, putative, expressed seq=cds; coord=8:138…	6.63922	7.46222
502	GRMZM2G020054_P01	5.0139	3.581	k3	GRMZM2G020054	RNA.regulation of transcription.AP2/EREBP, APETALA2/Ethylene-responsive element binding protein family	seq=cds; coord=10:65424541..65425836:1; parent_gene=GRMZM2G020054	4.04089	4.46566
503	GRMZM2G020081_P01	3.02344	3.33441	k10	GRMZM2G020081	RNA.regulation of transcription.Psudo ARR transcription factor family	moderately similar to ( 301) AT5G61380 | Symbols: TOC1, APRR1, PRR1 | TOC1 (TIMING OF CAB EXPRESSION 1); transcription regulator/ two-component response regulator | chr5:24675540-24678176 FORWARDhighly similar to ( 734) PRR1_ORYSA Two-component response regulator-like PRR1 (Pseudo-response regulator 1) (OsPRR1) - Oryza sativa (Rice)highly similar to ( 734) loc_os02g40510 12002.m33775 protein two-…	2.52354	4.3186
504	GRMZM2G020096_P01	4.08718	5.51442	k8	GRMZM2G020096	redox.ascorbate and glutathione.glutathione	highly similar to ( 785) AT4G23100 | Symbols: RML1, PAD2, GSH1, CAD2 | GSH1 (GLUTAMATE-CYSTEINE LIGASE); glutamate-cysteine ligase | chr4:12103779-12106751 REVERSEhighly similar to ( 781) GSH1_BRAJU Glutamate--cysteine ligase, chloroplast precursor (EC 6.3.2.2) (Gamma-glutamylcysteine synthetase) (Gamma-ECS) (GCS) - Brassica juncea (Leaf mustard) (Indian mustard)highly similar to ( 866) loc_os07g…	5.31006	5.80928
505	GRMZM2G022206_P02	7.47304	8.99555	k9	GRMZM2G022206	protein.degradation.ubiquitin.E2	moderately similar to ( 309) AT2G02760 | Symbols: ATUBC2, UBC2 | ATUBC2 (UBIQUITING-CONJUGATING ENZYME 2); ubiquitin-protein ligase | chr2:774271-775149 FORWARDmoderately similar to ( 315) UBC2_WHEAT Ubiquitin-conjugating enzyme E2-17 kDa (EC 6.3.2.19) (Ubiquitin-protein ligase) (Ubiquitin carrier protein) - Triticum aestivum (Wheat)moderately similar to ( 319) loc_os07g07240 12007.m05183 protein…	8.44891	8.06338
506	GRMZM2G022253_P01	4.70708	-9.96578	k2	GRMZM2G022253	not assigned.unknown	seq=cds; coord=3:196090385..196091178:-1; parent_gene=GRMZM2G022253	-9.96578	-9.96578
507	GRMZM2G022258_P01	5.19627	3.92081	k1	GRMZM2G022258	protein.targeting.nucleus	nearly identical (1717) AT5G17020 | Symbols: XPO1A, ATCRM1, ATXPO1, XPO1 | XPO1A; protein binding / protein transporter/ receptor | chr5:5594904-5602467 FORWARDnearly identical (1887) loc_os03g64080 12003.m11273 protein retrotransposon protein, putative, unclassified seq=cds; coord=5:741455..752529:1; parent_gene=GRMZM2G022258	3.93591	3.29435
508	GRMZM2G016774_P01	4.53996	2.4821	k1	GRMZM2G016774	lipid metabolism.FA synthesis and FA elongation.acyl coa ligase	moderately similar to ( 382) AT3G23790 | Symbols: | AMP-binding protein, putative | chr3:8575268-8581001 FORWARDweakly similar to ( 117) 4CL2_TOBAC 4-coumarate--CoA ligase 2 (EC 6.2.1.12) (4CL 2) (4-coumaroyl-CoA synthase 2) - Nicotiana tabacum (Common tobacco)moderately similar to ( 489) loc_os03g62850 12003.m35526 protein acyl-CoA synthetase-like protein, putative, expressed seq=cds; coord=1:29…	3.16379	1.75205
509	GRMZM2G016802_P01	2.30824	5.95539	k9	GRMZM2G016802	stress.biotic	moderately similar to ( 221) AT3G46530 | Symbols: RPP13 | RPP13 (RECOGNITION OF PERONOSPORA PARASITICA 13); ATP binding | chr3:17130739-17133246 REVERSEnearly identical (1150) loc_os01g70080 12001.m13056 protein NB-ARC domain containing protein, expressed seq=cds; coord=8:160531062..160534322:1; parent_gene=GRMZM2G016802	5.0149	3.6096
510	GRMZM2G016805_P01	4.11217	3.25339	k12	GRMZM2G016805	RNA.regulation of transcription.unclassified	moderately similar to ( 429) AT3G26935 | Symbols: | zinc finger (DHHC type) family protein | chr3:9933001-9935218 REVERSEhighly similar to ( 719) loc_os08g42620 12008.m080224 protein palmitoyltransferase ZDHHC9, putative, expressed seq=cds; coord=4:193351477..193355009:-1; parent_gene=GRMZM2G016805	3.53509	1.23116
511	GRMZM2G018416_P01	5.76673	4.30903	k1	GRMZM2G018416	lipid metabolism.lipid degradation.lysophospholipases.glycerophosphodiester phosphodiesterase	highly similar to ( 696) AT4G26690 | Symbols: SHV3, MRH5, GPDL2 | SHV3 (SHAVEN 3); glycerophosphodiester phosphodiesterase/ kinase | chr4:13456793-13459890 REVERSEnearly identical (1097) loc_os02g37590 12002.m08847 protein glycerophosphoryl diester phosphodiesterase family protein, putative, expressed seq=cds; coord=4:127851768..127857102:1; parent_gene=GRMZM2G018416	4.94194	4.06461
512	GRMZM2G018697_P01	4.71714	3.43717	k2	GRMZM2G018697	development.unspecified	highly similar to ( 730) AT5G22330 | Symbols: ATTIP49A, RIN1 | RIN1 (RESISTANCE TO PSEUDOMONAS SYRINGAE PV MACULICOLA INTERACTOR 1); protein binding | chr5:7391026-7394071 REVERSEhighly similar to ( 795) loc_os01g62040 12001.m43265 protein ruvB-like 1, putative, expressed seq=cds; coord=4:238995115..239001513:-1; parent_gene=GRMZM2G018697	3.28388	3.00905
513	GRMZM2G018760_P01	0.14	7.47942	k7	GRMZM2G018760	not assigned.unknown	weakly similar to ( 169) AT3G25400 | Symbols: | FUNCTIONS IN: molecular_function unknown; INVOLVED IN: biological_process unknown; LOCATED IN: cellular_component unknown; EXPRESSED IN: 11 plant structures; EXPRESSED DURING: 6 growth stages; CONTAINS InterPro DOMAIN/s: NTP Pyrophosphohydrolase MazG-related, RS21-C6 (InterPro:IPR011394), EAR (InterPro:IPR009039), NTP pyrophosphohydrolase MazG, puta…	5.92214	5.71657
514	GRMZM2G020148_P01	3.44354	6.38929	k9	GRMZM2G020148	not assigned.unknown	moderately similar to ( 221) AT1G35180 | Symbols: | FUNCTIONS IN: molecular_function unknown; INVOLVED IN: biological_process unknown; LOCATED IN: integral to membrane; CONTAINS InterPro DOMAIN/s: TRAM, LAG1 and CLN8 homology (InterPro:IPR006634); BEST Arabidopsis thaliana protein match is: unknown protein (TAIR:AT1G35170.1); Has 128 Blast hits to 128 proteins in 42 species: Archae - 0; Bacteria …	5.68319	4.09015
515	GRMZM2G020156_P01	1.89512	6.19507	k7	GRMZM2G020156	signalling.light	moderately similar to ( 473) AT5G47800 | Symbols: | phototropic-responsive NPH3 family protein | chr5:19354171-19356126 FORWARDmoderately similar to ( 272) NPH3_ORYSA Coleoptile phototropism protein 1 (Non-phototropic hypocotyl 3-like protein) (NPH3-like protein) - Oryza sativa (Rice)highly similar to ( 807) loc_os09g09370 12009.m04202 protein protein binding protein, putative, expressed seq=cds;…	5.47375	6.17253
516	GRMZM2G020187_P01	8.20564	5.71054	k12	GRMZM2G020187	RNA.regulation of transcription.unclassified	moderately similar to ( 419) AT5G23570 | Symbols: SGS3, ATSGS3 | SGS3 (SUPPRESSOR OF GENE SILENCING 3) | chr5:7943621-7945874 FORWARDhighly similar to ( 654) loc_os12g09580 12012.m04942 protein expressed protein seq=cds; coord=6:17165362..17171793:1; parent_gene=GRMZM2G020187	6.30154	3.92535
517	GRMZM2G022266_P01	3.57307	5.57977	k9	GRMZM2G022266	misc.UDP glucosyl and glucoronyl transferases	moderately similar to ( 234) AT5G49690 | Symbols: | UDP-glucoronosyl/UDP-glucosyl transferase family protein | chr5:20189968-20191350 REVERSEweakly similar to ( 144) UFOG_PETHY Anthocyanidin 3-O-glucosyltransferase (EC 2.4.1.115) (Flavonol 3-O-glucosyltransferase) (UDP-glucose flavonoid 3-O-glucosyltransferase) (Anthocyanin rhamnosyl transferase) - Petunia hybrida (Petunia)moderately similar to (…	5.24177	3.95797
518	GRMZM2G022269_P01	5.76115	4.68032	k12	GRMZM2G022269	protein.synthesis.elongation	highly similar to ( 674) AT4G02930 | Symbols: | elongation factor Tu, putative / EF-Tu, putative | chr4:1295751-1298354 REVERSEmoderately similar to ( 493) EFTU_CHLVU Elongation factor Tu (EF-Tu) - Chlorella vulgaris (Green alga)highly similar to ( 750) loc_os03g63410 12003.m34958 protein elongation factor Tu, mitochondrial precursor, putative, expressed seq=cds; coord=1:298408224..298413579:-1; …	4.9883	3.76688
519	GRMZM2G022279_P02	3.61221	5.30673	k8	GRMZM2G022279	misc.GDSL-motif lipase	moderately similar to ( 320) AT1G28590 | Symbols: | lipase, putative | chr1:10047509-10049300 REVERSEweakly similar to ( 155) EST_HEVBR Esterase precursor (EC 3.1.1.-) (Early nodule-specific protein homolog) (Latex allergen Hev b 13) - Hevea brasiliensis (Para rubber tree)highly similar to ( 658) loc_os01g42730 12001.m10537 protein alpha-L-fucosidase 2 precursor, putative, expressed seq=cds; coor…	5.01043	7.01869
520	GRMZM2G016817_P02	6.63523	4.84404	k1	GRMZM2G016817	RNA.regulation of transcription.Alfin-like	moderately similar to ( 305) AT5G26210 | Symbols: AL4 | AL4 (ALFIN-LIKE 4); DNA binding / methylated histone residue binding | chr5:9158566-9160221 REVERSEmoderately similar to ( 386) loc_os05g34640 12005.m07695 protein PHD finger protein, putative, expressed seq=cds; coord=6:147643515..147650880:1; parent_gene=GRMZM2G016817	5.05297	4.70732
521	GRMZM2G016890_P01	10.8802	1.68374	k2	GRMZM2G016890	misc.gluco-, galacto- and mannosidases	moderately similar to ( 442) AT5G42260 | Symbols: BGLU12 | BGLU12 (BETA GLUCOSIDASE 12); catalytic/ cation binding / hydrolase, hydrolyzing O-glycosyl compounds | chr5:16898712-16900235 FORWARDnearly identical (1131) BGLC_MAIZE Beta-glucosidase, chloroplast precursor (EC 3.2.1.21) (Gentiobiase) (Cellobiase) (Beta-D-glucoside glucohydrolase) - Zea mays (Maize)moderately similar to ( 484) loc_os04g…	4.57247	5.07253
522	GRMZM2G016923_P01	2.74779	-9.96578	k3	GRMZM2G016923	signalling.G-proteins	moderately similar to ( 322) AT3G61670 | Symbols: | unknown protein | chr3:22819052-22821870 FORWARDnearly identical (1086) loc_os02g15820 12002.m33631 protein expressed protein seq=cds; coord=4:224234239..224239158:-1; parent_gene=GRMZM2G016923	-1.54782	-2.63762
523	GRMZM2G018770_P01	5.69146	4.36784	k2	GRMZM2G018770	protein.synthesis.ribosomal protein.eukaryotic.60S subunit.L11	moderately similar to ( 307) AT5G45775 | Symbols: | 60S ribosomal protein L11 (RPL11D) | chr5:18565281-18566496 REVERSEmoderately similar to ( 314) RL11_ORYSA 60S ribosomal protein L11 - Oryza sativa (Rice)moderately similar to ( 317) loc_os02g14059 12002.m77785 protein 60S ribosomal protein L11-1, putative, expressed seq=cds; coord=4:228642879..228646247:1; parent_gene=GRMZM2G018770	4.53153	4.41356
524	GRMZM2G018786_P01	3.61345	1.31352	k1	GRMZM2G018786	PS.photorespiration.glycerate kinase	moderately similar to ( 420) AT1G80380 | Symbols: | phosphoribulokinase/uridine kinase-related | chr1:30217895-30219784 FORWARDmoderately similar to ( 484) loc_os01g48990 12001.m150688 protein protein Kinase C630.09c, putative, expressed seq=cds; coord=6:42609145..42613069:-1; parent_gene=GRMZM2G018786	1.8836	0.61322
525	GRMZM2G018798_P01	4.83459	2.14591	k12	GRMZM2G018798	protein.degradation.ubiquitin.E3.RING	moderately similar to ( 248) AT2G30580 | Symbols: DRIP2 | DRIP2 (DREB2A-INTERACTING PROTEIN 2); protein binding / ubiquitin-protein ligase/ zinc ion binding | chr2:13026444-13030363 FORWARDmoderately similar to ( 426) loc_os03g53080 12003.m10282 protein protein binding protein, putative, expressed seq=cds; coord=1:274944429..274949784:-1; parent_gene=GRMZM2G018798	3.32201	0.837926
526	GRMZM2G020320_P01	-9.96578	3.94134	k7	GRMZM2G020320	lipid metabolism.Phospholipid synthesis	moderately similar to ( 412) AT2G38110 | Symbols: ATGPAT6, GPAT6 | GPAT6 (GLYCEROL-3-PHOSPHATE ACYLTRANSFERASE 6); 1-acylglycerol-3-phosphate O-acyltransferase/ acyltransferase | chr2:15952816-15955364 REVERSEhighly similar to ( 623) loc_os02g02340 12002.m05583 protein glycerol-3-phosphate acyltransferase 8, putative, expressed seq=cds; coord=5:69114970..69116904:-1; parent_gene=GRMZM2G020320	0.996309	3.76186
527	GRMZM2G020409_P01	5.10288	2.45986	k2	GRMZM2G020409	not assigned.unknown	highly similar to ( 998) AT5G10200 | Symbols: | binding | chr5:3202378-3204367 FORWARDnearly identical (1143) loc_os05g34820 12005.m07712 protein expressed protein seq=cds; coord=4:129816368..129821137:-1; parent_gene=GRMZM2G020409	2.80754	2.9522
528	GRMZM2G020429_P01	1.74531	4.86727	k8	GRMZM2G020429	nucleotide metabolism.salvage.phosphoribosyltransferases.upp	moderately similar to ( 350) AT3G27190 | Symbols: | uracil phosphoribosyltransferase, putative / UMP pyrophosphorylase, putative / UPRTase, putative | chr3:10039504-10042917 REVERSEmoderately similar to ( 373) loc_os09g32820 12009.m06368 protein uridine/cytidine kinase-like 1, putative, expressed seq=cds; coord=1:193604458..193608053:1; parent_gene=GRMZM2G020429	3.28479	5.80288
529	GRMZM2G022313_P02	3.84708	5.58885	k7	GRMZM2G022313	RNA.RNA binding	moderately similar to ( 385) AT3G07810 | Symbols: | heterogeneous nuclear ribonucleoprotein, putative / hnRNP, putative | chr3:2492875-2495102 FORWARDvery weakly similar to (95.5) ROC1_NICSY 29 kDa ribonucleoprotein A, chloroplast precursor (CP29A) - Nicotiana sylvestris (Wood tobacco)highly similar to ( 584) loc_os07g39560 12007.m29242 protein RNA-binding protein, putative, expressed seq=cds; co…	5.55471	5.78417
530	GRMZM2G022318_P01	4.95869	0.464178	k1	GRMZM2G022318	metal handling.binding, chelation and storage	weakly similar to ( 120) AT3G06130 | Symbols: | heavy-metal-associated domain-containing protein | chr3:1853048-1854673 REVERSEweakly similar to ( 151) loc_os12g05040 12012.m073762 protein metal ion binding protein, putative, expressed seq=cds; coord=10:4611631..4615022:1; parent_gene=GRMZM2G022318	1.76057	0.0492773
531	GRMZM2G022383_P01	5.56701	4.50387	k2	GRMZM2G022383	development.unspecified	highly similar to ( 502) AT4G32551 | Symbols: LUG, RON2 | LUG (LEUNIG); protein binding / protein heterodimerization/ transcription repressor | chr4:15707863-15713359 FORWARDvery weakly similar to (87.0) PF20_CHLRE Flagellar WD repeat protein PF20 - Chlamydomonas reinhardtiihighly similar to ( 674) loc_os01g42260 12001.m150647 protein transcriptional corepressor LEUNIG, putative, expressed seq=cd…	4.47236	4.36344
532	GRMZM2G016939_P02	4.30772	3.67943	k12	GRMZM2G016939	protein.postranslational modification	highly similar to ( 779) AT2G44830 | Symbols: | protein kinase, putative | chr2:18490398-18492779 FORWARDhighly similar to ( 605) G11A_ORYSA Protein kinase G11A (EC 2.7.11.1) - Oryza sativa (Rice)nearly identical (1087) loc_os04g46180 12004.m101604 protein protein kinase G11A, putative, expressed seq=cds; coord=10:134410371..134414070:1; parent_gene=GRMZM2G016939	3.39657	0.231101
533	GRMZM2G016958_P01	-0.27126	3.18296	k8	GRMZM2G016958	hormone metabolism.auxin.synthesis-degradation	moderately similar to ( 464) AT3G02875 | Symbols: ILR1 | ILR1 (IAA-LEUCINE RESISTANT 1); IAA-Leu conjugate hydrolase/ IAA-Phe conjugate hydrolase/ metallopeptidase | chr3:631993-633859 FORWARDhighly similar to ( 640) loc_os07g14590 12007.m05904 protein IAA-amino acid hydrolase ILR1 precursor, putative, expressed seq=cds; coord=7:25903581..25911265:1; parent_gene=GRMZM2G016958	2.70015	4.56378
534	GRMZM2G017013_P03	3.246	5.47312	k8	GRMZM2G017013	not assigned.unknown	weakly similar to ( 166) AT5G52060 | Symbols: ATBAG1 | ATBAG1 (ARABIDOPSIS THALIANA BCL-2-ASSOCIATED ATHANOGENE 1); protein binding | chr5:21152449-21153741 REVERSEmoderately similar to ( 242) loc_os09g35630 12009.m06514 protein protein binding protein, putative, expressed seq=cds; coord=7:141576281..141578904:-1; parent_gene=GRMZM2G017013	6.07255	6.63236
535	GRMZM2G018820_P01	4.93944	2.19687	k2	GRMZM2G018820	lipid metabolism.lipid degradation.lysophospholipases.glycerophosphodiester phosphodiesterase	moderately similar to ( 413) AT3G02040 | Symbols: SRG3 | SRG3 (senescence-related gene 3); glycerophosphodiester phosphodiesterase/ phosphoric diester hydrolase | chr3:348505-349909 REVERSEhighly similar to ( 585) loc_os02g31030 12002.m08246 protein glycerophosphodiester phosphodiesterase, putative, expressed seq=cds; coord=5:164727076..164730451:-1; parent_gene=GRMZM2G018820	2.48328	3.66649
536	GRMZM2G018869_P01	3.79993	1.93752	k1	GRMZM2G018869	misc.UDP glucosyl and glucoronyl transferases	moderately similar to ( 397) AT1G71070 | Symbols: | glycosyltransferase family 14 protein / core-2/I-branching enzyme family protein | chr1:26807440-26809152 REVERSEhighly similar to ( 589) loc_os01g03160 12001.m150409 protein xylosyltransferase 1, putative, expressed seq=cds; coord=3:25215084..25218533:-1; parent_gene=GRMZM2G018869	2.88182	1.66463
537	GRMZM2G018926_P01	4.32523	3.02269	k2	GRMZM2G018926	development.unspecified	nearly identical (1249) AT5G15540 | Symbols: EMB2773, ATSCC2, SCC2 | EMB2773 (EMBRYO DEFECTIVE 2773); binding / protein binding / zinc ion binding | chr5:5047887-5057411 REVERSEnearly identical (1014) loc_os07g01940 12007.m04671 protein expressed protein seq=cds; coord=7:1926014..1944491:-1; parent_gene=GRMZM2G018926	2.78094	3.66941
538	GRMZM2G020468_P01	4.05117	0.0817483	k3	GRMZM2G020468	not assigned.unknown	seq=cds; coord=9:134289521..134290621:-1; parent_gene=GRMZM2G020468	2.90421	2.61026
539	GRMZM2G020484_P01	3.46565	6.29321	k7	GRMZM2G020484	transport.peptides and oligopeptides	highly similar to ( 712) AT3G54140 | Symbols: ATPTR1, PTR1 | PTR1 (PEPTIDE TRANSPORTER 1); dipeptide transporter/ transporter/ tripeptide transporter | chr3:20045885-20048154 REVERSEhighly similar to ( 863) loc_os01g04950 12001.m42857 protein peptide transporter PTR2, putative, expressed seq=cds; coord=8:13906441..13913673:1; parent_gene=GRMZM2G020484	6.67625	6.71974
540	GRMZM2G020508_P01	3.55143	5.01879	k7	GRMZM2G020508	signalling.receptor kinases.DUF 26	weakly similar to ( 106) AT4G35920 | Symbols: MCA1 | MCA1 (mid1-complementing activity 1) | chr4:17012106-17014192 REVERSEweakly similar to ( 192) loc_os11g44870 12011.m28869 protein expressed protein seq=cds; coord=4:2621434..2625622:-1; parent_gene=GRMZM2G020508	5.24893	4.80076
541	GRMZM2G009795_P01	4.98197	6.42009	k9	GRMZM2G009795	not assigned.unknown	weakly similar to ( 147) AT5G64180 | Symbols: | unknown protein | chr5:25677163-25678204 FORWARDweakly similar to ( 171) loc_os12g31790 12012.m06987 protein expressed protein seq=cds; coord=10:17601572..17606794:-1; parent_gene=GRMZM2G009795	6.18845	5.40399
542	GRMZM2G009808_P01	4.48314	5.98783	k8	GRMZM2G009808	TCA / org. transformation.TCA.aconitase	nearly identical (1164) AT2G05710 | Symbols: | aconitate hydratase, cytoplasmic, putative / citrate hydro-lyase/aconitase, putative | chr2:2141591-2146350 FORWARDnearly identical (1180) ACOC_ORYSA Putative aconitate hydratase, cytoplasmic (EC 4.2.1.3) (Citrate hydro-lyase) (Aconitase) - Oryza sativa (Rice)nearly identical (1290) loc_os03g04410 12003.m05971 protein aconitate hydratase, cytoplasmic…	5.84292	7.19798
543	GRMZM2G009849_P01	5.02514	3.69204	k1	GRMZM2G009849	cell.organisation	nearly identical (1579) AT2G35630 | Symbols: MOR1, GEM1 | MOR1 (MICROTUBULE ORGANIZATION 1); microtubule binding | chr2:14966828-14980361 FORWARDnearly identical (2172) loc_os01g60040 12001.m12135 protein cytoskeleton-associated protein 5, putative, expressed seq=cds; coord=3:186172423..186192188:1; parent_gene=GRMZM2G009849	4.15606	3.19412
544	GRMZM2G011078_P01	-0.321808	5.74581	k7	GRMZM2G011078	transport.misc	moderately similar to ( 344) AT2G20840 | Symbols: | secretory carrier membrane protein (SCAMP) family protein | chr2:8971925-8974400 REVERSEhighly similar to ( 529) loc_os03g38590 12003.m101386 protein SC3 protein, putative, expressed seq=cds; coord=1:246406545..246410275:-1; parent_gene=GRMZM2G011078	4.61368	5.42266
545	GRMZM2G011085_P01	2.53722	3.74932	k11	GRMZM2G011085	not assigned.unknown	weakly similar to ( 189) AT5G13070 | Symbols: | MSF1-like family protein | chr5:4148216-4149062 FORWARDmoderately similar to ( 303) loc_os02g48670 12002.m09901 protein px19-like protein, putative, expressed seq=cds; coord=4:163642403..163644995:-1; parent_gene=GRMZM2G011085	3.83604	1.92249
546	GRMZM2G011213_P01	5.35423	2.50617	k1	GRMZM2G011213	not assigned.unknown	weakly similar to ( 128) AT3G55605 | Symbols: | mitochondrial glycoprotein family protein / MAM33 family protein | chr3:20622668-20623889 FORWARDmoderately similar to ( 283) loc_os01g05060 12001.m07140 protein mitochondrial glycoprotein, expressed seq=cds; coord=8:14068425..14071142:-1; parent_gene=GRMZM2G011213	3.58755	2.39083
547	GRMZM2G013002_P01	5.96183	8.11448	k7	GRMZM2G013002	cell wall.modification	weakly similar to ( 200) AT1G65680 | Symbols: ATEXPB2, EXPB2, ATHEXP BETA 1.4 | ATEXPB2 (ARABIDOPSIS THALIANA EXPANSIN B2) | chr1:24427266-24428399 FORWARDhighly similar to ( 507) EXPB4_ORYSA Expansin-B4 precursor (OsEXPB4) (Beta-expansin-4) (OsaEXPb1.7) - Oryza sativa (Rice)highly similar to ( 507) loc_os10g40730 12010.m06841 protein beta-expansin 1a precursor, putative, expressed seq=cds; coord…	8.29859	7.87986
548	GRMZM2G013079_P01	3.80921	1.89695	k12	GRMZM2G013079	protein.glycosylation	highly similar to ( 545) AT1G77810 | Symbols: | galactosyltransferase family protein | chr1:29260899-29263001 REVERSEhighly similar to ( 753) loc_os02g35870 12002.m08675 protein avr9 elicitor response protein, putative, expressed seq=cds; coord=4:122185595..122192142:-1; parent_gene=GRMZM2G013079	2.92388	1.02672
549	GRMZM2G013082_P01	-9.96578	3.24498	k7	GRMZM2G013082	misc.cytochrome P450	highly similar to ( 670) AT5G23190 | Symbols: CYP86B1 | CYP86B1; electron carrier/ heme binding / iron ion binding / monooxygenase/ oxygen binding | chr5:7803478-7805659 REVERSEweakly similar to ( 114) C97B2_SOYBN Cytochrome P450 97B2 (EC 1.14.-.-) - Glycine max (Soybean)highly similar to ( 830) loc_os10g34480 12010.m06272 protein cytochrome P450 86A2, putative, expressed seq=cds; coord=5:2644369…	-1.47752	1.799
550	GRMZM2G015190_P01	5.0454	3.59185	k1	GRMZM2G015190	RNA.regulation of transcription.Chromatin Remodeling Factors	highly similar to ( 577) AT5G22750 | Symbols: RAD5 | RAD5; ATP binding / ATP-dependent helicase/ DNA binding / helicase/ hydrolase, acting on acid anhydrides, in phosphorus-containing anhydrides / nucleic acid binding / protein binding / zinc ion binding | chr5:7565374-7570871 REVERSEhighly similar to ( 709) loc_os02g32570 12002.m33702 protein SWI/SNF-related matrix-associated actin-dependent reg…	3.85612	3.32271
551	GRMZM2G015219_P01	4.44545	1.1417	k2	GRMZM2G015219	signalling.calcium	highly similar to ( 620) AT1G27460 | Symbols: NPGR1 | NPGR1 (NO POLLEN GERMINATION RELATED 1); calmodulin binding | chr1:9534977-9537424 FORWARDnearly identical (1113) loc_os03g10350 12003.m101228 protein NPGR1, putative, expressed seq=cds; coord=1:22888694..22893398:1; parent_gene=GRMZM2G015219	1.00069	0.57385
552	GRMZM2G015277_P01	5.33266	3.47287	k2	GRMZM2G015277	RNA.regulation of transcription.Chromatin Remodeling Factors	weakly similar to ( 116) AT5G18620 | Symbols: CHR17 | CHR17 (CHROMATIN REMODELING FACTOR17); ATP binding / DNA binding / DNA-dependent ATPase/ helicase/ hydrolase, acting on acid anhydrides, in phosphorus-containing anhydrides / nucleic acid binding / nucleosome binding | chr5:6196190-6202058 REVERSEweakly similar to ( 137) ISW2_ORYSA Probable chromatin remodelling complex ATPase chain (EC 3.6.1.…	3.79783	3.67945
553	GRMZM2G009871_P01	6.92449	5.22809	k12	GRMZM2G009871	protein.folding	highly similar to ( 893) AT3G11830 | Symbols: | chaperonin, putative | chr3:3732734-3736156 FORWARDmoderately similar to ( 251) TCPE1_AVESA T-complex protein 1 subunit epsilon (TCP-1-epsilon) (CCT-epsilon) (TCP-K19) - Avena sativa (Oat)highly similar to ( 931) loc_os06g47320 12006.m09258 protein T-complex protein 1 subunit eta, putative, expressed seq=cds; coord=4:237041435..237046635:-1; parent_…	5.79203	4.41004
554	GRMZM2G009876_P01	4.90803	3.51855	k1	GRMZM2G009876	protein.synthesis.ribosomal protein.eukaryotic.40S subunit.S8	moderately similar to ( 416) AT5G06360 | Symbols: | ribosomal protein S8e family protein | chr5:1944835-1946512 FORWARDmoderately similar to ( 462) loc_os07g47580 12007.m079786 protein TGF-beta-inducible nuclear protein 1, putative, expressed seq=cds; coord=2:216550379..216553037:-1; parent_gene=GRMZM2G009876	4.11267	3.49202
555	GRMZM2G009913_P01	4.09161	-9.96578	k2	GRMZM2G009913	not assigned.unknown	moderately similar to ( 330) AT2G33560 | Symbols: | spindle checkpoint protein-related | chr2:14213810-14215918 REVERSEmoderately similar to ( 496) loc_os02g10020 12002.m06299 protein mitotic spindle checkpoint component mad3, putative, expressed seq=cds; coord=5:123897035..123900477:-1; parent_gene=GRMZM2G009913	-9.96578	-3.09502
556	GRMZM2G011404_P02	5.10362	3.89255	k12	GRMZM2G011404	development.unspecified	highly similar to ( 533) AT1G34550 | Symbols: EMB2756 | EMB2756 (EMBRYO DEFECTIVE 2756) | chr1:12647088-12652646 REVERSEhighly similar to ( 874) loc_os11g09170 12011.m05114 protein EMB2756, putative, expressed seq=cds; coord=2:220515496..220525350:-1; parent_gene=GRMZM2G011404	4.25606	3.25526
557	GRMZM2G011483_P01	7.74737	5.25251	k2	GRMZM2G011483	not assigned.unknown	highly similar to ( 797) AT5G26850 | Symbols: | INVOLVED IN: biological_process unknown; LOCATED IN: chloroplast; EXPRESSED IN: 23 plant structures; EXPRESSED DURING: 13 growth stages; BEST Arabidopsis thaliana protein match is: cyclin-related (TAIR:AT2G41830.1); Has 199 Blast hits to 197 proteins in 66 species: Archae - 0; Bacteria - 0; Metazoa - 113; Fungi - 19; Plants - 59; Viruses - 0; Other …	5.43133	5.03707
558	GRMZM2G011491_P01	5.58672	4.08266	k1	GRMZM2G011491	not assigned.unknown	moderately similar to ( 451) AT4G35850 | Symbols: | pentatricopeptide (PPR) repeat-containing protein | chr4:16983638-16986681 FORWARDhighly similar to ( 656) loc_os05g05320 12005.m27700 protein expressed protein seq=cds; coord=8:128128073..128133700:1; parent_gene=GRMZM2G011491	4.33927	4.03496
559	GRMZM2G013100_P01	5.12655	4.08931	k2	GRMZM2G013100	not assigned.unknown	moderately similar to ( 258) AT5G22450 | Symbols: | unknown protein | chr5:7437145-7442856 REVERSEnearly identical (1011) loc_os05g01690 12005.m04706 protein expressed protein seq=cds; coord=8:134717595..134726644:1; parent_gene=GRMZM2G013100	3.87586	4.35346
560	GRMZM2G013152_P01	3.5648	3.341	k11	GRMZM2G013152	nucleotide metabolism.phosphotransfer and pyrophosphatases.adenylate kinase	weakly similar to ( 181) AT3G01820 | Symbols: | adenylate kinase family protein | chr3:293981-295357 REVERSEweakly similar to ( 154) KADC_SOLTU Adenylate kinase, chloroplast precursor (EC 2.7.4.3) (ATP-AMP transphosphorylase) - Solanum tuberosum (Potato)moderately similar to ( 388) loc_os08g02540 12008.m04398 protein adenylate kinase, chloroplast precursor, putative, expressed seq=cds; coord=6:55…	4.63194	2.62703
561	GRMZM2G013201_P02	3.16155	5.69566	k9	GRMZM2G013201	not assigned.unknown	weakly similar to ( 152) loc_os01g13420 12001.m07951 protein heme-binding protein 2, putative, expressed seq=cds; coord=3:1609638..1613490:-1; parent_gene=GRMZM2G013201	4.82237	4.21861
562	GRMZM2G015291_P01	5.0343	5.26197	k11	GRMZM2G015291	not assigned.unknown	highly similar to ( 616) AT5G47020 | Symbols: | glycine-rich protein | chr5:19082005-19089800 FORWARDhighly similar to ( 822) loc_os04g10380 12004.m06290 protein expressed protein seq=cds; coord=10:99738226..99759399:1; parent_gene=GRMZM2G015291	5.11097	3.59522
563	GRMZM2G015361_P03	6.35894	1.86987	k3	GRMZM2G015361	protein.targeting.secretory pathway.unspecified	moderately similar to ( 357) AT3G62290 | Symbols: ATARFA1E | ATARFA1E (ADP-ribosylation factor A1E); GTP binding / phospholipase activator/ protein binding | chr3:23052287-23053545 FORWARDmoderately similar to ( 359) ARF2_ORYSA ADP-ribosylation factor 2 - Oryza sativa (Rice)moderately similar to ( 363) loc_os01g16030 12001.m150547 protein ADP-ribosylation factor, putative, expressed seq=cds; coor…	3.5813	3.629
564	GRMZM2G015384_P01	5.9884	4.20661	k1	GRMZM2G015384	cell.organisation	highly similar to ( 577) AT1G18450 | Symbols: ATARP4, ARP4 | ATARP4; structural constituent of cytoskeleton | chr1:6348199-6351766 FORWARDmoderately similar to ( 236) ACT_VOLCA Actin - Volvox carterihighly similar to ( 737) loc_os08g04280 12008.m04572 protein actin-like protein 6A, putative, expressed seq=cds; coord=1:2876246..2896381:-1; parent_gene=GRMZM2G015384	4.73516	4.26684
565	GRMZM2G009928_P01	2.76715	4.31842	k7	GRMZM2G009928	not assigned.unknown	moderately similar to ( 259) AT2G02590 | Symbols: | FUNCTIONS IN: molecular_function unknown; INVOLVED IN: biological_process unknown; LOCATED IN: chloroplast; EXPRESSED IN: 21 plant structures; EXPRESSED DURING: 13 growth stages; CONTAINS InterPro DOMAIN/s: Putative small multi-drug export (InterPro:IPR009577); Has 213 Blast hits to 213 proteins in 89 species: Archae - 35; Bacteria - 146; Metazo…	3.87724	4.09965
566	GRMZM2G009995_P01	4.6856	1.52941	k3	GRMZM2G009995	signalling.receptor kinases.leucine rich repeat VI	moderately similar to ( 433) AT1G14390 | Symbols: | leucine-rich repeat transmembrane protein kinase, putative | chr1:4924277-4926794 FORWARDweakly similar to ( 125) CRI4_MAIZE Putative receptor protein kinase CRINKLY4 precursor (EC 2.7.11.1) - Zea mays (Maize)highly similar to ( 939) loc_os06g38970 12006.m08435 protein ATP binding protein, putative, expressed seq=cds; coord=9:88729883..88735673:…	3.47741	2.762
567	GRMZM2G010000_P01	2.63623	3.5587	k11	GRMZM2G010000	stress.abiotic.heat	moderately similar to ( 346) AT4G02100 | Symbols: | DNAJ heat shock N-terminal domain-containing protein | chr4:930228-932049 FORWARDhighly similar to ( 670) loc_os03g19200 12003.m07337 protein heat shock protein binding protein, putative, expressed seq=cds; coord=1:48553016..48556046:-1; parent_gene=GRMZM2G010000	3.52858	1.55354
568	GRMZM2G011520_P01	4.6011	6.65865	k8	GRMZM2G011520	not assigned.unknown	weakly similar to ( 181) AT5G03455 | Symbols: CDC25, ARATH;CDC25, ACR2 | CDC25; arsenate reductase/ protein tyrosine phosphatase | chr5:862592-863949 FORWARDmoderately similar to ( 230) loc_os10g39860 12010.m06757 protein expressed protein seq=cds; coord=9:126671626..126675008:-1; parent_gene=GRMZM2G011520	6.10399	6.71591
569	GRMZM2G011523_P04	3.0149	2.81807	k5	GRMZM2G011523	not assigned.unknown	seq=cds; coord=3:23955988..24095931:-1; parent_gene=GRMZM2G011523	4.0921	8.18964
570	GRMZM2G011526_P01	4.90548	4.74669	k11	GRMZM2G011526	signalling.receptor kinases.leucine rich repeat VIII-2	highly similar to ( 778) AT1G07650 | Symbols: | leucine-rich repeat transmembrane protein kinase, putative | chr1:2359817-2366423 REVERSEmoderately similar to ( 227) NORK_MEDTR Nodulation receptor kinase precursor (EC 2.7.11.1) (Does not make infections protein 2) (Symbiosis receptor-like kinase) (MtSYMRK) - Medicago truncatula (Barrel medic)nearly identical (1044) loc_os09g17630 12009.m05021 pro…	5.38305	3.68917
571	GRMZM2G013236_P01	5.12886	6.13288	k9	GRMZM2G013236	protein.postranslational modification	moderately similar to ( 279) AT1G30270 | Symbols: CIPK23, SnRK3.23, ATCIPK23, LKS1 | CIPK23 (CBL-INTERACTING PROTEIN KINASE 23); kinase/ protein binding / protein serine/threonine kinase | chr1:10655270-10658524 FORWARDmoderately similar to ( 206) CIPK1_ORYSA CIPK-like protein 1 (EC 2.7.11.1) (OsCK1) - Oryza sativa (Rice)moderately similar to ( 355) loc_os07g05620 12007.m29069 protein CIPK-like p…	6.0295	5.42313
572	GRMZM2G013255_P01	2.0394	5.26474	k9	GRMZM2G013255	cell wall.degradation.mannan-xylose-arabinose-fucose	moderately similar to ( 415) AT2G28100 | Symbols: ATFUC1 | ATFUC1 (alpha-L-fucosidase 1); alpha-L-fucosidase | chr2:11974803-11976489 FORWARDmoderately similar to ( 405) FUCO1_ORYSA Putative alpha-L-fucosidase 1 precursor (EC 3.2.1.51) (Alpha-L-fucoside fucohydrolase) - Oryza sativa (Rice)highly similar to ( 726) loc_os09g34920 12009.m06492 protein alpha-L-fucosidase 1 precursor, putative, expres…	4.89745	3.4938
573	GRMZM2G013283_P01	2.4315	3.5566	k9	GRMZM2G013283	DNA.synthesis/chromatin structure	nearly identical (1177) AT1G58060 | Symbols: | helicase domain-containing protein | chr1:21489480-21501775 REVERSEnearly identical (2001) loc_os04g35260 12004.m35315 protein ATP binding protein, putative, expressed seq=cds; coord=2:50455257..50509467:1; parent_gene=GRMZM2G013283	3.71075	3.04133
574	GRMZM2G015419_P04	4.60236	6.61406	k8	GRMZM2G015419	hormone metabolism.jasmonate.synthesis-degradation.lipoxygenase	highly similar to ( 899) AT3G45140 | Symbols: LOX2, ATLOX2 | LOX2 (LIPOXYGENASE 2); lipoxygenase | chr3:16525437-16529233 FORWARDnearly identical (1258) LOX23_HORVU Lipoxygenase 2.3, chloroplast precursor (EC 1.13.11.12) (LOX2:Hv:3) - Hordeum vulgare (Barley)nearly identical (1270) loc_os02g10120 12002.m06309 protein lipoxygenase 2.3, chloroplast precursor, putative, expressed seq=cds; coord=4:23…	7.65716	8.18108
575	GRMZM2G015432_P01	5.10165	3.291	k2	GRMZM2G015432	not assigned.unknown	very weakly similar to (88.2) AT5G45410 | Symbols: | unknown protein | chr5:18402071-18403282 REVERSEweakly similar to ( 157) loc_os07g06550 12007.m05115 protein expressed protein seq=cds; coord=6:121718383..121723319:-1; parent_gene=GRMZM2G015432	3.22827	2.83724
576	GRMZM2G015542_P01	1.28647	7.4472	k7	GRMZM2G015542	misc.cytochrome P450	moderately similar to ( 348) AT3G26330 | Symbols: CYP71B37 | CYP71B37; electron carrier/ heme binding / iron ion binding / monooxygenase/ oxygen binding | chr3:9646873-9648536 REVERSEmoderately similar to ( 405) C71D8_SOYBN Cytochrome P450 71D8 (EC 1.14.-.-) (P450 CP7) - Glycine max (Soybean)highly similar to ( 779) loc_os09g10340 12009.m04299 protein cytochrome P450 71D7, putative, expressed seq…	7.25328	5.68396
577	GRMZM2G010011_P01	5.83422	1.08012	k1	GRMZM2G010011	RNA.regulation of transcription.unclassified	highly similar to ( 527) AT4G15080 | Symbols: | zinc finger (DHHC type) family protein | chr4:8609085-8612229 REVERSEhighly similar to ( 990) loc_os04g49560 12004.m09889 protein metal ion binding protein, putative, expressed seq=cds; coord=2:14438836..14448559:1; parent_gene=GRMZM2G010011	1.77013	0.716849
578	GRMZM2G010017_P01	4.54068	3.90047	k12	GRMZM2G010017	protein.postranslational modification	highly similar to ( 551) AT3G51370 | Symbols: | protein phosphatase 2C, putative / PP2C, putative | chr3:19070387-19071975 FORWARDhighly similar to ( 686) loc_os03g04430 12003.m34777 protein protein phosphatase 2C, putative, expressed seq=cds; coord=9:151815439..151819668:1; parent_gene=GRMZM2G010017	4.90664	3.75036
579	GRMZM2G010044_P01	2.18178	5.39547	k7	GRMZM2G010044	TCA / org. transformation.TCA.aconitase	highly similar to ( 798) AT4G13430 | Symbols: IIL1 | IIL1 (ISOPROPYL MALATE ISOMERASE LARGE SUBUNIT 1); 4 iron, 4 sulfur cluster binding / hydro-lyase/ lyase | chr4:7804194-7807789 REVERSEvery weakly similar to (81.6) ACOC_CUCMA Aconitate hydratase, cytoplasmic (EC 4.2.1.3) (Citrate hydro-lyase) (Aconitase) - Cucurbita maxima (Pumpkin) (Winter squash)highly similar to ( 891) loc_os02g03260 12002.…	5.21844	5.35504
580	GRMZM2G011588_P01	6.50456	7.52403	k8	GRMZM2G011588	RNA.regulation of transcription.HB,Homeobox transcription factor family	moderately similar to ( 344) AT4G34610 | Symbols: BLH6 | BLH6 (BELL1-LIKE HOMEODOMAIN 6); DNA binding / transcription factor | chr4:16530546-16532498 REVERSEhighly similar to ( 968) loc_os03g47740 12003.m34907 protein BEL1-related homeotic protein 30, putative, expressed seq=cds; coord=1:256483251..256489486:1; parent_gene=GRMZM2G011588	7.35213	8.04401
581	GRMZM2G011590_P01	3.96893	5.91523	k8	GRMZM2G011590	transport.peptides and oligopeptides	moderately similar to ( 319) AT1G22550 | Symbols: | proton-dependent oligopeptide transport (POT) family protein | chr1:7966608-7968552 REVERSEmoderately similar to ( 422) loc_os04g59480 12004.m10824 protein POT family protein, expressed seq=cds; coord=10:149370031..149391434:1; parent_gene=GRMZM2G011590	4.6665	5.61751
582	GRMZM2G011592_P01	4.92893	4.70894	k6	GRMZM2G011592	transport.calcium	moderately similar to ( 473) AT3G51860 | Symbols: CAX3, ATHCX1, CAX1-LIKE, ATCAX3 | CAX3 (CATION EXCHANGER 3); calcium:cation antiporter/ calcium:hydrogen antiporter/ cation:cation antiporter | chr3:19239458-19242519 FORWARDhighly similar to ( 650) CAX1A_ORYSA Vacuolar cation/proton exchanger 1a (Ca(2+)/H(+) exchanger 1a) (OsCAX1a) - Oryza sativa (Rice)highly similar to ( 650) loc_os01g37690 1200…	5.71664	5.97588
583	GRMZM2G013324_P01	6.39477	2.27122	k3	GRMZM2G013324	lipid metabolism.lipid degradation.lysophospholipases.glycerophosphodiester phosphodiesterase	highly similar to ( 710) AT4G26690 | Symbols: SHV3, MRH5, GPDL2 | SHV3 (SHAVEN 3); glycerophosphodiester phosphodiesterase/ kinase | chr4:13456793-13459890 REVERSEnearly identical (1085) loc_os02g37590 12002.m08847 protein glycerophosphoryl diester phosphodiesterase family protein, putative, expressed seq=cds; coord=5:179010381..179015571:1; parent_gene=GRMZM2G013324	5.31996	4.53649
584	GRMZM2G013349_P01	1.91158	4.79296	k7	GRMZM2G013349	protein.glycosylation	moderately similar to ( 463) AT1G76340 | Symbols: | integral membrane family protein | chr1:28635188-28636306 REVERSEhighly similar to ( 570) loc_os03g11590 12003.m101239 protein expressed protein seq=cds; coord=9:146779302..146784173:1; parent_gene=GRMZM2G013349	4.71871	4.48736
585	GRMZM2G013461_P01	5.23267	6.43571	k9	GRMZM2G013461	protein.degradation.cysteine protease	moderately similar to ( 270) AT3G12490 | Symbols: ATCYSB | cysteine protease inhibitor, putative / cystatin, putative | chr3:3960523-3961777 REVERSEweakly similar to ( 125) CYTI_VIGUN Cysteine proteinase inhibitor (Cystatin) - Vigna unguiculata (Cowpea)moderately similar to ( 359) loc_os01g16430 12001.m08239 protein multidomain cystatin, putative, expressed seq=cds; coord=8:3347680..3350552:1; pa…	6.40279	5.70325
586	GRMZM2G015599_P01	2.91433	-1.47889	k2	GRMZM2G015599	not assigned.unknown	seq=cds; coord=10:46266576..46268016:-1; parent_gene=GRMZM2G015599	-1.82636	1.31266
587	GRMZM2G015605_P01	6.76774	8.97665	k8	GRMZM2G015605	not assigned.unknown	very weakly similar to (83.2) LTI6B_ORYSA Hydrophobic protein LTI6B (Low temperature-induced protein 6B) - Oryza sativa (Rice)very weakly similar to (83.2) loc_os05g04700 12005.m05001 protein hydrophobic protein LTI6B, putative, expressed seq=cds; coord=10:87270038..87270963:-1; parent_gene=GRMZM2G015605	9.01795	10.1301
588	GRMZM2G015610_P01	5.1444	4.20721	k11	GRMZM2G015610	protein.postranslational modification	highly similar to ( 530) AT1G47380 | Symbols: | protein phosphatase 2C-related / PP2C-related | chr1:17373004-17375305 REVERSEhighly similar to ( 657) loc_os04g37660 12004.m35322 protein catalytic/ protein phosphatase type 2C, putative, expressed seq=cds; coord=2:44386603..44391746:1; parent_gene=GRMZM2G015610	5.55365	2.83223
589	GRMZM2G010085_P01	6.59066	4.71273	k2	GRMZM2G010085	RNA.regulation of transcription.Chromatin Remodeling Factors	nearly identical (1559) AT5G18620 | Symbols: CHR17 | CHR17 (CHROMATIN REMODELING FACTOR17); ATP binding / DNA binding / DNA-dependent ATPase/ helicase/ hydrolase, acting on acid anhydrides, in phosphorus-containing anhydrides / nucleic acid binding / nucleosome binding | chr5:6196190-6202058 REVERSEnearly identical (1721) ISW2_ORYSA Probable chromatin remodelling complex ATPase chain (EC 3.6.1.-)…	4.87254	4.92871
590	GRMZM2G010095_P01	5.14914	2.05231	k2	GRMZM2G010095	not assigned.unknown	highly similar to ( 629) AT3G01810 | Symbols: | FUNCTIONS IN: molecular_function unknown; INVOLVED IN: biological_process unknown; LOCATED IN: plasma membrane; EXPRESSED IN: 21 plant structures; EXPRESSED DURING: 13 growth stages; BEST Arabidopsis thaliana protein match is: nucleolar protein gar2-related (TAIR:AT2G42320.2); Has 1224 Blast hits to 385 proteins in 102 species: Archae - 2; Bacteria …	2.70484	3.26916
591	GRMZM2G010105_P01	3.77458	0.309713	k1	GRMZM2G010105	DNA.synthesis/chromatin structure	moderately similar to ( 322) AT1G65470 | Symbols: FAS1, NFB2 | FAS1 (FASCIATA 1); histone binding | chr1:24319906-24323879 REVERSEhighly similar to ( 610) loc_os01g67100 12001.m12813 protein expressed protein seq=cds; coord=8:164356753..164363486:-1; parent_gene=GRMZM2G010105	1.59452	0.120372
592	GRMZM2G011608_P01	4.62114	3.02422	k12	GRMZM2G011608	RNA.processing	moderately similar to ( 442) AT3G51620 | Symbols: | unknown protein | chr3:19143859-19147944 FORWARDhighly similar to ( 748) loc_os12g02260 12012.m073739 protein nucleic acid binding protein, putative, expressed seq=cds; coord=3:230653193..230659378:-1; parent_gene=GRMZM2G011608	4.15366	1.11633
593	GRMZM2G011631_P01	4.66057	3.25387	k1	GRMZM2G011631	DNA.synthesis/chromatin structure	nearly identical (1519) AT1G08260 | Symbols: EMB529 | TIL1 (TILTED 1); DNA binding / DNA-directed DNA polymerase/ nucleic acid binding / nucleotide binding / zinc ion binding | chr1:2590944-2606892 FORWARDnearly identical (1981) loc_os02g30800 12002.m08223 protein DNA polymerase family B, exonuclease domain containing protein, expressed seq=cds; coord=5:164340015..164361538:1; parent_gene=GRMZM2G…	3.43433	2.83328
594	GRMZM2G011662_P02	3.0507	-0.277372	k2	GRMZM2G011662	minor CHO metabolism.others	moderately similar to ( 470) AT3G61610 | Symbols: | aldose 1-epimerase family protein | chr3:22799480-22801029 FORWARDhighly similar to ( 551) loc_os05g49430 12005.m09013 protein apospory-associated protein C, putative, expressed seq=cds; coord=6:165349659..165353186:1; parent_gene=GRMZM2G011662	-1.43219	1.75413
595	GRMZM2G013465_P01	3.37963	-1.27663	k1	GRMZM2G013465	protein.postranslational modification	highly similar to ( 641) AT5G25510 | Symbols: | serine/threonine protein phosphatase 2A (PP2A) regulatory subunit B, putative | chr5:8882728-8884325 REVERSEhighly similar to ( 746) loc_os05g48150 12005.m08886 protein transposon protein, putative, unclassified, expressed seq=cds; coord=8:66473072..66475799:1; parent_gene=GRMZM2G013465	1.3759	-1.07004
596	GRMZM2G013471_P01	4.15279	2.70246	k2	GRMZM2G013471	not assigned.unknown	moderately similar to ( 484) AT1G27510 | Symbols: | INVOLVED IN: response to singlet oxygen; LOCATED IN: thylakoid membrane; EXPRESSED IN: 22 plant structures; EXPRESSED DURING: 13 growth stages; BEST Arabidopsis thaliana protein match is: EX1 (EXECUTER1) (TAIR:AT4G33630.2); Has 213 Blast hits to 208 proteins in 76 species: Archae - 0; Bacteria - 13; Metazoa - 63; Fungi - 31; Plants - 69; Viruses…	2.70118	2.51184
597	GRMZM2G013555_P01	2.65035	-3.43725	k2	GRMZM2G013555	hormone metabolism.abscisic acid.induced-regulated-responsive-activated	moderately similar to ( 420) loc_os01g52780 12001.m11451 protein TB2/DP1, HVA22 family protein, expressed seq=cds; coord=3:201178986..201181785:1; parent_gene=GRMZM2G013555	-9.96578	-9.96578
598	GRMZM2G015767_P01	3.46447	-1.49317	k1	GRMZM2G015767	transport.peptides and oligopeptides	highly similar to ( 513) AT2G02040 | Symbols: ATPTR2-B, NTR1, PTR2-B, PTR2, ATPTR2 | PTR2 (PEPTIDE TRANSPORTER 2); dipeptide transporter/ high affinity oligopeptide transporter/ nitrate transmembrane transporter/ peptide transporter/ transporter/ tripeptide transporter | chr2:487542-489707 FORWARDhighly similar to ( 650) loc_os10g22560 12010.m21862 protein peptide transporter PTR2, putative, expr…	0.274843	-0.386119
599	GRMZM2G015861_P01	5.8043	3.61271	k2	GRMZM2G015861	cell.organisation	weakly similar to ( 195) AT3G60830 | Symbols: ATARP7, ARP7 | ATARP7 (ACTIN-RELATED PROTEIN 7); structural constituent of cytoskeleton | chr3:22474298-22476000 FORWARDvery weakly similar to (82.4) ACT13_SOLTU Actin-101 - Solanum tuberosum (Potato)weakly similar to ( 158) loc_os03g56970 12003.m10616 protein ATARP7, putative, expressed seq=cds; coord=5:31818815..31828131:1; parent_gene=GRMZM2G015861	3.88124	3.74199
600	GRMZM2G015869_P01	4.92096	6.72863	k7	GRMZM2G015869	not assigned.unknown	moderately similar to ( 370) AT5G40670 | Symbols: | PQ-loop repeat family protein / transmembrane family protein | chr5:16285968-16287591 FORWARDhighly similar to ( 516) loc_os12g18110 12012.m073812 protein cystinosin, putative, expressed seq=cds; coord=10:12922239..12927857:-1; parent_gene=GRMZM2G015869	5.96163	6.2846
601	GRMZM2G010152_P01	3.63662	4.82643	k8	GRMZM2G010152	transport.metal	nearly identical (1280) AT5G44790 | Symbols: RAN1, HMA7 | RAN1 (RESPONSIVE-TO-ANTAGONIST 1); ATPase, coupled to transmembrane movement of ions, phosphorylative mechanism / copper ion transmembrane transporter | chr5:18075846-18079817 REVERSEweakly similar to ( 148) ACA1_ORYSA Calcium-transporting ATPase 1, plasma membrane-type (EC 3.6.3.8) (Ca(2+)-ATPase isoform 1) (Plastid envelope ATPase 1) - O…	4.42481	4.87932
602	GRMZM2G010196_P01	4.16425	0.429001	k3	GRMZM2G010196	not assigned.unknown	moderately similar to ( 207) AT5G58250 | Symbols: | unknown protein | chr5:23559558-23560372 FORWARDmoderately similar to ( 273) loc_os03g21370 12003.m07543 protein expressed protein seq=cds; coord=1:54598727..54601782:1; parent_gene=GRMZM2G010196	3.18107	3.26119
603	GRMZM2G010202_P02	3.59275	4.94413	k9	GRMZM2G010202	lipid metabolism.exotics (steroids, squalene etc).sphingolipids.serine C-palmitoyltransferase	highly similar to ( 553) AT5G23670 | Symbols: LCB2 | LCB2; protein binding / serine C-palmitoyltransferase | chr5:7981889-7985037 FORWARDhighly similar to ( 640) loc_os01g70380 12001.m13086 protein serine palmitoyltransferase 2, putative, expressed seq=cds; coord=8:159979626..159983891:1; parent_gene=GRMZM2G010202	4.8441	4.13762
604	GRMZM2G011742_P01	7.71679	5.61467	k12	GRMZM2G011742	cell wall.cell wall proteins.HRGP	moderately similar to ( 344) AT3G22440 | Symbols: | hydroxyproline-rich glycoprotein family protein | chr3:7959854-7961886 FORWARDhighly similar to ( 656) loc_os07g07680 12007.m29080 protein hydroxyproline-rich glycoprotein, putative, expressed seq=cds; coord=7:8700166..8703806:-1; parent_gene=GRMZM2G011742	5.47346	4.35721
605	GRMZM2G011746_P01	2.74079	4.84882	k9	GRMZM2G011746	transport.unspecified cations	moderately similar to ( 450) AT1G10830 | Symbols: | sodium symporter-related | chr1:3606411-3607449 REVERSEhighly similar to ( 520) loc_os12g21710 12012.m06016 protein nnrU, putative, expressed seq=cds; coord=10:13607878..13611432:1; parent_gene=GRMZM2G011746	4.61683	3.09605
606	GRMZM2G011923_P02	5.93831	5.3342	k12	GRMZM2G011923	stress.abiotic.touch/wounding	moderately similar to ( 335) AT3G27090 | Symbols: | FUNCTIONS IN: molecular_function unknown; INVOLVED IN: biological_process unknown; LOCATED IN: cellular_component unknown; EXPRESSED IN: 24 plant structures; EXPRESSED DURING: 15 growth stages; CONTAINS InterPro DOMAIN/s: Development and cell death domain (InterPro:IPR013989), Kelch related (InterPro:IPR013089); BEST Arabidopsis thaliana protein…	5.42098	4.11877
607	GRMZM2G013588_P01	3.45966	2.05874	k1	GRMZM2G013588	not assigned.unknown	highly similar to ( 692) AT5G49110 | Symbols: | unknown protein | chr5:19900203-19905925 FORWARDnearly identical (1363) loc_os03g22190 12003.m07622 protein expressed protein seq=cds; coord=1:57096643..57102772:-1; parent_gene=GRMZM2G013588	2.22373	1.76283
608	GRMZM2G013639_P01	3.78045	5.55191	k8	GRMZM2G013639	not assigned.unknown	moderately similar to ( 437) AT3G62370 | Symbols: | unknown protein | chr3:23080789-23083234 FORWARDhighly similar to ( 625) loc_os03g19580 12003.m35183 protein expressed protein seq=cds; coord=1:49814504..49819093:-1; parent_gene=GRMZM2G013639	5.27025	6.1056
609	GRMZM2G013657_P01	4.71041	-1.3933	k1	GRMZM2G013657	RNA.regulation of transcription.AP2/EREBP, APETALA2/Ethylene-responsive element binding protein family	moderately similar to ( 294) AT2G41710 | Symbols: | ovule development protein, putative | chr2:17400274-17402903 REVERSEweakly similar to ( 140) BBM2_BRANA Protein BABY BOOM 2 (BnBBM2) - Brassica napus (Rape)highly similar to ( 515) loc_os05g32270 12005.m083578 protein AP2 domain transcription factor, putative, expressed seq=cds; coord=6:143296685..143303409:1; parent_gene=GRMZM2G013657	0.133701	-3.09361
610	GRMZM2G015875_P01	7.21294	5.74677	k2	GRMZM2G015875	protein.degradation	moderately similar to ( 412) AT1G67230 | Symbols: LINC1 | LINC1 (LITTLE NUCLEI1) | chr1:25151561-25156032 REVERSEnearly identical (1291) loc_os02g48010 12002.m09835 protein nuclear matrix constituent protein 1, putative, expressed seq=cds; coord=4:161070624..161077204:-1; parent_gene=GRMZM2G015875	5.97622	6.27377
611	GRMZM2G015881_P01	4.88196	4.70232	k10	GRMZM2G015881	RNA.regulation of transcription.putative transcription regulator	weakly similar to ( 155) AT1G29220 | Symbols: | transcriptional regulator family protein | chr1:10210678-10212571 REVERSEmoderately similar to ( 389) loc_os01g55490 12001.m42726 protein transcription regulator, putative, expressed seq=cds; coord=3:195416508..195423273:-1; parent_gene=GRMZM2G015881	4.32527	5.35295
612	GRMZM2G015886_P01	4.46821	-9.96578	k1	GRMZM2G015886	cell wall.cellulose synthesis.cellulose synthase	nearly identical (1518) AT1G02730 | Symbols: ATCSLD5, CSLD5 | ATCSLD5; 1,4-beta-D-xylan synthase/ cellulose synthase | chr1:594697-598473 REVERSEnearly identical (1830) loc_os12g36890 12012.m07474 protein CSLD4 - cellulose synthase-like family D, expressed seq=cds; coord=10:22261833..22266237:1; parent_gene=GRMZM2G015886	-2.3707	-9.96578
613	GRMZM2G010298_P01	5.07591	5.33747	k5	GRMZM2G010298	protein.postranslational modification	moderately similar to ( 391) AT3G15260 | Symbols: | protein phosphatase 2C, putative / PP2C, putative | chr3:5138842-5140242 FORWARDhighly similar to ( 516) loc_os07g32380 12007.m07503 protein protein phosphatase 2C isoform epsilon, putative, expressed seq=cds; coord=7:151508928..151519024:-1; parent_gene=GRMZM2G010298	5.16203	6.28077
614	GRMZM2G010306_P01	3.3815	-9.96578	k1	GRMZM2G010306	misc.dynamin	nearly identical (1013) AT1G53140 | Symbols: | dynamin family protein | chr1:19799271-19802441 FORWARDnearly identical (1394) loc_os01g54420 12001.m11606 protein ATP binding protein, putative, expressed seq=cds; coord=3:197386891..197392522:-1; parent_gene=GRMZM2G010306	-2.39375	-9.96578
615	GRMZM2G010315_P01	4.62357	3.33815	k2	GRMZM2G010315	cell.organisation	moderately similar to ( 458) AT3G12380 | Symbols: ATARP5 | ATARP5 (ACTIN-RELATED PROTEIN 5); structural constituent of cytoskeleton | chr3:3938309-3940710 REVERSEvery weakly similar to (88.2) ACT2_ORYSA Actin-2 - Oryza sativa (Rice)very weakly similar to (89.7) loc_os05g01600 12005.m27520 protein actin-97, putative, expressed seq=cds; coord=8:14099597..14109108:-1; parent_gene=GRMZM2G010315	3.76468	3.73882
616	GRMZM2G012030_P02	5.26864	5.32451	k11	GRMZM2G012030	protein.postranslational modification	moderately similar to ( 333) AT1G03080 | Symbols: | FUNCTIONS IN: molecular_function unknown; INVOLVED IN: biological_process unknown; LOCATED IN: plasma membrane; EXPRESSED IN: 22 plant structures; EXPRESSED DURING: 13 growth stages; CONTAINS InterPro DOMAIN/s: Prefoldin (InterPro:IPR009053), KIP1-like (InterPro:IPR011684); BEST Arabidopsis thaliana protein match is: kinase interacting family pr…	5.37738	3.34969
617	GRMZM2G012031_P01	5.11148	3.79279	k12	GRMZM2G012031	not assigned.unknown	nearly identical (1821) AT2G34680 | Symbols: AIR9 | AIR9; protein binding | chr2:14616947-14628300 REVERSEnearly identical (1317) loc_os07g05470 12007.m66708 protein AIR9, putative, expressed seq=cds; coord=7:5108191..5127980:1; parent_gene=GRMZM2G012031	3.99898	2.92409
618	GRMZM2G012046_P01	1.842	3.68212	k8	GRMZM2G012046	not assigned.unknown	moderately similar to ( 491) AT1G14780 | Symbols: | FUNCTIONS IN: molecular_function unknown; INVOLVED IN: biological_process unknown; LOCATED IN: cellular_component unknown; EXPRESSED IN: 13 plant structures; EXPRESSED DURING: 6 growth stages; CONTAINS InterPro DOMAIN/s: Membrane attack complex component/perforin/complement C9 (InterPro:IPR001862); BEST Arabidopsis thaliana protein match is: unk…	2.75466	4.55679
619	GRMZM2G013765_P01	4.11338	2.88798	k2	GRMZM2G013765	RNA.regulation of transcription.putative transcription regulator	weakly similar to ( 159) AT1G32810 | Symbols: | protein binding / zinc ion binding | chr1:11881810-11885843 FORWARDhighly similar to ( 768) loc_os04g14510 12004.m35254 protein PHD-finger family protein, expressed seq=cds; coord=2:83777065..83795439:-1; parent_gene=GRMZM2G013765	2.93008	3.0713
620	GRMZM2G013794_P03	4.99836	3.62048	k2	GRMZM2G013794	RNA.regulation of transcription.SET-domain transcriptional regulator family	highly similar to ( 959) AT1G05830 | Symbols: ATX2 | ATX2 (ARABIDOPSIS TRITHORAX-LIKE PROTEIN 2); DNA binding / histone methyltransferase(H3-K4 specific) | chr1:1754452-1761225 FORWARDvery weakly similar to (89.0) EZ1_MAIZE Polycomb protein EZ1 (Enhancer of zeste protein 1) - Zea mays (Maize)nearly identical (1469) loc_os09g04890 12009.m21967 protein histone-lysine N-methyltransferase, H3 lysine-…	3.73022	3.779
621	GRMZM2G013811_P01	4.13824	0.513548	k3	GRMZM2G013811	major CHO metabolism.degradation.starch.D enzyme	highly similar to ( 743) AT5G64860 | Symbols: DPE1 | DPE1 (DISPROPORTIONATING ENZYME); 4-alpha-glucanotransferase/ catalytic/ cation binding | chr5:25925373-25928788 REVERSEhighly similar to ( 743) DPEP_SOLTU 4-alpha-glucanotransferase, chloroplast precursor (EC 2.4.1.25) (Amylomaltase) (Disproportionating enzyme) (D-enzyme) - Solanum tuberosum (Potato)highly similar to ( 944) loc_os07g43390 1200…	2.98809	2.31877
622	GRMZM2G008444_P01	3.62837	-0.133242	k1	GRMZM2G008444	not assigned.unknown	moderately similar to ( 210) AT2G38370 | Symbols: | unknown protein | chr2:16072184-16074168 REVERSEmoderately similar to ( 479) loc_os07g48080 12007.m09023 protein expressed protein seq=cds; coord=2:216846903..216849385:1; parent_gene=GRMZM2G008444	-0.158777	-1.66362
623	GRMZM2G008456_P01	4.88825	6.1362	k9	GRMZM2G008456	DNA.synthesis/chromatin structure.histone	very weakly similar to (99.4) AT3G18035 | Symbols: HON4 | HON4; DNA binding | chr3:6169384-6171558 REVERSEweakly similar to ( 179) loc_os05g51850 12005.m27999 protein DNA-binding protein, putative, expressed seq=cds; coord=6:109592211..109594652:-1; parent_gene=GRMZM2G008456	5.02818	5.0186
624	GRMZM2G008490_P01	5.22578	3.01776	k1	GRMZM2G008490	not assigned.unknown	weakly similar to ( 127) AT3G15095 | Symbols: | unknown protein | chr3:5082830-5084050 FORWARDhighly similar to ( 919) loc_os06g24540 12006.m07105 protein expressed protein seq=cds; coord=1:50678627..50682435:1; parent_gene=GRMZM2G008490	3.19562	2.20535
625	GRMZM2G010321_P01	5.95489	3.55453	k1	GRMZM2G010321	PS.photorespiration.glycine cleavage.H protein	moderately similar to ( 239) AT2G35120 | Symbols: | glycine cleavage system H protein, mitochondrial, putative | chr2:14805913-14807274 REVERSEweakly similar to ( 200) GCSH_FLAPR Glycine cleavage system H protein, mitochondrial precursor - Flaveria pringleimoderately similar to ( 271) loc_os02g07410 12002.m33576 protein glycine cleavage system H protein, mitochondrial precursor, putative, express…	4.03304	3.54454
626	GRMZM2G010328_P01	5.54101	4.04542	k1	GRMZM2G010328	amino acid metabolism.synthesis.aromatic aa.phenylalanine and tyrosine	highly similar to ( 668) AT4G33680 | Symbols: AGD2 | AGD2 (ABERRANT GROWTH AND DEATH 2); L,L-diaminopimelate aminotransferase/ transaminase | chr4:16171847-16174630 REVERSEhighly similar to ( 779) loc_os03g18810 12003.m35176 protein transaminase/ transferase, transferring nitrogenous groups, putative, expressed seq=cds; coord=1:46852658..46861936:1; parent_gene=GRMZM2G010328	4.45521	3.99255
627	GRMZM2G010349_P01	5.42881	3.22513	k2	GRMZM2G010349	PS.lightreaction.state transition	moderately similar to ( 345) AT1G68830 | Symbols: STN7 | STN7 (Stt7 homolog STN7); kinase/ protein kinase | chr1:25872654-25875473 REVERSEweakly similar to ( 147) STT7_CHLRE Serine/threonine-protein kinase stt7, chloroplast precursor (EC 2.7.11.1) - Chlamydomonas reinhardtiimoderately similar to ( 472) loc_os05g47560 12005.m08829 protein serine/threonine-protein kinase SNT7, chloroplast precursor…	3.15777	5.25663
628	GRMZM2G012052_P01	6.45469	8.56848	k9	GRMZM2G012052	protein.degradation.ubiquitin.E2	moderately similar to ( 262) AT3G46460 | Symbols: UBC13 | UBC13 (ubiquitin-conjugating enzyme 13); ubiquitin-protein ligase | chr3:17096120-17097315 REVERSEmoderately similar to ( 259) UBC7_WHEAT Ubiquitin-conjugating enzyme E2 7 (EC 6.3.2.19) (Ubiquitin-protein ligase 7) (Ubiquitin carrier protein 7) - Triticum aestivum (Wheat)moderately similar to ( 284) loc_os05g38550 12005.m08034 protein ubiq…	7.84251	7.33767
629	GRMZM2G012127_P01	5.50765	2.65371	k12	GRMZM2G012127	not assigned.unknown	seq=cds; coord=2:63165312..63165976:1; parent_gene=GRMZM2G012127	3.85373	-1.16207
630	GRMZM2G012160_P01	4.81594	6.418	k8	GRMZM2G012160	protein.degradation.cysteine protease	weakly similar to ( 128) AT3G12490 | Symbols: ATCYSB | cysteine protease inhibitor, putative / cystatin, putative | chr3:3960523-3961777 REVERSEmoderately similar to ( 203) CYT1_MAIZE Cystatin-1 precursor (Cystatin I) (Corn kernel cysteine proteinase inhibitor) - Zea mays (Maize)weakly similar to ( 152) loc_os01g58890 12001.m43503 protein cystatin-1 precursor, putative, expressed seq=cds; coord=8…	6.40969	7.81353
631	GRMZM2G013814_P01	4.89242	3.22993	k1	GRMZM2G013814	not assigned.unknown	moderately similar to ( 227) AT3G51140 | Symbols: | INVOLVED IN: biological_process unknown; LOCATED IN: chloroplast, chloroplast inner membrane, chloroplast envelope; EXPRESSED IN: 22 plant structures; EXPRESSED DURING: 13 growth stages; BEST Arabidopsis thaliana protein match is: CDF1 (CELL GROWTH DEFECT FACTOR 1) (TAIR:AT5G23040.1); Has 133 Blast hits to 133 proteins in 42 species: Archae - 0;…	4.03594	3.25477
632	GRMZM2G013821_P01	7.44653	5.1125	k1	GRMZM2G013821	RNA.regulation of transcription.Nucleosome/chromatin assembly factor group	very weakly similar to (80.9) HMGL_VICFA HMG1/2-like protein - Vicia faba (Broad bean)weakly similar to ( 133) loc_os02g44930 12002.m09533 protein HMG1/2-like protein, putative, expressed seq=cds; coord=5:194043178..194045076:1; parent_gene=GRMZM2G013821	5.16219	4.20497
633	GRMZM2G013908_P01	4.90286	3.58012	k2	GRMZM2G013908	RNA.regulation of transcription.putative transcription regulator	highly similar to ( 607) AT1G04950 | Symbols: TAFII59 | TAF6 (TBP-ASSOCIATED FACTOR 6); DNA binding / RNA polymerase II transcription factor/ transcription initiation factor | chr1:1403606-1407184 REVERSEhighly similar to ( 897) loc_os01g32750 12001.m09594 protein TBP-associated 59 kDa subunit protein, putative, expressed seq=cds; coord=9:142035044..142040976:-1; parent_gene=GRMZM2G013908	3.84459	4.09441
634	GRMZM2G008501_P01	4.12418	2.39101	k1	GRMZM2G008501	misc.UDP glucosyl and glucoronyl transferases	moderately similar to ( 496) AT2G38650 | Symbols: GAUT7, LGT7 | GAUT7 (GALACTURONOSYLTRANSFERASE 7); polygalacturonate 4-alpha-galacturonosyltransferase/ transferase, transferring glycosyl groups | chr2:16161856-16165523 REVERSEhighly similar to ( 959) loc_os03g21250 12003.m07531 protein transferase, transferring glycosyl groups, putative, expressed seq=cds; coord=1:54463588..54469320:-1; parent_…	3.43948	2.25014
635	GRMZM2G008556_P01	4.90194	3.45718	k12	GRMZM2G008556	cell.organisation	highly similar to ( 705) AT1G24764 | Symbols: ATMAP70-2 | ATMAP70-2 (microtubule-associated proteins 70-2); microtubule binding | chr1:8760001-8763256 REVERSEhighly similar to ( 880) loc_os06g14080 12006.m06123 protein ATMAP70-4, putative, expressed seq=cds; coord=6:115639609..115647217:-1; parent_gene=GRMZM2G008556	3.62429	1.66377
636	GRMZM2G008607_P01	3.91841	5.19863	k8	GRMZM2G008607	not assigned.unknown	moderately similar to ( 412) AT1G07040 | Symbols: | unknown protein | chr1:2161225-2163035 REVERSEhighly similar to ( 573) loc_os10g32680 12010.m065282 protein expressed protein seq=cds; coord=1:234307913..234320907:1; parent_gene=GRMZM2G008607	4.85815	5.30967
637	GRMZM2G010363_P01	5.16074	6.97058	k7	GRMZM2G010363	transport.misc	moderately similar to ( 410) AT5G47730 | Symbols: | SEC14 cytosolic factor, putative / polyphosphoinositide-binding protein, putative | chr5:19334592-19336158 REVERSEhighly similar to ( 528) loc_os09g08390 12009.m059943 protein SEC14 cytosolic factor, putative, expressed seq=cds; coord=2:154601868..154610777:1; parent_gene=GRMZM2G010363	6.94504	6.76257
638	GRMZM2G010452_P01	3.89709	2.32793	k1	GRMZM2G010452	protein.targeting.nucleus	nearly identical (1074) AT3G08947 | Symbols: | binding / protein transporter | chr3:2724007-2726722 FORWARDnearly identical (1426) loc_os05g28510 12005.m083698 protein importin beta-1 subunit, putative, expressed seq=cds; coord=8:115785909..115791621:-1; parent_gene=GRMZM2G010452	2.59714	2.08706
639	GRMZM2G010460_P01	2.5831	4.14318	k8	GRMZM2G010460	protein.degradation.ubiquitin.E2	moderately similar to ( 278) AT3G15355 | Symbols: UBC25, PFU1 | UBC25 (UBIQUITIN-CONJUGATING ENZYME 25); small conjugating protein ligase | chr3:5183858-5186669 FORWARDmoderately similar to ( 469) loc_os01g13280 12001.m07938 protein baculoviral IAP repeat-containing protein 6, putative, expressed seq=cds; coord=3:1684241..1688895:1; parent_gene=GRMZM2G010460	3.00649	4.15944
640	GRMZM2G012209_P04	4.38383	2.92495	k1	GRMZM2G012209	stress.biotic	weakly similar to ( 140) loc_os10g04540 12010.m03866 protein conserved hypothetical protein seq=cds; coord=5:39871797..39883911:1; parent_gene=GRMZM2G012209	3.42939	2.38279
641	GRMZM2G012224_P01	5.9459	-2.58781	k3	GRMZM2G012224	not assigned.unknown	moderately similar to ( 428) AT3G08030 | Symbols: | unknown protein | chr3:2564517-2565819 FORWARDhighly similar to ( 635) loc_os03g59300 12003.m34946 protein expressed protein seq=cds; coord=1:290521787..290523917:1; parent_gene=GRMZM2G012224	1.31266	2.54478
642	GRMZM2G012262_P01	5.19414	3.40663	k12	GRMZM2G012262	DNA.unspecified	moderately similar to ( 219) AT1G71260 | Symbols: ATWHY2 | ATWHY2 (A. THALIANA WHIRLY 2); DNA binding | chr1:26861849-26863391 REVERSEmoderately similar to ( 363) loc_os02g06370 12002.m33561 protein DNA binding protein, putative, expressed seq=cds; coord=4:237029769..237035483:1; parent_gene=GRMZM2G012262	3.60937	2.18438
643	GRMZM2G013986_P01	5.13526	6.45091	k9	GRMZM2G013986	protein.degradation.subtilases	moderately similar to ( 481) AT1G04110 | Symbols: SDD1 | SDD1 (STOMATAL DENSITY AND DISTRIBUTION); serine-type endopeptidase | chr1:1061457-1063784 REVERSEnearly identical (1196) loc_os03g02750 12003.m05815 protein xylem serine proteinase 1 precursor, putative, expressed seq=cds; coord=1:4052734..4055543:-1; parent_gene=GRMZM2G013986	6.28429	4.70905
644	GRMZM2G014004_P01	5.23246	6.63164	k9	GRMZM2G014004	protein.degradation	moderately similar to ( 256) AT2G43210 | Symbols: | UBX domain-containing protein | chr2:17960942-17963560 FORWARDhighly similar to ( 518) loc_os11g18880 12011.m28785 protein UBX domain containing protein, expressed seq=cds; coord=4:196513488..196545715:-1; parent_gene=GRMZM2G014004	5.84321	5.45251
645	GRMZM2G014066_P01	3.82359	4.30409	k6	GRMZM2G014066	stress.abiotic.drought/salt	very weakly similar to (87.4) AT3G05700 | Symbols: | INVOLVED IN: response to water deprivation; CONTAINS InterPro DOMAIN/s: Drought induced 19 (InterPro:IPR008598); BEST Arabidopsis thaliana protein match is: drought-responsive family protein (TAIR:AT5G26990.1); Has 167 Blast hits to 167 proteins in 27 species: Archae - 0; Bacteria - 0; Metazoa - 38; Fungi - 0; Plants - 128; Viruses - 0; Other E…	5.35903	5.07839
646	GRMZM2G008622_P01	-0.0198293	1.9928	k6	GRMZM2G008622	not assigned.unknown	highly similar to ( 525) AT5G23390 | Symbols: | unknown protein | chr5:7870719-7874283 REVERSEnearly identical (1002) loc_os04g58100 12004.m10692 protein expressed protein seq=cds; coord=10:148233861..148237411:1; parent_gene=GRMZM2G008622	5.05059	4.61052
647	GRMZM2G008647_P01	4.1227	2.06723	k2	GRMZM2G008647	protein.synthesis.ribosomal protein.eukaryotic.40S subunit.S4	very weakly similar to (80.5) RS4_MAIZE 40S ribosomal protein S4 - Zea mays (Maize)very weakly similar to (80.5) loc_os01g25610 12001.m09024 protein 40S ribosomal protein S4, putative, expressed seq=cds; coord=5:113060005..113066202:-1; parent_gene=GRMZM2G008647	2.50218	3.19068
648	GRMZM2G008663_P01	4.00984	0.874412	k1	GRMZM2G008663	RNA.processing.splicing	moderately similar to ( 436) AT5G46400 | Symbols: AT PRP39-2, PRP39-2 | PRP39-2 | chr5:18820032-18824522 FORWARDhighly similar to ( 686) loc_os08g29124 12008.m06916 protein expressed protein seq=cds; coord=1:219723696..219761118:1; parent_gene=GRMZM2G008663	1.52695	-0.048284
649	GRMZM2G010468_P01	2.30867	5.29532	k8	GRMZM2G010468	amino acid metabolism.synthesis.aromatic aa.phenylalanine	highly similar to ( 745) AT2G30490 | Symbols: ATC4H, C4H, CYP73A5 | C4H (CINNAMATE-4-HYDROXYLASE); trans-cinnamate 4-monooxygenase | chr2:12993861-12995683 REVERSEhighly similar to ( 768) TCMO_CATRO Trans-cinnamate 4-monooxygenase (EC 1.14.13.11) (Cinnamic acid 4-hydroxylase) (CA4H) (C4H) (P450C4H) (Cytochrome P450 73) - Catharanthus roseus (Rosy periwinkle) (Madagascar periwinkle)highly similar …	4.84542	5.64796
650	GRMZM2G010599_P03	5.33157	4.30198	k1	GRMZM2G010599	not assigned.unknown	seq=cds; coord=10:106247942..106249853:1; parent_gene=GRMZM2G010599	4.95988	4.4604
651	GRMZM2G010637_P01	6.29365	4.96713	k1	GRMZM2G010637	not assigned.unknown	nearly identical (1202) AT5G47690 | Symbols: | binding | chr5:19317899-19327014 FORWARDnearly identical (2001) loc_os06g17840 12006.m06496 protein HEAT repeat family protein, expressed seq=cds; coord=9:37286589..37305954:-1; parent_gene=GRMZM2G010637	5.15047	4.74674
652	GRMZM2G012263_P01	0.564233	3.03983	k6	GRMZM2G012263	misc.peroxidases	moderately similar to ( 215) AT4G11290 | Symbols: | peroxidase, putative | chr4:6869993-6871476 FORWARDweakly similar to ( 189) PER2_ARAHY Cationic peroxidase 2 precursor (EC 1.11.1.7) (PNPC2) - Arachis hypogaea (Peanut)moderately similar to ( 457) loc_os06g27850 12006.m07330 protein peroxidase 56 precursor, putative, expressed seq=cds; coord=6:110782796..110784480:1; parent_gene=GRMZM2G012263	6.85599	6.75986
653	GRMZM2G012276_P01	3.87337	0.387037	k3	GRMZM2G012276	redox.peroxiredoxin	moderately similar to ( 265) AT3G26060 | Symbols: ATPRX Q | ATPRX Q; antioxidant/ peroxiredoxin | chr3:9524807-9526123 FORWARDmoderately similar to ( 276) loc_os06g09610 12006.m05679 protein peroxiredoxin bcp, putative, expressed seq=cds; coord=6:107735311..107736884:1; parent_gene=GRMZM2G012276	1.54207	3.66401
654	GRMZM2G012306_P01	1.46092	4.40365	k9	GRMZM2G012306	transport.peptides and oligopeptides	moderately similar to ( 412) AT2G02040 | Symbols: ATPTR2-B, NTR1, PTR2-B, PTR2, ATPTR2 | PTR2 (PEPTIDE TRANSPORTER 2); dipeptide transporter/ high affinity oligopeptide transporter/ nitrate transmembrane transporter/ peptide transporter/ transporter/ tripeptide transporter | chr2:487542-489707 FORWARDhighly similar to ( 676) loc_os10g42900 12010.m07041 protein peptide transporter PTR2, putative, …	5.1598	3.43416
655	GRMZM2G014071_P01	1.40022	3.52532	k8	GRMZM2G014071	stress.biotic	moderately similar to ( 216) AT3G52430 | Symbols: PAD4, ATPAD4 | PAD4 (PHYTOALEXIN DEFICIENT 4); lipase/ protein binding / triacylglycerol lipase | chr3:19431566-19434292 FORWARDhighly similar to ( 843) loc_os11g09010 12011.m079958 protein phytoalexin-deficient 4-1 protein, putative, expressed seq=cds; coord=4:211593844..211597848:1; parent_gene=GRMZM2G014071	2.534	4.23373
656	GRMZM2G014136_P01	4.46342	5.91252	k8	GRMZM2G014136	lipid metabolism.lipid degradation.beta-oxidation.acyl CoA DH	highly similar to ( 890) AT1G06290 | Symbols: ACX3, ATACX3 | ACX3 (ACYL-COA OXIDASE 3); acyl-CoA oxidase | chr1:1922423-1926002 FORWARDmoderately similar to ( 339) ACOX2_CUCMA Acyl-coenzyme A oxidase, peroxisomal precursor (EC 1.3.3.6) (AOX) (Long-chain acyl-CoA oxidase) - Cucurbita maxima (Pumpkin) (Winter squash)nearly identical (1103) loc_os06g24704 12006.m07120 protein acyl-coenzyme A oxidase…	5.42954	6.53911
657	GRMZM2G014193_P01	3.85815	5.06144	k9	GRMZM2G014193	misc.acid and other phosphatases	highly similar to ( 631) AT3G07130 | Symbols: ATPAP15, PAP15 | PAP15 (PURPLE ACID PHOSPHATASE 15); acid phosphatase/ protein serine/threonine phosphatase | chr3:2255763-2257981 REVERSEmoderately similar to ( 236) PPAF_SOYBN Purple acid phosphatase precursor (EC 3.1.3.2) (Manganese(II) purple acid phosphatase) - Glycine max (Soybean)highly similar to ( 939) loc_os08g17784 12008.m61969 protein purp…	4.70356	3.93568
658	GRMZM2G008751_P01	1.88187	3.81889	k10	GRMZM2G008751	not assigned.unknown	moderately similar to ( 366) AT3G03990 | Symbols: | esterase/lipase/thioesterase family protein | chr3:1033788-1034591 FORWARDmoderately similar to ( 468) loc_os03g10620 12003.m35082 protein sigma factor sigB regulation protein rsbQ, putative, expressed seq=cds; coord=9:147818378..147819931:-1; parent_gene=GRMZM2G008751	1.33758	2.20713
659	GRMZM2G009019_P01	5.71841	0.912775	k2	GRMZM2G009019	not assigned.unknown	seq=cds; coord=4:119469467..119471407:1; parent_gene=GRMZM2G009019	1.56531	2.28286
660	GRMZM2G009045_P01	0.382222	4.91826	k10	GRMZM2G009045	transport.metabolite transporters at the mitochondrial membrane	moderately similar to ( 480) AT5G14040 | Symbols: | mitochondrial phosphate transporter | chr5:4531059-4532965 REVERSEhighly similar to ( 508) loc_os09g28160 12009.m05967 protein phosphate carrier protein, mitochondrial precursor, putative, expressed seq=cds; coord=7:125101929..125104115:1; parent_gene=GRMZM2G009045	0.963461	7.1204
661	GRMZM2G010657_P01	4.66663	2.52425	k12	GRMZM2G010657	cell.organisation	highly similar to ( 535) AT4G16340 | Symbols: SPK1 | SPK1 (SPIKE1); GTP binding / GTPase binding / guanyl-nucleotide exchange factor | chr4:9228773-9241060 REVERSE seq=cds; coord=1:53822733..53830790:1; parent_gene=GRMZM2G010657	2.66221	1.00452
662	GRMZM2G010669_P02	4.98615	5.34659	k11	GRMZM2G010669	RNA.regulation of transcription.MADS box transcription factor family	moderately similar to ( 224) AT2G42830 | Symbols: SHP2, AGL5 | SHP2 (SHATTERPROOF 2); protein binding / transcription factor | chr2:17820602-17823806 FORWARDmoderately similar to ( 301) MAD13_ORYSA MADS-box transcription factor 13 (OsMADS13) (RMADS206) - Oryza sativa (Rice)moderately similar to ( 303) loc_os12g10540 12012.m073791 protein MADS-box transcription factor 13, putative, expressed seq=c…	4.74279	3.44884
663	GRMZM2G010745_P01	3.50186	0.553712	k2	GRMZM2G010745	stress.biotic	moderately similar to ( 348) AT1G14530 | Symbols: THH1 | THH1 (TOM THREE HOMOLOG 1); virion binding | chr1:4971420-4973597 REVERSEmoderately similar to ( 412) loc_os02g45870 12002.m09624 protein tobamovirus multiplication 3, putative, expressed seq=cds; coord=5:196787217..196790061:1; parent_gene=GRMZM2G010745	1.13225	0.923798
664	GRMZM2G012413_P01	4.05098	-9.96578	k3	GRMZM2G012413	not assigned.unknown	moderately similar to ( 311) AT4G35730 | Symbols: | unknown protein | chr4:16931111-16933241 FORWARDhighly similar to ( 565) loc_os09g37510 12009.m06698 protein expressed protein seq=cds; coord=7:147379851..147382886:1; parent_gene=GRMZM2G012413	-2.29205	-3.05993
665	GRMZM2G012434_P01	5.76333	7.18635	k7	GRMZM2G012434	transport.peptides and oligopeptides	moderately similar to ( 478) AT2G02040 | Symbols: ATPTR2-B, NTR1, PTR2-B, PTR2, ATPTR2 | PTR2 (PEPTIDE TRANSPORTER 2); dipeptide transporter/ high affinity oligopeptide transporter/ nitrate transmembrane transporter/ peptide transporter/ transporter/ tripeptide transporter | chr2:487542-489707 FORWARDhighly similar to ( 826) loc_os10g42870 12010.m21991 protein peptide transporter PTR2, putative, …	7.21929	6.76621
666	GRMZM2G012455_P01	0.406661	4.05353	k11	GRMZM2G012455	stress.abiotic.heat	weakly similar to ( 144) AT5G12020 | Symbols: HSP17.6II | HSP17.6II (17.6 KDA CLASS II HEAT SHOCK PROTEIN) | chr5:3882409-3882876 REVERSEmoderately similar to ( 227) HSP23_MAIZE 17.0 kDa class II heat shock protein (HSP 18) - Zea mays (Maize)weakly similar to ( 187) loc_os01g08860 12001.m150501 protein 17.5 kDa class II heat shock protein, putative, expressed seq=cds; coord=9:132219222..132220264…	3.78972	-2.1279
667	GRMZM2G014276_P01	3.19177	2.34428	k12	GRMZM2G014276	development.unspecified	nearly identical (1056) AT5G16750 | Symbols: TOZ | TOZ (TORMOZEMBRYO DEFECTIVE); nucleotide binding | chr5:5504541-5509266 REVERSEvery weakly similar to (97.4) PF20_CHLRE Flagellar WD repeat protein PF20 - Chlamydomonas reinhardtiinearly identical (1413) loc_os04g50660 12004.m09963 protein U3 small nucleolar RNA-associated protein 13, putative, expressed seq=cds; coord=2:13346087..13352270:1; par…	2.87551	0.522668
668	GRMZM2G014295_P01	3.54801	1.90866	k12	GRMZM2G014295	not assigned.unknown	moderately similar to ( 303) AT2G26810 | Symbols: | unknown protein | chr2:11434317-11436078 REVERSEmoderately similar to ( 399) loc_os07g44730 12007.m08694 protein S-adenosylmethionine-dependent methyltransferase/ methyltransferase, putative, expressed seq=cds; coord=7:169262908..169269277:-1; parent_gene=GRMZM2G014295	2.05058	0.340806
669	GRMZM2G014400_P01	2.58671	3.89238	k7	GRMZM2G014400	RNA.RNA binding	moderately similar to ( 446) AT3G07810 | Symbols: | heterogeneous nuclear ribonucleoprotein, putative / hnRNP, putative | chr3:2492875-2495102 FORWARDvery weakly similar to (98.6) ROC1_NICSY 29 kDa ribonucleoprotein A, chloroplast precursor (CP29A) - Nicotiana sylvestris (Wood tobacco)highly similar to ( 766) loc_os07g39560 12007.m29242 protein RNA-binding protein, putative, expressed seq=cds; co…	4.30294	3.72666
670	GRMZM2G009136_P01	4.85968	8.23259	k9	GRMZM2G009136	cell.organisation	moderately similar to ( 327) AT1G68090 | Symbols: ANNAT5, ANN5 | ANN5; calcium ion binding / calcium-dependent phospholipid binding | chr1:25519442-25520774 REVERSEmoderately similar to ( 209) ANX4_FRAAN Annexin-like protein RJ4 - Fragaria ananassa (Strawberry)highly similar to ( 572) loc_os09g23160 12009.m059972 protein annexin A4, putative, expressed seq=cds; coord=2:178875051..178880178:1; par…	8.55678	6.61186
671	GRMZM2G009144_P01	-9.96578	4.65935	k7	GRMZM2G009144	not assigned.unknown	weakly similar to ( 167) loc_os07g34020 12007.m07660 protein expressed protein seq=cds; coord=7:153841808..153843099:1; parent_gene=GRMZM2G009144	3.48181	3.86593
672	GRMZM2G009214_P01	4.2915	-0.135058	k1	GRMZM2G009214	protein.synthesis.ribosomal protein.eukaryotic.60S subunit.L34	moderately similar to ( 295) AT3G20260 | Symbols: | structural constituent of ribosome | chr3:7064190-7065751 REVERSEhighly similar to ( 535) loc_os08g40820 12008.m26749 protein expressed protein seq=cds; coord=4:41890329..41895220:-1; parent_gene=GRMZM2G009214	0.958051	-1.47279
673	GRMZM2G010765_P01	2.77811	2.46827	k5	GRMZM2G010765	transport.misc	highly similar to ( 522) AT5G52450 | Symbols: | MATE efflux protein-related | chr5:21289042-21291749 REVERSEhighly similar to ( 714) loc_os04g30490 12004.m08154 protein transparent testa 12 protein, putative, expressed seq=cds; coord=2:77778398..77782907:-1; parent_gene=GRMZM2G010765	2.65132	4.08024
674	GRMZM2G010768_P01	5.0326	2.82579	k1	GRMZM2G010768	minor CHO metabolism.myo-inositol.InsP Synthases	moderately similar to ( 311) AT2G22240 | Symbols: ATMIPS2, MIPS2 | MIPS2 (MYO-INOSITOL-1-PHOSTPATE SYNTHASE 2); binding / catalytic/ inositol-3-phosphate synthase | chr2:9451901-9453375 REVERSEmoderately similar to ( 324) INO1_MAIZE Inositol-3-phosphate synthase (EC 5.5.1.4) (Myo-inositol-1-phosphate synthase) (MI-1-P synthase) (IPS) - Zea mays (Maize)moderately similar to ( 318) loc_os03g09250 1…	3.28568	2.21295
675	GRMZM2G010834_P01	5.13229	3.97775	k4	GRMZM2G010834	transport.misc	highly similar to ( 541) AT1G55690 | Symbols: | SEC14 cytosolic factor family protein / phosphoglyceride transfer family protein | chr1:20808622-20811831 REVERSEhighly similar to ( 994) loc_os08g25310 12008.m06549 protein phosphatidylinositol transfer-like protein III, putative, expressed seq=cds; coord=4:65676749..65697167:1; parent_gene=GRMZM2G010834	5.11228	5.07239
676	GRMZM2G012501_P01	5.51523	5.03577	k12	GRMZM2G012501	cell.vesicle transport	nearly identical (1281) AT4G34450 | Symbols: | coatomer gamma-2 subunit, putative / gamma-2 coat protein, putative / gamma-2 COP, putative | chr4:16471956-16476795 FORWARDnearly identical (1511) loc_os03g12590 12003.m06709 protein coatomer subunit gamma-2, putative, expressed seq=cds; coord=1:30753587..30762772:-1; parent_gene=GRMZM2G012501	5.2539	4.02321
677	GRMZM2G012546_P01	-9.96578	3.55453	k7	GRMZM2G012546	Biodegradation of Xenobiotics	moderately similar to ( 238) AT5G06570 | Symbols: | hydrolase | chr5:2008075-2011013 REVERSEweakly similar to ( 113) GID1_ORYSA Gibberellin receptor GID1 (EC 3.-.-.-) (Gibberellin-insensitive dwarf protein 1) (Protein GIBBERELLIN INSENSITIVE DWARF1) - Oryza sativa (Rice)moderately similar to ( 385) loc_os07g06850 12007.m05145 protein gibberellin receptor GID1L2, putative, expressed seq=cds; coord…	0.909387	3.0484
678	GRMZM2G012566_P01	3.55988	5.75674	k7	GRMZM2G012566	not assigned.unknown	weakly similar to ( 121) AT3G09085 | Symbols: | unknown protein | chr3:2782238-2782576 FORWARDweakly similar to ( 174) loc_os03g15910 12003.m07028 protein transmembrane protein, putative, expressed seq=cds; coord=1:38547957..38550734:-1; parent_gene=GRMZM2G012566	4.5017	4.68173
679	GRMZM2G014452_P01	5.26988	4.88085	k5	GRMZM2G014452	not assigned.unknown	moderately similar to ( 285) AT2G39740 | Symbols: | unknown protein | chr2:16576250-16578704 FORWARDmoderately similar to ( 362) loc_os01g62780 12001.m12398 protein expressed protein seq=cds; coord=3:179994408..180000402:-1; parent_gene=GRMZM2G014452	4.74733	5.82848
680	GRMZM2G014508_P03	4.09809	3.29815	k5	GRMZM2G014508	secondary metabolism.isoprenoids.non-mevalonate pathway.geranylgeranyl pyrophosphate synthase	highly similar to ( 503) AT2G34630 | Symbols: GPPS, GPS1 | geranyl diphosphate synthase, putative / GPPS, putative / dimethylallyltransferase, putative / prenyl transferase, putative | chr2:14578689-14581632 FORWARDvery weakly similar to (95.9) GGPPS_HEVBR Geranylgeranyl pyrophosphate synthetase, chloroplast precursor (GGPP synthetase) [Includes: Dimethylallyltranstransferase (EC 2.5.1.1); Gerany…	3.02195	4.88466
681	GRMZM2G014577_P01	4.80359	3.39149	k1	GRMZM2G014577	development.unspecified	highly similar to ( 544) AT1G29030 | Symbols: | apoptosis inhibitory 5 (API5) family protein | chr1:10129201-10133697 REVERSEhighly similar to ( 788) loc_os02g20930 12002.m07333 protein apoptosis inhibitor 5, putative, expressed seq=cds; coord=5:106628156..106663599:1; parent_gene=GRMZM2G014577	3.77101	3.35677
682	GRMZM2G009223_P01	4.5183	2.59212	k3	GRMZM2G009223	PS.carbon concentrating mechanism.C4	moderately similar to ( 484) AT1G61800 | Symbols: GPT2 | GPT2; antiporter/ glucose-6-phosphate transmembrane transporter | chr1:22824527-22826459 FORWARDmoderately similar to ( 227) TPT_PEA Triose phosphate/phosphate translocator, chloroplast precursor (cTPT) (p36) (E30) - Pisum sativum (Garden pea)highly similar to ( 545) loc_os07g34006 12007.m07659 protein glucose-6-phosphate/phosphate transloc…	3.37177	3.98374
683	GRMZM2G009265_P01	4.00103	0.745304	k1	GRMZM2G009265	development.unspecified	moderately similar to ( 470) AT3G61790 | Symbols: | seven in absentia (SINA) family protein | chr3:22871974-22873543 REVERSEweakly similar to ( 151) SINAL_DROME Probable E3 ubiquitin-protein ligase sina-like CG13030 (EC 6.3.2.-) - Drosophila melanogaster (Fruit fly)highly similar to ( 620) loc_os07g46560 12007.m08873 protein ubiquitin ligase SINAT5, putative, expressed seq=cds; coord=7:171186250.…	2.39784	-0.370037
684	GRMZM2G009282_P01	5.29828	2.78277	k1	GRMZM2G009282	misc.gluco-, galacto- and mannosidases	nearly identical (1265) AT1G68560 | Symbols: ATXYL1, XYL1 | XYL1 (ALPHA-XYLOSIDASE 1); alpha-N-arabinofuranosidase/ hydrolase, hydrolyzing O-glycosyl compounds / xylan 1,4-beta-xylosidase | chr1:25734435-25737897 REVERSEhighly similar to ( 832) AGLU_ORYSA Probable alpha-glucosidase Os06g0675700 precursor (EC 3.2.1.20) (Maltase) - Oryza sativa (Rice)nearly identical (1707) loc_os01g03950 12001.m07…	3.91957	2.94658
685	GRMZM2G010855_P01	5.16368	3.54752	k2	GRMZM2G010855	protein.postranslational modification	moderately similar to ( 324) AT1G07430 | Symbols: | protein phosphatase 2C, putative / PP2C, putative | chr1:2281151-2282656 REVERSEmoderately similar to ( 471) loc_os03g16170 12003.m07054 protein protein phosphatase 2C, putative, expressed seq=cds; coord=1:39139491..39141597:-1; parent_gene=GRMZM2G010855	3.3927	5.16399
686	GRMZM2G010868_P01	7.08465	10.8479	k7	GRMZM2G010868	lipid metabolism.lipid transfer proteins etc	very weakly similar to (96.3) AT2G38540 | Symbols: LP1, LTP1, ATLTP1 | LP1; calmodulin binding | chr2:16130418-16130893 FORWARDweakly similar to ( 157) NLTP_MAIZE Nonspecific lipid-transfer protein precursor (LTP) (Phospholipid transfer protein) (PLTP) (Allergen Zea m 14) - Zea mays (Maize)weakly similar to ( 143) loc_os11g24070 12011.m06333 protein nonspecific lipid-transfer protein 1 precursor,…	11.1605	11.0341
687	GRMZM2G010871_P01	5.57311	6.35849	k11	GRMZM2G010871	stress.abiotic.heat	moderately similar to ( 319) AT3G22830 | Symbols: AT-HSFA6B, HSFA6B | AT-HSFA6B; DNA binding / transcription factor | chr3:8078981-8080895 FORWARDhighly similar to ( 523) loc_os10g28340 12010.m21892 protein heat shock factor protein HSF30, putative, expressed seq=cds; coord=1:239615545..239619172:-1; parent_gene=GRMZM2G010871	5.44228	3.5712
688	GRMZM2G012584_P01	4.97448	4.28461	k12	GRMZM2G012584	signalling.calcium	moderately similar to ( 266) AT5G03040 | Symbols: iqd2 | iqd2 (IQ-domain 2); calmodulin binding | chr5:710380-712406 REVERSEhighly similar to ( 560) loc_os05g03190 12005.m04853 protein IQD1, putative, expressed seq=cds; coord=8:131678500..131682399:-1; parent_gene=GRMZM2G012584	4.50798	3.21085
689	GRMZM2G012611_P01	1.70541	1.65745	k6	GRMZM2G012611	not assigned.unknown	weakly similar to ( 123) AT1G08800 | Symbols: | unknown protein | chr1:2813578-2817078 REVERSEmoderately similar to ( 490) loc_os10g27480 12010.m05681 protein expressed protein seq=cds; coord=1:241259218..241270285:-1; parent_gene=GRMZM2G012611	6.81591	6.65432
690	GRMZM2G012631_P01	8.83253	8.61256	k11	GRMZM2G012631	stress.abiotic.heat	nearly identical (1067) AT5G56030 | Symbols: HSP81-2, ERD8, HSP90.2 | HSP81-2 (HEAT SHOCK PROTEIN 81-2); ATP binding | chr5:22686923-22689433 FORWARDnearly identical (1104) HSP81_ORYSA Heat shock protein 81-1 (HSP81-1) (Heat shock protein 82) - Oryza sativa (Rice)nearly identical (1104) loc_os08g39140 12008.m080203 protein heat shock protein 81-1, putative, expressed seq=cds; coord=4:198369976..1…	8.37143	6.57372
691	GRMZM2G014653_P01	4.73376	3.86935	k10	GRMZM2G014653	RNA.regulation of transcription.NAC domain transcription factor family	moderately similar to ( 348) AT1G01720 | Symbols: ATAF1, ANAC002 | ATAF1; transcription activator/ transcription factor | chr1:268471-269514 FORWARDmoderately similar to ( 491) NAC48_ORYSA NAC domain-containing protein 48 (ONAC048) - Oryza sativa (Rice)moderately similar to ( 491) loc_os01g66120 12001.m43315 protein NAC domain-containing protein 48, putative, expressed seq=cds; coord=3:170820346.…	2.06871	5.76961
692	GRMZM2G014695_P03	2.26208	8.71377	k8	GRMZM2G014695	not assigned.unknown	seq=cds; coord=2:62376418..62378814:-1; parent_gene=GRMZM2G014695	7.7277	10.2528
693	GRMZM2G014750_P01	6.6779	4.66528	k12	GRMZM2G014750	RNA.regulation of transcription.unclassified	moderately similar to ( 342) AT4G32720 | Symbols: AtLa1 | AtLa1 (Arabidopsis thaliana La protein 1); RNA binding | chr4:15787313-15789498 FORWARDhighly similar to ( 632) loc_os02g39700 12002.m33762 protein RNA-binding protein, putative, expressed seq=cds; coord=5:183319186..183326822:-1; parent_gene=GRMZM2G014750	4.70233	3.46956
694	GRMZM2G009335_P03	6.4152	8.33559	k7	GRMZM2G009335	not assigned.unknown	seq=cds; coord=9:82282564..82284565:-1; parent_gene=GRMZM2G009335	8.1023	8.24832
695	GRMZM2G009348_P01	3.39352	0.781651	k1	GRMZM2G009348	secondary metabolism.flavonoids.chalcones	moderately similar to ( 302) AT5G13930 | Symbols: CHS, TT4, ATCHS | TT4 (TRANSPARENT TESTA 4); naringenin-chalcone synthase | chr5:4488762-4490035 FORWARDmoderately similar to ( 318) CHSY_ORYSA Chalcone synthase (EC 2.3.1.74) (Naregenin-chalcone synthase) - Oryza sativa (Rice)moderately similar to ( 344) loc_os11g32580 12011.m07159 protein chalcone synthase 3, putative, expressed seq=cds; coord=4…	2.90549	0.0142337
696	GRMZM2G009353_P02	4.86395	1.9652	k2	GRMZM2G009353	transport.potassium	nearly identical (1141) AT1G31120 | Symbols: KUP10 | KUP10; potassium ion transmembrane transporter | chr1:11104375-11107361 REVERSEnearly identical (1436) HAK12_ORYSA Putative potassium transporter 12 (OsHAK12) - Oryza sativa (Rice)nearly identical (1364) loc_os04g52390 12004.m10133 protein potassium transporter 11, putative, expressed seq=cds; coord=10:63553774..63558734:1; parent_gene=GRMZM2G0…	1.95116	2.20601
697	GRMZM2G010884_P01	5.48108	7.1089	k7	GRMZM2G010884	PS.lightreaction.photosystem I.LHC-I	moderately similar to ( 423) AT1G61520 | Symbols: LHCA3 | LHCA3; chlorophyll binding | chr1:22700493-22701149 FORWARDweakly similar to ( 145) CB12_PETHY Chlorophyll a-b binding protein, chloroplast precursor (LHCI type II CAB) - Petunia hybrida (Petunia)moderately similar to ( 437) loc_os02g10390 12002.m33354 protein chlorophyll a-b binding protein 8, chloroplast precursor, putative, expressed se…	7.02447	6.52989
698	GRMZM2G010909_P01	3.8076	7.58886	k8	GRMZM2G010909	signalling.receptor kinases.misc	very weakly similar to (94.0) AT5G01740 | Symbols: | FUNCTIONS IN: molecular_function unknown; INVOLVED IN: biological_process unknown; LOCATED IN: cellular_component unknown; EXPRESSED IN: 18 plant structures; EXPRESSED DURING: 9 growth stages; CONTAINS InterPro DOMAIN/s: Wound-induced protein, Wun1 (InterPro:IPR009798); BEST Arabidopsis thaliana protein match is: SAG20 (SENESCENCE ASSOCIATED GE…	6.94668	8.33634
699	GRMZM2G010941_P01	3.30455	3.69268	k6	GRMZM2G010941	signalling.G-proteins	highly similar to ( 533) AT5G54780 | Symbols: | RAB GTPase activator | chr5:22248696-22251692 REVERSEhighly similar to ( 748) loc_os07g34130 12007.m07671 protein TBC domain containing protein, expressed seq=cds; coord=2:203772970..203777262:1; parent_gene=GRMZM2G010941	6.18016	5.8136
700	GRMZM2G012654_P01	4.84561	3.34245	k12	GRMZM2G012654	RNA.regulation of transcription.CCAAT box binding factor family, HAP3	weakly similar to ( 124) AT2G27470 | Symbols: NF-YB11 | NF-YB11 (NUCLEAR FACTOR Y, SUBUNIT B11); transcription factor | chr2:11745196-11746375 REVERSEweakly similar to ( 180) loc_os09g39490 12009.m06887 protein DNA polymerase epsilon subunit 3, putative, expressed seq=cds; coord=7:68977359..68979646:1; parent_gene=GRMZM2G012654	3.57995	2.44284
701	GRMZM2G012724_P01	2.5695	4.23225	k8	GRMZM2G012724	RNA.regulation of transcription.WRKY domain transcription factor family	moderately similar to ( 303) AT2G38470 | Symbols: WRKY33, ATWRKY33 | WRKY33; transcription factor | chr2:16108476-16110539 FORWARDmoderately similar to ( 500) loc_os05g27730 12005.m07061 protein OsWRKY53 - Superfamily of rice TFs having WRKY and zinc finger domains, expressed seq=cds; coord=6:141413048..141415248:-1; parent_gene=GRMZM2G012724	4.50772	5.09267
702	GRMZM2G012814_P01	4.88689	3.05482	k2	GRMZM2G012814	signalling.G-proteins	moderately similar to ( 288) AT3G07880 | Symbols: | Rho GDP-dissociation inhibitor family protein | chr3:2514175-2515544 FORWARDmoderately similar to ( 328) loc_os02g48730 12002.m09907 protein rho GDP-dissociation inhibitor 1, putative, expressed seq=cds; coord=4:163778848..163781302:1; parent_gene=GRMZM2G012814	2.76748	2.42929
703	GRMZM2G014826_P01	2.99741	-0.797679	k1	GRMZM2G014826	development.unspecified	moderately similar to ( 222) AT2G19580 | Symbols: TET2 | TET2 (TETRASPANIN2) | chr2:8472393-8475021 REVERSEmoderately similar to ( 375) loc_os02g12750 12002.m06522 protein senescence-associated protein 5, putative, expressed seq=cds; coord=5:155525263..155529218:-1; parent_gene=GRMZM2G014826	1.02478	-0.497982
704	GRMZM2G014833_P01	4.36419	5.69413	k7	GRMZM2G014833	protein.postranslational modification	highly similar to ( 619) AT1G29230 | Symbols: CIPK18, SnRK3.20, ATWL1, WL1 | CIPK18 (CBL-INTERACTING PROTEIN KINASE 18); ATP binding / kinase/ protein kinase/ protein serine/threonine kinase | chr1:10214860-10216422 FORWARDmoderately similar to ( 411) CIPK1_ORYSA CIPK-like protein 1 (EC 2.7.11.1) (OsCK1) - Oryza sativa (Rice)highly similar to ( 716) loc_os05g43840 12005.m08510 protein CBL-interac…	5.09546	5.19713
705	GRMZM2G014854_P01	3.74373	5.1946	k8	GRMZM2G014854	not assigned.unknown	weakly similar to ( 165) AT5G17190 | Symbols: | unknown protein | chr5:5652310-5652702 FORWARDmoderately similar to ( 202) loc_os02g50210 12002.m10055 protein erwinia induced protein 2, putative, expressed seq=cds; coord=4:167076205..167077531:1; parent_gene=GRMZM2G014854	5.00679	5.56359
706	GRMZM2G009365_P01	3.61088	-3.10951	k1	GRMZM2G009365	not assigned.unknown	moderately similar to ( 339) AT5G62960 | Symbols: | unknown protein | chr5:25269444-25271533 FORWARDmoderately similar to ( 480) loc_os02g03790 12002.m05728 protein expressed protein seq=cds; coord=5:74506781..74511993:1; parent_gene=GRMZM2G009365	-0.872013	-2.22485
707	GRMZM2G009412_P01	6.68484	5.15447	k3	GRMZM2G009412	protein.synthesis.ribosomal protein.eukaryotic.60S subunit.L44	weakly similar to ( 120) AT4G14320 | Symbols: | 60S ribosomal protein L36a/L44 (RPL36aB) | chr4:8242684-8243805 REVERSEweakly similar to ( 118) RL44_GOSHI 60S ribosomal protein L44 - Gossypium hirsutum (Upland cotton)weakly similar to ( 127) loc_os07g33997 12007.m07658 protein 60S ribosomal protein L44, putative, expressed seq=cds; coord=7:153816870..153819108:1; parent_gene=GRMZM2G009412	5.74561	5.93138
708	GRMZM2G009435_P02	-0.367495	2.56121	k6	GRMZM2G009435	lipid metabolism.exotics (steroids, squalene etc).3-beta hydroxysteroid dehydrogenase/isomerase	weakly similar to ( 103) AT1G47290 | Symbols: AT3BETAHSD/D1 | AT3BETAHSD/D1 (3BETA-HYDROXYSTEROID-DEHYDROGENASE/DECARBOXYLASE ISOFORM 1); 3-beta-hydroxy-delta5-steroid dehydrogenase/ sterol-4-alpha-carboxylate 3-dehydrogenase (decarboxylating) | chr1:17336121-17339030 FORWARDweakly similar to ( 152) loc_os03g29150 12003.m08185 protein sterol-4-alpha-carboxylate 3-dehydrogenase, decarboxylating, p…	4.55804	4.44022
709	GRMZM2G010953_P01	6.41703	3.91278	k12	GRMZM2G010953	protein.postranslational modification.kinase.receptor like cytoplasmatic kinase V	moderately similar to ( 355) AT1G56720 | Symbols: | protein kinase family protein | chr1:21263630-21265559 REVERSEweakly similar to ( 176) PSKR_DAUCA Phytosulfokine receptor precursor (EC 2.7.11.1) (Phytosulfokine LRR receptor kinase) - Daucus carota (Carrot)moderately similar to ( 415) loc_os10g35450 12010.m06369 protein BRASSINOSTEROID INSENSITIVE 1-associated receptor kinase 1 precursor, putat…	4.52879	1.86782
710	GRMZM2G010987_P01	2.67511	5.00838	k8	GRMZM2G010987	misc.UDP glucosyl and glucoronyl transferases	moderately similar to ( 376) AT3G16520 | Symbols: UGT88A1 | UDP-glucoronosyl/UDP-glucosyl transferase family protein | chr3:5618847-5620833 REVERSEweakly similar to ( 163) ZOX_PHAVU Zeatin O-xylosyltransferase (EC 2.4.2.40) (Zeatin O-beta-D-xylosyltransferase) - Phaseolus vulgaris (Kidney bean) (French bean)highly similar to ( 714) loc_os01g50200 12001.m11204 protein anthocyanidin 5,3-O-glucosylt…	5.92814	6.83018
711	GRMZM2G011006_P01	5.22029	3.31803	k2	GRMZM2G011006	not assigned.unknown	weakly similar to ( 149) loc_os02g45930 12002.m09630 protein expressed protein seq=cds; coord=5:196800958..196801916:-1; parent_gene=GRMZM2G011006	1.08304	4.45267
712	GRMZM2G012863_P02	5.32676	4.20661	k1	GRMZM2G012863	lipid metabolism.FA synthesis and FA elongation.ketoacyl ACP synthase	highly similar to ( 721) AT5G46290 | Symbols: KAS I | KAS I (3-KETOACYL-ACYL CARRIER PROTEIN SYNTHASE I); catalytic/ fatty-acid synthase | chr5:18774439-18776629 REVERSEhighly similar to ( 742) KASC1_HORVU 3-oxoacyl-[acyl-carrier-protein] synthase I, chloroplast precursor (EC 2.3.1.41) (Beta-ketoacyl-ACP synthase I) (KAS I) - Hordeum vulgare (Barley)highly similar to ( 796) loc_os06g09630 12006.m…	4.41697	4.1782
713	GRMZM2G012891_P01	5.30601	5.01396	k10	GRMZM2G012891	not assigned.unknown	weakly similar to ( 155) loc_os09g32330 12009.m06321 protein MTD1, putative, expressed seq=cds; coord=7:137824231..137825672:1; parent_gene=GRMZM2G012891	2.33611	5.67059
714	GRMZM2G012932_P01	4.05236	3.24981	k4	GRMZM2G012932	protein.postranslational modification	weakly similar to ( 165) AT1G16270 | Symbols: | protein kinase family protein | chr1:5563890-5568145 FORWARDhighly similar to ( 794) loc_os12g40279 12012.m73985 protein protein kinase domain containing protein, expressed seq=cds; coord=1:166668466..166671212:1; parent_gene=GRMZM2G012932	4.46625	4.3658
715	GRMZM2G014902_P01	5.91791	1.86918	k1	GRMZM2G014902	RNA.regulation of transcription.MYB-related transcription factor family	moderately similar to ( 289) AT1G01060 | Symbols: LHY, LHY1 | LHY (LATE ELONGATED HYPOCOTYL); DNA binding / transcription factor | chr1:33992-37061 REVERSEhighly similar to ( 872) loc_os08g06110 12008.m080033 protein LHY protein, putative, expressed seq=cds; coord=4:32498151..32531144:1; parent_gene=GRMZM2G014902	1.74913	0.644215
716	GRMZM2G014975_P02	5.11285	6.81523	k8	GRMZM2G014975	protein.degradation.autophagy	moderately similar to ( 201) AT1G62040 | Symbols: ATG8C | ATG8C (autophagy 8c); microtubule binding | chr1:22933216-22934253 FORWARDmoderately similar to ( 211) loc_os08g09240 12008.m26825 protein autophagy-related protein 8 precursor, putative, expressed seq=cds; coord=4:28026854..28028059:-1; parent_gene=GRMZM2G014975	5.55251	6.52547
717	GRMZM2G014981_P01	3.34003	0.996359	k12	GRMZM2G014981	lipid metabolism.Phospholipid synthesis.1-acylglycerol-3-phosphate O-acyltransferase	moderately similar to ( 437) AT3G18850 | Symbols: LPAT5 | LPAT5; acyltransferase | chr3:6499529-6500840 REVERSEweakly similar to ( 171) LPAT2_BRAOL 1-acyl-sn-glycerol-3-phosphate acyltransferase 2 (EC 2.3.1.51) (Lysophosphatidyl acyltransferase 2) - Brassica oleracea (Wild cabbage)highly similar to ( 646) loc_os05g42270 12005.m08400 protein 1-acyl-sn-glycerol-3-phosphate acyltransferase 4, putati…	2.05099	-0.926336
718	GRMZM2G009443_P01	5.58375	5.72259	k5	GRMZM2G009443	protein.degradation.serine protease	nearly identical (1333) AT5G50920 | Symbols: CLPC, ATHSP93-V, HSP93-V, DCA1, CLPC1 | CLPC1; ATP binding / ATP-dependent peptidase/ ATPase | chr5:20715710-20719800 REVERSEnearly identical (1335) CLPC_PEA ATP-dependent Clp protease ATP-binding subunit clpC homolog, chloroplast precursor - Pisum sativum (Garden pea)nearly identical (1495) loc_os12g12850 12012.m56478 protein ATP-dependent Clp proteas…	5.23698	6.654
719	GRMZM2G009479_P01	7.15257	9.64342	k7	GRMZM2G009479	hormone metabolism.jasmonate.synthesis-degradation.lipoxygenase	highly similar to ( 897) AT3G45140 | Symbols: LOX2, ATLOX2 | LOX2 (LIPOXYGENASE 2); lipoxygenase | chr3:16525437-16529233 FORWARDnearly identical (1270) LOX23_HORVU Lipoxygenase 2.3, chloroplast precursor (EC 1.13.11.12) (LOX2:Hv:3) - Hordeum vulgare (Barley)nearly identical (1295) loc_os02g10120 12002.m06309 protein lipoxygenase 2.3, chloroplast precursor, putative, expressed seq=cds; coord=5:12…	9.46124	8.88374
720	GRMZM2G009591_P01	1.37905	4.37384	k8	GRMZM2G009591	glycolysis.plastid branch.phosphofructokinase (PFK)	moderately similar to ( 432) AT2G22480 | Symbols: PFK5 | PFK5 (PHOSPHOFRUCTOKINASE 5); 6-phosphofructokinase | chr2:9545670-9548414 FORWARDhighly similar to ( 511) loc_os10g26570 12010.m05597 protein pyrophosphate--fructose 6-phosphate 1-phosphotransferase, putative, expressed seq=cds; coord=1:242911988..242916942:1; parent_gene=GRMZM2G009591	3.85106	5.49009
721	GRMZM2G011031_P01	5.84416	4.59599	k1	GRMZM2G011031	not assigned.unknown	moderately similar to ( 339) AT3G49720 | Symbols: | unknown protein | chr3:18440192-18441655 REVERSEmoderately similar to ( 473) loc_os01g05070 12001.m42860 protein expressed protein seq=cds; coord=8:14071917..14076010:-1; parent_gene=GRMZM2G011031	4.99798	4.88782
722	GRMZM2G011068_P01	4.69818	3.38718	k2	GRMZM2G011068	protein.degradation	moderately similar to ( 430) AT2G25740 | Symbols: | ATP-dependent protease La (LON) domain-containing protein | chr2:10980175-10983632 FORWARDhighly similar to ( 732) loc_os05g44590 12005.m27919 protein ATP-dependent peptidase, putative, expressed seq=cds; coord=6:160346510..160351229:-1; parent_gene=GRMZM2G011068	3.34457	3.30539
723	GRMZM2G011071_P01	1.59332	1.98146	k6	GRMZM2G011071	not assigned.unknown	moderately similar to ( 204) loc_os03g17500 12003.m07177 protein expressed protein seq=cds; coord=9:138707032..138709913:1; parent_gene=GRMZM2G011071	3.94385	1.98159
724	GRMZM2G012964_P01	5.38717	4.08499	k12	GRMZM2G012964	not assigned.unknown	highly similar to ( 694) AT2G29200 | Symbols: APUM1 | APUM1 (Arabidopsis Pumilio 1); RNA binding / binding | chr2:12549483-12553185 REVERSEnearly identical (1207) loc_os05g01910 12005.m04727 protein BPM, putative, expressed seq=cds; coord=6:39077271..39084693:1; parent_gene=GRMZM2G012964	4.15405	1.4431
725	GRMZM2G012966_P02	2.67462	1.50527	k6	GRMZM2G012966	protein.postranslational modification.kinase.receptor like cytoplasmatic kinase IX	moderately similar to ( 474) AT5G12000 | Symbols: | kinase | chr5:3874151-3876780 REVERSEweakly similar to ( 164) NORK_PEA Nodulation receptor kinase precursor (EC 2.7.11.1) - Pisum sativum (Garden pea)highly similar to ( 600) loc_os01g39970 12001.m10270 protein serine threonine kinase 1, putative, expressed seq=cds; coord=8:138882714..138889773:1; parent_gene=GRMZM2G012966	5.89034	5.84316
726	GRMZM2G012970_P01	4.24053	-9.96578	k1	GRMZM2G012970	not assigned.unknown	weakly similar to ( 198) AT2G38370 | Symbols: | unknown protein | chr2:16072184-16074168 REVERSEhighly similar to ( 596) loc_os03g22040 12003.m07607 protein expressed protein seq=cds; coord=9:130918297..130920810:1; parent_gene=GRMZM2G012970	-2.47369	-9.96578
727	GRMZM2G015005_P02	3.8198	2.81446	k12	GRMZM2G015005	signalling.G-proteins	moderately similar to ( 387) AT4G05410 | Symbols: | transducin family protein / WD-40 repeat family protein | chr4:2743229-2745521 REVERSEvery weakly similar to (80.5) GBLP_MEDSA Guanine nucleotide-binding protein subunit beta-like protein - Medicago sativa (Alfalfa)highly similar to ( 580) loc_os03g42770 12003.m09329 protein expressed protein seq=cds; coord=1:251611877..251620695:1; parent_gene=…	3.51509	1.2759
728	GRMZM2G015073_P01	4.94055	3.82205	k2	GRMZM2G015073	protein.postranslational modification	nearly identical (1074) AT1G73460 | Symbols: | protein kinase family protein | chr1:27620122-27624899 FORWARDweakly similar to ( 125) MPK11_ORYSA Mitogen-activated protein kinase 11 (EC 2.7.11.24) (MAP kinase 11) - Oryza sativa (Rice)nearly identical (1853) loc_os03g51020 12003.m10084 protein ATP binding protein, putative, expressed seq=cds; coord=1:269298503..269305169:-1; parent_gene=GRMZM2G015…	3.65101	3.53898
729	GRMZM2G015132_P01	5.4524	4.80276	k5	GRMZM2G015132	TCA / org. transformation.TCA.pyruvate DH.E2	highly similar to ( 627) AT3G13930 | Symbols: | dihydrolipoamide S-acetyltransferase, putative | chr3:4596240-4600143 FORWARDhighly similar to ( 826) loc_os07g22720 12007.m06556 protein dihydrolipoyllysine-residue acetyltransferase component of pyruvatedehydrogenase complex, mitochondrial precursor, putative, expressed seq=cds; coord=5:155530969..155538363:-1; parent_gene=GRMZM2G015132	5.03829	6.21635
730	GRMZM2G009627_P01	4.3087	2.15904	k1	GRMZM2G009627	RNA.regulation of transcription.Nucleosome/chromatin assembly factor group	highly similar to ( 528) AT5G64630 | Symbols: FAS2, NFB01, NFB1, MUB3.9 | FAS2 (FASCIATA 2); nucleotide binding / protein binding | chr5:25833298-25836158 FORWARDvery weakly similar to (84.0) PF20_CHLRE Flagellar WD repeat protein PF20 - Chlamydomonas reinhardtiihighly similar to ( 734) loc_os08g01680 12008.m04316 protein chromatin assembly factor 1 subunit B, putative, expressed seq=cds; coord=6…	3.16851	2.79577
731	GRMZM2G009661_P01	3.76417	4.91705	k8	GRMZM2G009661	protein.postranslational modification	highly similar to ( 646) AT4G15415 | Symbols: ATB GAMMA | ATB GAMMA; poly(U) binding / protein phosphatase type 2A regulator | chr4:8817707-8819349 FORWARDhighly similar to ( 786) loc_os08g02860 12008.m04429 protein transposon protein, putative, unclassified, expressed seq=cds; coord=6:6432070..6436373:-1; parent_gene=GRMZM2G009661	4.17923	4.58585
732	GRMZM2G009715_P02	1.88841	3.13784	k8	GRMZM2G009715	transport.potassium	highly similar to ( 684) AT4G04850 | Symbols: KEA3, ATKEA3 | KEA3; potassium ion transmembrane transporter/ potassium:hydrogen antiporter | chr4:2453174-2456891 FORWARDnearly identical (1046) loc_os12g42300 12012.m08010 protein glutathione-regulated potassium-efflux system protein kefB, putative, expressed seq=cds; coord=3:87782776..87788481:-1; parent_gene=GRMZM2G009715	2.79038	3.95476
733	GRMZM2G032104_P01	3.72701	2.45442	k12	GRMZM2G032104	RNA.processing	highly similar to ( 746) AT4G17610 | Symbols: | tRNA/rRNA methyltransferase (SpoU) family protein | chr4:9805652-9814910 REVERSEnearly identical (1036) loc_os03g01110 12003.m05662 protein RNA methyltransferase, TrmH family protein, expressed seq=cds; coord=1:644608..652093:-1; parent_gene=GRMZM2G032104	2.66335	1.49954
734	GRMZM2G032110_P03	4.54138	3.34455	k2	GRMZM2G032110	not assigned.unknown	weakly similar to ( 137) AT3G22435 | Symbols: | XS domain-containing protein | chr3:7956249-7957605 FORWARDmoderately similar to ( 436) loc_os11g37070 12011.m07555 protein expressed protein seq=cds; coord=4:201746859..201752981:-1; parent_gene=GRMZM2G032110	3.23691	3.56944
735	GRMZM2G032132_P01	4.82583	-1.81945	k1	GRMZM2G032132	signalling.receptor kinases.misc	moderately similar to ( 289) AT5G13290 | Symbols: SOL2, CRN | CRN (CORYNE); ATP binding / kinase/ protein kinase | chr5:4253126-4254215 REVERSEweakly similar to ( 119) RPK1_IPONI Receptor-like protein kinase precursor (EC 2.7.11.1) - Ipomoea nil (Japanese morning glory) (Pharbitis nil)moderately similar to ( 432) loc_os01g70260 12001.m42800 protein receptor-like protein kinase 5 precursor, putati…	0.0554747	-3.51976
736	GRMZM2G033799_P01	5.7098	4.61197	k2	GRMZM2G033799	amino acid metabolism.synthesis.central amino acid metabolism.aspartate.aspartate aminotransferase	highly similar to ( 580) AT2G22250 | Symbols: ATAAT, AAT, MEE17 | aminotransferase class I and II family protein | chr2:9458011-9460297 REVERSEhighly similar to ( 725) loc_os01g65090 12001.m42770 protein aspartate aminotransferase, putative, expressed seq=cds; coord=8:101408887..101413622:1; parent_gene=GRMZM2G033799	4.72599	5.0841
737	GRMZM2G033805_P01	5.4344	5.14652	k11	GRMZM2G033805	not assigned.unknown	highly similar to ( 531) AT5G06700 | Symbols: | unknown protein | chr5:2063638-2065810 FORWARDhighly similar to ( 794) loc_os06g10560 12006.m05774 protein expressed protein seq=cds; coord=9:9309917..9313498:-1; parent_gene=GRMZM2G033805	5.73879	3.64213
738	GRMZM2G033828_P03	3.7308	2.39992	k12	GRMZM2G033828	cell.division	nearly identical (1030) AT3G12280 | Symbols: RBR1, RBR, RB, ATRBR1 | RBR1 (RETINOBLASTOMA-RELATED 1); transcription factor binding | chr3:3913671-3918433 REVERSEnearly identical (1519) loc_os08g42600 12008.m08238 protein retinoblastoma-related 3, putative, expressed seq=cds; coord=1:196125555..196132797:-1; parent_gene=GRMZM2G033828	3.52509	1.42355
739	GRMZM2G035520_P01	6.46505	3.18375	k2	GRMZM2G035520	transport.p- and v-ATPases	nearly identical (1538) AT5G62670 | Symbols: AHA11 | AHA11 (Arabidopsis H(+)-ATPase 11); ATPase | chr5:25159495-25164957 FORWARDnearly identical (1546) PMA3_NICPL Plasma membrane ATPase 3 (EC 3.6.3.6) (Proton pump 3) - Nicotiana plumbaginifolia (Leadwort-leaved tobacco)nearly identical (1656) loc_os12g44150 12012.m073901 protein plasma membrane ATPase 1, putative, expressed seq=cds; coord=3:93414…	4.00751	3.89408
740	GRMZM2G035557_P01	4.06838	7.42982	k8	GRMZM2G035557	signalling.calcium	weakly similar to ( 136) AT2G44310 | Symbols: | calcium-binding EF hand family protein | chr2:18309285-18309713 FORWARDmoderately similar to ( 234) loc_os03g29770 12003.m08243 protein EF hand family protein, expressed seq=cds; coord=1:71794675..71795557:-1; parent_gene=GRMZM2G035557	6.0994	7.25701
741	GRMZM2G035584_P01	1.93593	6.33135	k7	GRMZM2G035584	secondary metabolism.phenylpropanoids	highly similar to ( 547) AT5G48930 | Symbols: HCT | HCT (HYDROXYCINNAMOYL-COA SHIKIMATE/QUINATE HYDROXYCINNAMOYL TRANSFERASE); quinate O-hydroxycinnamoyltransferase/ shikimate O-hydroxycinnamoyltransferase/ transferase | chr5:19836654-19838092 REVERSEmoderately similar to ( 319) HCBT1_DIACA Anthranilate N-benzoyltransferase protein 1 (EC 2.3.1.144) (Anthranilate N-hydroxycinnamoyl/benzoyltransfer…	6.57611	6.82581
742	GRMZM2G037683_P01	5.30082	3.80027	k1	GRMZM2G037683	development.unspecified	highly similar to ( 875) AT1G73720 | Symbols: | transducin family protein / WD-40 repeat family protein | chr1:27725059-27729722 FORWARDvery weakly similar to (85.5) GBLP_MEDSA Guanine nucleotide-binding protein subunit beta-like protein - Medicago sativa (Alfalfa)highly similar to ( 972) loc_os01g21940 12001.m08678 protein WD-40 repeat protein, putative, expressed seq=cds; coord=3:58293668..5830…	4.28645	3.31212
743	GRMZM2G037698_P01	6.16513	4.79052	k1	GRMZM2G037698	RNA.processing.splicing	highly similar to ( 742) AT2G33340 | Symbols: | nucleotide binding / ubiquitin-protein ligase | chr2:14126703-14131000 REVERSEvery weakly similar to (94.7) PF20_CHLRE Flagellar WD repeat protein PF20 - Chlamydomonas reinhardtiihighly similar to ( 944) loc_os10g32880 12010.m21914 protein pre-mRNA-splicing factor 19, putative, expressed seq=cds; coord=1:233997474..234009065:-1; parent_gene=GRMZM2G0…	5.02407	4.57099
744	GRMZM2G037875_P01	3.31194	4.71006	k11	GRMZM2G037875	not assigned.unknown	moderately similar to ( 344) AT5G44720 | Symbols: | molybdenum cofactor sulfurase family protein | chr5:18043086-18045275 FORWARDweakly similar to ( 119) MOCOS_ORYSA Molybdenum cofactor sulfurase (EC 4.4.-.-) (MoCo sulfurase) (MOS) - Oryza sativa (Rice)moderately similar to ( 452) loc_os09g38772 12009.m06818 protein mo-molybdopterin cofactor sulfurase, putative, expressed seq=cds; coord=2:1985100…	4.33243	2.11525
745	GRMZM2G032160_P01	2.23897	3.00738	k6	GRMZM2G032160	stress.biotic	highly similar to ( 736) AT5G15870 | Symbols: | glycosyl hydrolase family 81 protein | chr5:5182641-5184878 REVERSEnearly identical (1102) loc_os09g21210 12009.m05328 protein beta-glucan elicitor receptor, putative, expressed seq=cds; coord=7:104173693..104176328:-1; parent_gene=GRMZM2G032160	4.45211	4.90517
746	GRMZM2G032209_P01	3.76252	-1.31695	k1	GRMZM2G032209	not assigned.unknown	weakly similar to ( 149) AT2G31270 | Symbols: ATCDT1A, CDT1A, CDT1 | CDT1A (ARABIDOPSIS HOMOLOG OF YEAST CDT1 A); cyclin-dependent protein kinase/ protein binding | chr2:13329037-13331544 FORWARDhighly similar to ( 597) loc_os10g34820 12010.m065296 protein CDT1a protein, putative, expressed seq=cds; coord=2:5101569..5106552:-1; parent_gene=GRMZM2G032209	-0.0794549	-3.43229
747	GRMZM2G032214_P01	3.16887	0.288519	k12	GRMZM2G032214	transport.misc	moderately similar to ( 268) AT5G25050 | Symbols: | integral membrane transporter family protein | chr5:8632022-8633828 FORWARDmoderately similar to ( 378) loc_os06g08750 12006.m05594 protein membrane protein, putative, expressed seq=cds; coord=9:12425281..12428835:-1; parent_gene=GRMZM2G032214	0.288979	-1.70129
748	GRMZM2G033846_P01	2.68453	3.70653	k5	GRMZM2G033846	signalling.calcium	very weakly similar to (93.6) AT5G49480 | Symbols: ATCP1 | ATCP1 (Ca2+-binding protein 1); calcium ion binding | chr5:20070812-20071294 FORWARDweakly similar to ( 134) loc_os03g19720 12003.m07388 protein caltractin, putative, expressed seq=cds; coord=9:134720446..134721336:-1; parent_gene=GRMZM2G033846	4.20707	6.09369
749	GRMZM2G033867_P01	2.06228	1.84775	k11	GRMZM2G033867	development.unspecified	moderately similar to ( 268) loc_os01g41010 12001.m43081 protein MARD1, putative, expressed seq=cds; coord=3:222551992..222554387:1; parent_gene=GRMZM2G033867	3.2532	0.436957
750	GRMZM2G033885_P01	6.09448	5.11827	k12	GRMZM2G033885	PS.lightreaction.photosystem II.LHC-II	moderately similar to ( 463) AT5G01530 | Symbols: | chlorophyll A-B binding protein CP29 (LHCB4) | chr5:209084-210243 FORWARDmoderately similar to ( 244) CB29_CHLRE Chlorophyll a-b binding protein CP29 - Chlamydomonas reinhardtiihighly similar to ( 530) loc_os07g37240 12007.m29225 protein expressed protein seq=cds; coord=7:157276217..157277660:-1; parent_gene=GRMZM2G033885	6.24251	4.48037
751	GRMZM2G035664_P01	3.1271	0.35873	k1	GRMZM2G035664	not assigned.unknown	moderately similar to ( 301) AT5G61370 | Symbols: | pentatricopeptide (PPR) repeat-containing protein | chr5:24672008-24673471 REVERSEhighly similar to ( 625) loc_os10g28640 12010.m05743 protein RIO1 family protein, expressed seq=cds; coord=1:240272937..240276258:1; parent_gene=GRMZM2G035664	1.18119	-0.341573
752	GRMZM2G035665_P01	4.20427	4.42621	k11	GRMZM2G035665	not assigned.unknown	moderately similar to ( 289) AT2G31270 | Symbols: ATCDT1A, CDT1A, CDT1 | CDT1A (ARABIDOPSIS HOMOLOG OF YEAST CDT1 A); cyclin-dependent protein kinase/ protein binding | chr2:13329037-13331544 FORWARDhighly similar to ( 601) loc_os04g10650 12004.m06315 protein CDT1a protein, putative, expressed seq=cds; coord=9:19532252..19535196:1; parent_gene=GRMZM2G035665	4.0188	2.43919
753	GRMZM2G035790_P01	0.00777739	1.93648	k6	GRMZM2G035790	transport.peptides and oligopeptides	moderately similar to ( 232) AT1G52190 | Symbols: | proton-dependent oligopeptide transport (POT) family protein | chr1:19434671-19438673 FORWARDmoderately similar to ( 462) loc_os01g55610 12001.m11718 protein peptide transporter PTR2, putative, expressed seq=cds; coord=3:195057497..195059945:1; parent_gene=GRMZM2G035790	3.28946	4.87642
754	GRMZM2G038003_P01	4.79254	-0.211646	k3	GRMZM2G038003	not assigned.unknown	very weakly similar to (95.5) loc_os01g18450 12001.m08385 protein expressed protein seq=cds; coord=3:49148016..49149050:-1; parent_gene=GRMZM2G038003	2.55637	1.67301
755	GRMZM2G038032_P01	6.88058	5.79363	k2	GRMZM2G038032	signalling.G-proteins	moderately similar to ( 478) AT1G18080 | Symbols: ATARCA, RACK1A_AT | ATARCA; nucleotide binding | chr1:6222325-6223901 FORWARDhighly similar to ( 604) GBLP_ORYSA Guanine nucleotide-binding protein subunit beta-like protein (GPB-LR) (RWD) - Oryza sativa (Rice)highly similar to ( 604) loc_os01g49290 12001.m11115 protein guanine nucleotide-binding protein beta subunit-like protein, putative, expres…	5.68088	6.1219
756	GRMZM2G038050_P01	4.70332	3.6726	k12	GRMZM2G038050	RNA.regulation of transcription.PHD finger transcription factor	moderately similar to ( 459) AT3G14980 | Symbols: | PHD finger transcription factor, putative | chr3:5039931-5044811 REVERSEhighly similar to ( 629) loc_os04g59510 12004.m10826 protein DNA binding protein, putative, expressed seq=cds; coord=10:149547787..149558325:-1; parent_gene=GRMZM2G038050	3.50859	0.996549
757	GRMZM2G032219_P02	-3.484	3.76211	k8	GRMZM2G032219	stress.biotic	highly similar to ( 501) AT2G39200 | Symbols: MLO12, ATMLO12 | MLO12 (MILDEW RESISTANCE LOCUS O 12); calmodulin binding | chr2:16356255-16359797 REVERSEhighly similar to ( 689) MLO_HORVU Protein MLO - Hordeum vulgare (Barley)highly similar to ( 793) loc_os03g03700 12003.m101174 protein MLO protein homolog 1, putative, expressed seq=cds; coord=1:6233827..6237448:-1; parent_gene=GRMZM2G032219	4.26403	7.03434
758	GRMZM2G032252_P01	7.00964	5.48468	k1	GRMZM2G032252	RNA.regulation of transcription.Nucleosome/chromatin assembly factor group	highly similar to ( 693) AT3G28730 | Symbols: ATHMG, SSRP1, NFD | ATHMG (ARABIDOPSIS THALIANA HIGH MOBILITY GROUP); transcription factor | chr3:10784954-10788498 FORWARDnearly identical (1102) SSRP1_MAIZE FACT complex subunit SSRP1 (Facilitates chromatin transcription complex subunit SSRP1) (Recombination signal sequence recognition protein 1) (Zm-SSRP1) - Zea mays (Maize)highly similar to ( 997)…	5.73604	5.11336
759	GRMZM2G032258_P01	5.84214	5.53839	k11	GRMZM2G032258	RNA.regulation of transcription.unclassified	moderately similar to ( 391) AT2G20280 | Symbols: | zinc finger (CCCH-type) family protein | chr2:8740054-8742349 REVERSEmoderately similar to ( 471) loc_os01g61830 12001.m12306 protein nucleic acid binding protein, putative, expressed seq=cds; coord=3:182159627..182165670:-1; parent_gene=GRMZM2G032258	5.64992	3.70684
760	GRMZM2G033894_P01	6.1445	5.13369	k2	GRMZM2G033894	TCA / org. transformation.TCA.pyruvate DH.E1	highly similar to ( 624) AT1G01090 | Symbols: PDH-E1 ALPHA | PDH-E1 ALPHA (PYRUVATE DEHYDROGENASE E1 ALPHA); pyruvate dehydrogenase (acetyl-transferring) | chr1:47705-49166 REVERSEmoderately similar to ( 240) ODPA_SOLTU Pyruvate dehydrogenase E1 component subunit alpha, mitochondrial precursor (EC 1.2.4.1) (PDHE1-A) - Solanum tuberosum (Potato)highly similar to ( 725) loc_os04g02900 12004.m101452…	5.09882	5.68254
761	GRMZM2G033937_P01	3.27631	-2.99376	k3	GRMZM2G033937	protein.degradation.serine protease	moderately similar to ( 333) AT5G07250 | Symbols: ATRBL3 | ATRBL3 (ARABIDOPSIS RHOMBOID-LIKE PROTEIN 3) | chr5:2274437-2275935 REVERSEmoderately similar to ( 474) loc_os09g35730 12009.m06524 protein membrane protein, putative, expressed seq=cds; coord=2:221006352..221010288:1; parent_gene=GRMZM2G033937	0.243734	0.797785
762	GRMZM2G033962_P01	2.62287	-2.23693	k2	GRMZM2G033962	RNA.regulation of transcription.Psudo ARR transcription factor family	moderately similar to ( 271) AT5G02810 | Symbols: PRR7, APRR7 | PRR7 (PSEUDO-RESPONSE REGULATOR 7); transcription regulator/ two-component response regulator | chr5:638283-641461 REVERSEhighly similar to ( 701) PRR37_ORYSA Two-component response regulator-like PRR37 (Pseudo-response regulator 37) (OsPRR37) - Oryza sativa (Rice)highly similar to ( 701) loc_os07g49460 12007.m079806 protein two-comp…	-1.26246	-0.0303401
763	GRMZM2G035809_P01	5.28762	5.88935	k11	GRMZM2G035809	protein.postranslational modification	moderately similar to ( 498) AT1G78290 | Symbols: | serine/threonine protein kinase, putative | chr1:29457457-29458909 REVERSEhighly similar to ( 609) SAPK1_ORYSA Serine/threonine-protein kinase SAPK1 (EC 2.7.11.1) (Osmotic stress/abscisic acid-activated protein kinase 1) - Oryza sativa (Rice)highly similar to ( 609) loc_os03g27280 12003.m08055 protein serine/threonine-protein kinase SAPK1, putat…	5.92683	4.88847
764	GRMZM2G035843_P01	4.26934	1.86101	k2	GRMZM2G035843	signalling.calcium	highly similar to ( 763) AT4G09570 | Symbols: CPK4, ATCPK4 | CPK4; calmodulin-dependent protein kinase/ kinase/ protein kinase | chr4:6049560-6052184 FORWARDhighly similar to ( 769) CDPK_SOYBN Calcium-dependent protein kinase SK5 (EC 2.7.11.1) (CDPK) - Glycine max (Soybean)highly similar to ( 929) loc_os11g07040 12011.m04900 protein calcium-dependent protein kinase, isoform AK1, putative, express…	2.43554	2.62703
765	GRMZM2G035922_P01	5.85178	4.63345	k12	GRMZM2G035922	protein.folding	moderately similar to ( 232) AT3G55520 | Symbols: | immunophilin, putative / FKBP-type peptidyl-prolyl cis-trans isomerase, putative | chr3:20594177-20595128 FORWARDvery weakly similar to (92.0) FKB70_WHEAT 70 kDa peptidyl-prolyl isomerase (EC 5.2.1.8) (Peptidyl-prolyl cis-trans isomerase) (PPIase) (Rotamase) - Triticum aestivum (Wheat)moderately similar to ( 275) loc_os05g38370 12005.m27869 prot…	4.90096	3.93315
766	GRMZM2G038183_P01	2.08368	2.25363	k6	GRMZM2G038183	RNA.regulation of transcription.Trihelix, Triple-Helix transcription factor family	weakly similar to ( 101) AT4G28300 | Symbols: | hydroxyproline-rich glycoprotein family protein | chr4:14015414-14016823 FORWARDhighly similar to ( 539) loc_os05g48760 12005.m08947 protein expressed protein seq=cds; coord=6:164366995..164371384:1; parent_gene=GRMZM2G038183	4.54885	5.43348
767	GRMZM2G038217_P01	3.88281	5.62069	k8	GRMZM2G038217	not assigned.unknown	weakly similar to ( 122) AT1G55265 | Symbols: | unknown protein | chr1:20617326-20617853 FORWARDweakly similar to ( 175) loc_os03g48626 12003.m35577 protein expressed protein seq=cds; coord=1:262610139..262615251:-1; parent_gene=GRMZM2G038217	4.86485	7.19341
768	GRMZM2G038243_P01	-1.91817	5.49787	k9	GRMZM2G038243	not assigned.unknown	very weakly similar to (86.7) AT5G02890 | Symbols: | transferase family protein | chr5:670207-671454 REVERSEmoderately similar to ( 330) loc_os02g43670 12002.m09401 protein transferase family protein, expressed seq=cds; coord=4:151478105..151481556:-1; parent_gene=GRMZM2G038243	4.64606	2.05506
769	GRMZM2G032267_P01	5.13276	3.88019	k1	GRMZM2G032267	development.unspecified	highly similar to ( 712) AT5G22330 | Symbols: ATTIP49A, RIN1 | RIN1 (RESISTANCE TO PSEUDOMONAS SYRINGAE PV MACULICOLA INTERACTOR 1); protein binding | chr5:7391026-7394071 REVERSEhighly similar to ( 779) loc_os01g62040 12001.m43265 protein ruvB-like 1, putative, expressed seq=cds; coord=5:74159957..74165759:-1; parent_gene=GRMZM2G032267	4.47929	3.52265
770	GRMZM2G032315_P01	7.26485	6.26394	k1	GRMZM2G032315	protein.synthesis.ribosomal protein.eukaryotic.60S subunit.P1	very weakly similar to (92.0) AT5G24510 | Symbols: | 60s acidic ribosomal protein P1, putative | chr5:8369295-8369866 REVERSEweakly similar to ( 120) RLA1_MAIZE 60S acidic ribosomal protein P1 (L12) - Zea mays (Maize)very weakly similar to (97.1) loc_os08g02340 12008.m080029 protein 60S acidic ribosomal protein P1, putative, expressed seq=cds; coord=6:4593924..4606490:1; parent_gene=GRMZM2G032315	6.75822	6.2912
771	GRMZM2G032336_P01	5.52579	4.78059	k12	GRMZM2G032336	RNA.regulation of transcription.AtSR Transcription Factor family	highly similar to ( 655) AT4G16150 | Symbols: | calmodulin binding / transcription regulator | chr4:9148225-9153048 FORWARDnearly identical (1219) loc_os07g30774 12007.m07345 protein calmodulin-binding transcription activator 5, putative, expressed seq=cds; coord=7:149602687..149621668:-1; parent_gene=GRMZM2G032336	4.72642	3.37018
772	GRMZM2G034005_P01	5.30547	3.92493	k1	GRMZM2G034005	cell.organisation	highly similar to ( 521) AT3G04470 | Symbols: | FUNCTIONS IN: molecular_function unknown; INVOLVED IN: biological_process unknown; LOCATED IN: plasma membrane; EXPRESSED IN: 25 plant structures; EXPRESSED DURING: 15 growth stages; CONTAINS InterPro DOMAIN/s: Ankyrin (InterPro:IPR002110); BEST Arabidopsis thaliana protein match is: ankyrin repeat family protein (TAIR:AT1G04780.1); Has 842 Blast hi…	4.48079	4.31523
773	GRMZM2G034069_P01	4.69411	2.19772	k1	GRMZM2G034069	secondary metabolism.flavonoids.dihydroflavonols	moderately similar to ( 345) AT2G33590 | Symbols: | cinnamoyl-CoA reductase family | chr2:14224622-14226365 FORWARDmoderately similar to ( 203) DFRA_MAIZE Dihydroflavonol-4-reductase (EC 1.1.1.219) (DFR) (Dihydrokaempferol 4-reductase) - Zea mays (Maize)moderately similar to ( 472) loc_os06g41810 12006.m08713 protein dihydroflavonol-4-reductase, putative, expressed seq=cds; coord=9:99437276..9944…	4.08055	2.08238
774	GRMZM2G034157_P01	-1.10719	6.2753	k7	GRMZM2G034157	stress.abiotic.heat	weakly similar to ( 137) AT5G12020 | Symbols: HSP17.6II | HSP17.6II (17.6 KDA CLASS II HEAT SHOCK PROTEIN) | chr5:3882409-3882876 REVERSEmoderately similar to ( 240) HSP22_MAIZE 17.8 kDa class II heat shock protein - Zea mays (Maize)weakly similar to ( 189) loc_os01g08860 12001.m150501 protein 17.5 kDa class II heat shock protein, putative, expressed seq=cds; coord=8:21615163..21616013:1; parent_…	5.74727	3.55792
775	GRMZM2G035933_P01	2.96485	3.49635	k11	GRMZM2G035933	cell wall.cell wall proteins.AGPs.AGP	moderately similar to ( 347) AT3G46550 | Symbols: SOS5 | SOS5 (salt overly sensitive 5); polysaccharide binding / protein binding | chr3:17136612-17137874 REVERSEhighly similar to ( 592) loc_os01g62380 12001.m150773 protein fasciclin-like arabinogalactan protein 8 precursor, putative, expressed seq=cds; coord=8:168934271..168935965:1; parent_gene=GRMZM2G035933	3.12925	-0.506519
776	GRMZM2G036050_P01	4.29106	3.11321	k1	GRMZM2G036050	RNA.processing	nearly identical (1023) AT5G23880 | Symbols: EMB1265, CPSF100, ESP5, ATCPSF100 | CPSF100 (CLEAVAGE AND POLYADENYLATION SPECIFICITY FACTOR 100); DNA binding / protein binding | chr5:8052550-8058147 FORWARDnearly identical (1252) CPSF2_ORYSA Cleavage and polyadenylation specificity factor 100 kDa subunit (CPSF 100 kDa subunit) - Oryza sativa (Rice)nearly identical (1252) loc_os09g39590 12009.m06897…	3.52795	3.33668
777	GRMZM2G036206_P01	1.97068	2.74129	k5	GRMZM2G036206	not assigned.unknown	highly similar to ( 512) AT5G23490 | Symbols: | unknown protein | chr5:7919831-7926499 FORWARDhighly similar to ( 943) loc_os01g01800 12001.m06823 protein expressed protein seq=cds; coord=3:29796460..29830809:-1; parent_gene=GRMZM2G036206	2.75859	5.69351
778	GRMZM2G038279_P01	3.54187	0.789523	k1	GRMZM2G038279	RNA.regulation of transcription.putative transcription regulator	very weakly similar to (90.9) AT3G57930 | Symbols: | unknown protein | chr3:21447250-21447675 REVERSEweakly similar to ( 186) loc_os02g48600 12002.m09894 protein expressed protein seq=cds; coord=5:203209875..203211615:1; parent_gene=GRMZM2G038279	1.73752	-0.200287
779	GRMZM2G038281_P01	6.44576	5.28567	k1	GRMZM2G038281	misc.gluco-, galacto- and mannosidases.beta-galactosidase	highly similar to ( 999) AT5G63810 | Symbols: BGAL10 | BGAL10 (beta-galactosidase 10); beta-galactosidase/ catalytic/ cation binding | chr5:25537242-25541315 FORWARDhighly similar to ( 868) BGAL_ASPOF Beta-galactosidase precursor (EC 3.2.1.23) (Lactase) - Asparagus officinalis (Garden asparagus)nearly identical (1446) loc_os01g65460 12001.m42774 protein beta-galactosidase precursor, putative, exp…	6.83183	5.54648
780	GRMZM2G038284_P02	7.21596	5.65482	k12	GRMZM2G038284	stress.abiotic.drought/salt	weakly similar to ( 124) AT3G05700 | Symbols: | INVOLVED IN: response to water deprivation; CONTAINS InterPro DOMAIN/s: Drought induced 19 (InterPro:IPR008598); BEST Arabidopsis thaliana protein match is: drought-responsive family protein (TAIR:AT5G26990.1); Has 167 Blast hits to 167 proteins in 27 species: Archae - 0; Bacteria - 0; Metazoa - 38; Fungi - 0; Plants - 128; Viruses - 0; Other Eukary…	5.50678	4.16024
781	GRMZM2G032337_P01	3.68804	1.86858	k1	GRMZM2G032337	protein.postranslational modification.kinase.receptor like cytoplasmatic kinase VI	highly similar to ( 505) AT1G21590 | Symbols: | protein kinase family protein | chr1:7566613-7569694 REVERSEweakly similar to ( 196) NORK_MEDTR Nodulation receptor kinase precursor (EC 2.7.11.1) (Does not make infections protein 2) (Symbiosis receptor-like kinase) (MtSYMRK) - Medicago truncatula (Barrel medic)highly similar to ( 755) loc_os11g08950 12011.m05092 protein ATP binding protein, putati…	2.03569	1.64632
782	GRMZM2G032339_P01	6.66112	5.16101	k2	GRMZM2G032339	RNA.regulation of transcription.MADS box transcription factor family	weakly similar to ( 102) AT1G69120 | Symbols: AP1, AGL7 | AP1 (APETALA1); DNA binding / protein binding / protein heterodimerization/ transcription activator/ transcription factor | chr1:25982576-25986102 REVERSEweakly similar to ( 190) MAD14_ORYSA MADS-box transcription factor 14 (OsMADS14) (Protein APETALA1-like B) (Protein AGAMOUS-like 10) (FDRMADS6) (RMADS211) - Oryza sativa (Rice)weakly simi…	4.93411	4.53487
783	GRMZM2G032351_P01	1.92283	4.68091	k7	GRMZM2G032351	protein.postranslational modification	nearly identical (1109) AT5G58140 | Symbols: PHOT2, NPL1 | PHOT2 (PHOTOTROPIN 2); FMN binding / blue light photoreceptor/ kinase/ protein serine/threonine kinase | chr5:23524771-23529993 FORWARDmoderately similar to ( 335) KPK1_PHAVU Protein kinase PVPK-1 (EC 2.7.11.1) - Phaseolus vulgaris (Kidney bean) (French bean)nearly identical (1347) loc_os04g23890 12004.m35267 protein phototropin-1, putati…	4.72577	4.81711
784	GRMZM2G034360_P01	-9.96578	3.16718	k7	GRMZM2G034360	not assigned.unknown	highly similar to ( 542) AT5G41040 | Symbols: | transferase family protein | chr5:16431582-16433086 FORWARDweakly similar to ( 198) HCBT2_DIACA Anthranilate N-benzoyltransferase protein 2 (EC 2.3.1.144) (Anthranilate N-hydroxycinnamoyl/benzoyltransferase 2) - Dianthus caryophyllus (Carnation) (Clove pink)highly similar to ( 742) loc_os11g31090 12011.m07014 protein transferase, putative, expressed…	-0.453306	2.58617
785	GRMZM2G034372_P01	4.90071	3.20412	k2	GRMZM2G034372	DNA.unspecified	weakly similar to ( 125) AT1G64260 | Symbols: | zinc finger protein-related | chr1:23847756-23849915 FORWARDnearly identical (1413) loc_os10g01550 12010.m03579 protein transposon protein, putative, Mutator sub-class, expressed seq=cds; coord=1:112328322..112337556:1; parent_gene=GRMZM2G034372	3.17858	3.41998
786	GRMZM2G034453_P01	4.55965	2.503	k1	GRMZM2G034453	RNA.regulation of transcription.putative transcription regulator	very weakly similar to (94.0) AT3G52170 | Symbols: | DNA binding | chr3:19347039-19349099 REVERSEmoderately similar to ( 362) loc_os12g34350 12012.m07229 protein expressed protein seq=cds; coord=3:133487481..133497532:1; parent_gene=GRMZM2G034453	3.41857	2.25336
787	GRMZM2G036217_P01	4.8771	8.58964	k7	GRMZM2G036217	lipid metabolism.lipid degradation.beta-oxidation.acyl CoA reductase	moderately similar to ( 391) AT5G22500 | Symbols: FAR1 | FAR1 (FATTY ACID REDUCTASE 1); fatty acyl-CoA reductase (alcohol-forming)/ oxidoreductase, acting on the CH-CH group of donors | chr5:7470541-7473916 FORWARDhighly similar to ( 624) loc_os08g44360 12008.m08409 protein male sterility protein 2, putative, expressed seq=cds; coord=4:52896233..52900266:1; parent_gene=GRMZM2G036217	8.09688	7.16433
788	GRMZM2G036351_P01	-0.730256	-0.342122	k6	GRMZM2G036351	not assigned.unknown	weakly similar to ( 137) loc_os03g08330 12003.m06342 protein ZIM motif family protein, expressed seq=cds; coord=9:150248198..150249180:-1; parent_gene=GRMZM2G036351	3.04738	5.04504
789	GRMZM2G036365_P01	-9.96578	-1.01394	k10	GRMZM2G036365	RNA.regulation of transcription.unclassified	weakly similar to ( 171) AT1G64830 | Symbols: | aspartyl protease family protein | chr1:24091271-24092566 REVERSEmoderately similar to ( 269) loc_os01g50170 12001.m11201 protein aspartic proteinase nepenthesin-1 precursor, putative, expressed seq=cds; coord=4:203833126..203834691:-1; parent_gene=GRMZM2G036365	-9.96578	2.57116
790	GRMZM2G038365_P01	2.58941	5.03381	k7	GRMZM2G038365	PS.lightreaction.cytochrome b6/f.iron sulfur subunit	moderately similar to ( 306) AT4G03280 | Symbols: PETC, PGR1 | PETC (PHOTOSYNTHETIC ELECTRON TRANSFER C); electron transporter, transferring electrons from cytochrome b6/f complex of photosystem II | chr4:1440462-1441717 FORWARDmoderately similar to ( 389) UCRIA_ORYSA Cytochrome b6-f complex iron-sulfur subunit, chloroplast precursor (EC 1.10.99.1) (Rieske iron-sulfur protein) (Plastohydroquinone…	5.13643	4.35696
791	GRMZM2G038485_P01	5.89172	6.3541	k11	GRMZM2G038485	cell.cycle	weakly similar to ( 142) AT2G27960 | Symbols: CKS1, CKS1AT | CKS1 (CYCLIN-DEPENDENT KINASE-SUBUNIT 1); cyclin-dependent protein kinase/ protein binding | chr2:11910903-11911543 REVERSEweakly similar to ( 142) loc_os03g05300 12003.m06054 protein cyclin-dependent kinases regulatory subunit, putative, expressed seq=cds; coord=1:10088391..10089626:1; parent_gene=GRMZM2G038485	6.03795	5.00881
792	GRMZM2G038494_P01	4.55141	2.7511	k3	GRMZM2G038494	signalling.G-proteins	highly similar to ( 567) AT1G56050 | Symbols: | GTP-binding protein-related | chr1:20963793-20966181 FORWARDhighly similar to ( 697) loc_os03g56840 12003.m101523 protein GTP binding protein, putative, expressed seq=cds; coord=1:284004635..284007831:-1; parent_gene=GRMZM2G038494	3.46923	3.47628
793	GRMZM2G032419_P01	4.55222	2.01075	k1	GRMZM2G032419	RNA.RNA binding	weakly similar to ( 178) AT3G03920 | Symbols: | Gar1 RNA-binding region family protein | chr3:1009123-1010379 REVERSEweakly similar to ( 195) loc_os11g37080 12011.m07556 protein h/ACA ribonucleoprotein complex subunit 1-like protein 1, putative, expressed seq=cds; coord=4:201752083..201788513:1; parent_gene=GRMZM2G032419	2.9714	2.59055
794	GRMZM2G032447_P01	4.50604	2.7	k2	GRMZM2G032447	stress.biotic	moderately similar to ( 300) AT5G64930 | Symbols: CPR5, HYS1 | CPR5 (CONSTITUTIVE EXPRESSION OF PR GENES 5) | chr5:25945885-25948321 REVERSEhighly similar to ( 655) loc_os01g68970 12001.m97569 protein HYS1, putative, expressed seq=cds; coord=8:162135620..162139015:-1; parent_gene=GRMZM2G032447	2.80975	3.09434
795	GRMZM2G032602_P01	-0.0986847	2.33384	k8	GRMZM2G032602	stress.biotic	moderately similar to ( 351) AT4G26090 | Symbols: RPS2 | RPS2 (RESISTANT TO P. SYRINGAE 2); protein binding | chr4:13224596-13227325 FORWARDnearly identical (1111) loc_os04g43440 12004.m09307 protein NB-ARC domain containing protein, expressed seq=cds; coord=2:28929571..28933965:-1; parent_gene=GRMZM2G032602	3.25487	4.66596
796	GRMZM2G034536_P01	3.12074	5.623	k7	GRMZM2G034536	protein.degradation.ubiquitin.E3.RING	moderately similar to ( 383) AT1G11020 | Symbols: | zinc finger (C3HC4-type RING finger) family protein | chr1:3676968-3678350 FORWARDmoderately similar to ( 459) loc_os01g42500 12001.m10514 protein zinc finger, C3HC4 type family protein, expressed seq=cds; coord=3:224620634..224623768:-1; parent_gene=GRMZM2G034536	4.59828	4.86888
797	GRMZM2G034572_P01	4.97513	-1.5364	k1	GRMZM2G034572	signalling.receptor kinases.leucine rich repeat III	highly similar to ( 780) AT4G20940 | Symbols: | leucine-rich repeat family protein | chr4:11202728-11206038 FORWARDmoderately similar to ( 208) RPK1_IPONI Receptor-like protein kinase precursor (EC 2.7.11.1) - Ipomoea nil (Japanese morning glory) (Pharbitis nil)nearly identical (1655) loc_os07g05190 12007.m04983 protein protein binding protein, putative, expressed seq=cds; coord=2:236965241..2369…	-0.398436	-2.97367
798	GRMZM2G034575_P02	4.6188	5.18684	k11	GRMZM2G034575	major CHO metabolism.degradation.starch.starch cleavage	moderately similar to ( 356) AT5G63840 | Symbols: RSW3 | RSW3 (RADIAL SWELLING 3); glucosidase/ hydrolase, hydrolyzing O-glycosyl compounds | chr5:25545056-25548922 FORWARDweakly similar to ( 157) AGLU_ORYSA Probable alpha-glucosidase Os06g0675700 precursor (EC 3.2.1.20) (Maltase) - Oryza sativa (Rice)moderately similar to ( 402) loc_os03g11720 12003.m06624 protein neutral alpha-glucosidase AB pr…	4.91686	3.74126
799	GRMZM2G036418_P01	2.49708	3.82788	k9	GRMZM2G036418	not assigned.unknown	highly similar to ( 714) AT3G47700 | Symbols: MAG2 | MAG2 (maigo2) | chr3:17583773-17586578 REVERSEnearly identical (1111) loc_os02g51330 12002.m100355 protein RINT-1 / TIP-1 family protein, expressed seq=cds; coord=5:207513871..207520104:-1; parent_gene=GRMZM2G036418	3.44089	3.14694
800	GRMZM2G036427_P01	3.12221	6.83733	k7	GRMZM2G036427	stress.abiotic.unspecified	moderately similar to ( 209) AT2G47710 | Symbols: | universal stress protein (USP) family protein | chr2:19555045-19555956 REVERSEmoderately similar to ( 275) loc_os12g36640 12012.m07450 protein fiber protein Fb19, putative, expressed seq=cds; coord=10:23213183..23215664:1; parent_gene=GRMZM2G036427	6.12441	5.58448
801	GRMZM2G036502_P01	6.3803	4.44411	k12	GRMZM2G036502	not assigned.unknown	very weakly similar to (80.5) AT3G15390 | Symbols: SDE5 | SDE5 (silencing defective 5) | chr3:5196689-5199531 REVERSEmoderately similar to ( 204) loc_os02g42670 12002.m09302 protein expressed protein seq=cds; coord=4:146938406..146943539:1; parent_gene=GRMZM2G036502	4.42816	3.35261
802	GRMZM2G038512_P01	-3.13738	4.84321	k7	GRMZM2G038512	not assigned.unknown	moderately similar to ( 360) AT4G18530 | Symbols: | unknown protein | chr4:10217749-10220285 FORWARDmoderately similar to ( 468) loc_os01g69050 12001.m150824 protein lysine ketoglutarate reductase trans-splicing related 1, putative, expressed seq=cds; coord=3:160899180..160902573:-1; parent_gene=GRMZM2G038512	3.88057	4.95559
803	GRMZM2G038519_P01	5.4559	5.12685	k11	GRMZM2G038519	PS.lightreaction.photosystem I.LHC-I	moderately similar to ( 392) AT3G61470 | Symbols: LHCA2 | LHCA2; chlorophyll binding | chr3:22745736-22747032 FORWARDmoderately similar to ( 388) CB12_PETHY Chlorophyll a-b binding protein, chloroplast precursor (LHCI type II CAB) - Petunia hybrida (Petunia)moderately similar to ( 410) loc_os07g38960 12007.m29236 protein chlorophyll a-b binding protein, chloroplast precursor, putative, expressed …	5.93666	4.07793
804	GRMZM2G038588_P01	4.6427	3.70891	k12	GRMZM2G038588	RNA.processing	highly similar to ( 563) AT3G04680 | Symbols: CLPS3 | CLPS3 (CLP-SIMILAR PROTEIN 3); binding | chr3:1270053-1272415 REVERSEhighly similar to ( 751) loc_os02g12570 12002.m06504 protein pre-mRNA cleavage complex II protein Clp1, putative, expressed seq=cds; coord=4:230588190..230592916:-1; parent_gene=GRMZM2G038588	3.91246	2.07419
805	GRMZM2G032619_P01	-1.36238	3.02575	k8	GRMZM2G032619	protein.postranslational modification	moderately similar to ( 365) AT3G51630 | Symbols: WNK5, ZIK1, ATWNK5 | WNK5 (WITH NO LYSINE (K) KINASE 5); protein kinase | chr3:19149487-19151924 FORWARDmoderately similar to ( 404) loc_os11g02300 12011.m28642 protein mitogen-activated protein kinase, putative, expressed seq=cds; coord=4:184157611..184162714:-1; parent_gene=GRMZM2G032619	1.64791	3.70049
806	GRMZM2G032628_P01	2.7268	1.29181	k4	GRMZM2G032628	major CHO metabolism.synthesis.starch.starch branching	nearly identical (1214) AT5G03650 | Symbols: SBE2.2 | SBE2.2 (starch branching enzyme 2.2); 1,4-alpha-glucan branching enzyme | chr5:931924-937470 FORWARDnearly identical (1638) GLGB_MAIZE 1,4-alpha-glucan branching enzyme IIB, chloroplast precursor (EC 2.4.1.18) (Starch branching enzyme IIB) (Q-enzyme) - Zea mays (Maize)nearly identical (1366) loc_os02g32660 12002.m33706 protein 1,4-alpha-glucan…	3.23259	2.56349
807	GRMZM2G032684_P01	5.03601	5.4814	k11	GRMZM2G032684	not assigned.unknown	highly similar to ( 505) AT4G17370 | Symbols: | oxidoreductase family protein | chr4:9706188-9708142 FORWARDhighly similar to ( 643) loc_os08g05280 12008.m04671 protein oxidoreductase family, NAD-binding Rossmann fold containing protein, expressed seq=cds; coord=10:82156623..82166653:1; parent_gene=GRMZM2G032684	4.84941	3.58925
808	GRMZM2G034611_P01	0.361387	3.58241	k8	GRMZM2G034611	signalling.receptor kinases.DUF 26	moderately similar to ( 308) AT1G66910 | Symbols: | protein kinase, putative | chr1:24961634-24963941 REVERSEweakly similar to ( 192) KPRO_MAIZE Putative receptor protein kinase ZmPK1 precursor (EC 2.7.11.1) - Zea mays (Maize)highly similar to ( 583) loc_os01g02800 12001.m06920 protein receptor-like kinase ARK1AS, putative, expressed seq=cds; coord=8:9261871..9264429:-1; parent_gene=GRMZM2G034611	1.95665	3.70027
809	GRMZM2G034631_P01	3.49967	3.70139	k11	GRMZM2G034631	not assigned.unknown	moderately similar to ( 380) AT1G08030 | Symbols: | unknown protein | chr1:2490425-2492741 REVERSEhighly similar to ( 692) loc_os06g06370 12006.m05363 protein expressed protein seq=cds; coord=6:76485368..76492132:1; parent_gene=GRMZM2G034631	3.62523	1.898
810	GRMZM2G034647_P01	3.95481	-9.96578	k2	GRMZM2G034647	cell.cycle	moderately similar to ( 304) AT2G26760 | Symbols: CYCB1;4 | CYCB1;4 (Cyclin B1;4); cyclin-dependent protein kinase regulator | chr2:11401551-11403205 FORWARDmoderately similar to ( 321) CCNB1_SOYBN G2/mitotic-specific cyclin S13-6 (B-like cyclin) - Glycine max (Soybean)moderately similar to ( 432) loc_os05g41390 12005.m08314 protein cyclin-A1, putative, expressed seq=cds; coord=8:120060780..12006…	-9.96578	-2.91195
811	GRMZM2G036619_P01	4.02249	-0.668329	k1	GRMZM2G036619	DNA.synthesis/chromatin structure	weakly similar to ( 108) AT3G53320 | Symbols: | unknown protein | chr3:19769397-19772278 REVERSEmoderately similar to ( 425) loc_os05g03060 12005.m04840 protein expressed protein seq=cds; coord=2:202738519..202741651:-1; parent_gene=GRMZM2G036619	0.984207	0.353833
812	GRMZM2G036697_P01	4.09723	5.11923	k8	GRMZM2G036697	protein.degradation.ubiquitin.E3.RING	moderately similar to ( 369) AT3G09770 | Symbols: | zinc finger (C3HC4-type RING finger) family protein | chr3:2996629-2997835 REVERSEhighly similar to ( 503) loc_os03g15000 12003.m06937 protein zinc finger, RING-type, putative, expressed seq=cds; coord=9:141930211..141934410:1; parent_gene=GRMZM2G036697	5.36384	5.55644
813	GRMZM2G036708_P01	3.69346	7.1365	k7	GRMZM2G036708	amino acid metabolism.synthesis.serine-glycine-cysteine group.cysteine.OASTL	moderately similar to ( 481) AT3G61440 | Symbols: ATCYSC1, CYSC1 | CYSC1 (CYSTEINE SYNTHASE C1); L-3-cyanoalanine synthase/ cysteine synthase | chr3:22736383-22737792 FORWARDmoderately similar to ( 402) CYSKP_SPIOL Cysteine synthase, chloroplast precursor (EC 2.5.1.47) (O-acetylserine sulfhydrylase) (O-acetylserine (Thiol)-lyase) (CSase B) (CS-B) (OAS-TL B) - Spinacia oleracea (Spinach)highly sim…	7.14995	7.59007
814	GRMZM2G031004_P01	-3.45232	5.58686	k8	GRMZM2G031004	not assigned.unknown	moderately similar to ( 444) AT4G08160 | Symbols: | glycosyl hydrolase family 10 protein / carbohydrate-binding domain-containing protein | chr4:5159495-5162694 REVERSEhighly similar to ( 764) loc_os01g04290 12001.m07064 protein endo-1,4-beta-xylanase, putative seq=cds; coord=3:21259937..21262698:-1; parent_gene=GRMZM2G031004	1.11191	4.24674
815	GRMZM2G031028_P02	3.85098	5.80185	k8	GRMZM2G031028	cell.organisation	moderately similar to ( 319) AT4G22240 | Symbols: | plastid-lipid associated protein PAP, putative | chr4:11766090-11767227 REVERSEmoderately similar to ( 413) PAP2_ORYSA Probable plastid-lipid-associated protein 2, chloroplast precursor (Fibrillin-like protein 2) - Oryza sativa (Rice)moderately similar to ( 413) loc_os09g04790 12009.m03848 protein plastid-lipid-associated protein 2, chloroplast …	6.0542	6.59399
816	GRMZM2G031053_P01	5.20534	4.24534	k12	GRMZM2G031053	signalling.G-proteins	highly similar to ( 813) AT5G46070 | Symbols: | GTP binding / GTPase | chr5:18683468-18688397 FORWARDhighly similar to ( 969) loc_os02g20410 12002.m07283 protein guanylate-binding protein, N-terminal domain containing protein, expressed seq=cds; coord=6:164499230..164506444:-1; parent_gene=GRMZM2G031053	4.54557	2.99129
817	GRMZM2G032694_P01	5.57411	4.00769	k3	GRMZM2G032694	protein.postranslational modification	highly similar to ( 593) AT4G14340 | Symbols: CKI1, CKL11 | CKI1 (CASEIN KINASE I); kinase/ protein serine/threonine kinase | chr4:8248532-8251668 REVERSEhighly similar to ( 702) loc_os04g43490 12004.m101584 protein casein kinase I isoform delta-like, putative, expressed seq=cds; coord=2:28936197..28940916:-1; parent_gene=GRMZM2G032694	4.68791	4.96858
818	GRMZM2G032766_P01	2.38062	3.78582	k8	GRMZM2G032766	stress.abiotic.cold	weakly similar to ( 156) AT5G23950 | Symbols: | C2 domain-containing protein | chr5:8082789-8083448 FORWARDmoderately similar to ( 250) loc_os09g39770 12009.m06914 protein C2 domain containing protein, expressed seq=cds; coord=7:54363440..54365032:-1; parent_gene=GRMZM2G032766	3.23842	5.41084
819	GRMZM2G032807_P01	-9.96578	7.56077	k7	GRMZM2G032807	not assigned.unknown	weakly similar to ( 112) loc_os09g09930 12009.m04258 protein heavy metal-associated domain containing protein, expressed seq=cds; coord=7:75137287..75138492:1; parent_gene=GRMZM2G032807	6.34957	6.88281
820	GRMZM2G034668_P01	4.88764	4.95792	k11	GRMZM2G034668	redox.ascorbate and glutathione	moderately similar to ( 239) AT4G25570 | Symbols: ACYB-2 | ACYB-2; carbon-monoxide oxygenase | chr4:13053887-13055518 REVERSEmoderately similar to ( 352) loc_os04g45090 12004.m09463 protein cytochrome b561, putative, expressed seq=cds; coord=2:22971604..22974790:-1; parent_gene=GRMZM2G034668	5.11892	2.21639
821	GRMZM2G034684_P02	3.53709	1.03987	k1	GRMZM2G034684	not assigned.unknown	moderately similar to ( 296) loc_os01g42510 12001.m43088 protein expressed protein seq=cds; coord=3:224627712..224632361:-1; parent_gene=GRMZM2G034684	2.7513	0.754601
822	GRMZM2G034690_P01	4.50903	3.29832	k12	GRMZM2G034690	not assigned.unknown	highly similar to ( 822) AT2G23520 | Symbols: | catalytic/ pyridoxal phosphate binding | chr2:10014256-10016943 REVERSEnearly identical (1449) loc_os12g40010 12012.m073874 protein expressed protein seq=cds; coord=1:164950888..164954513:1; parent_gene=GRMZM2G034690	3.68154	1.90735
823	GRMZM2G036752_P01	4.29779	0.641533	k2	GRMZM2G036752	misc.beta 1,3 glucan hydrolases	weakly similar to ( 122) AT1G18650 | Symbols: PDCB3 | PDCB3 (PLASMODESMATA CALLOSE-BINDING PROTEIN 3); callose binding / polysaccharide binding | chr1:6419036-6420413 REVERSEvery weakly similar to (90.9) E13B_WHEAT Glucan endo-1,3-beta-glucosidase precursor (EC 3.2.1.39) ((1->3)-beta-glucan endohydrolase) ((1->3)-beta-glucanase) (Beta-1,3-endoglucanase) - Triticum aestivum (Wheat)weakly similar t…	0.29407	0.663696
824	GRMZM2G036826_P01	-9.96578	2.46347	k7	GRMZM2G036826	stress.biotic	moderately similar to ( 279) AT4G36010 | Symbols: | pathogenesis-related thaumatin family protein | chr4:17039472-17040976 REVERSEmoderately similar to ( 217) TP1A_MALDO Thaumatin-like protein 1a precursor (Allergen Mal d 2) (Mdtl1) (Pathogenesis-related protein 5a) (PR-5a) - Malus domestica (Apple) (Malus sylvestris)moderately similar to ( 325) loc_os10g05660 12010.m03970 protein thaumatin-like …	2.0671	4.60111
825	GRMZM2G036837_P01	4.42687	5.67995	k9	GRMZM2G036837	RNA.regulation of transcription.C3H zinc finger family	moderately similar to ( 402) AT2G47850 | Symbols: | zinc finger (CCCH-type) family protein | chr2:19595953-19598119 FORWARDhighly similar to ( 721) ZFNL1_ORYSA Zinc finger CCCH domain-containing protein ZFN-like 1 - Oryza sativa (Rice)highly similar to ( 721) loc_os01g15460 12001.m42635 protein zinc finger CCCH type domain-containing protein ZFN-like 1, putative, expressed seq=cds; coord=8:491596…	5.09485	4.71189
826	GRMZM2G031065_P01	0.746246	5.6047	k9	GRMZM2G031065	not assigned.unknown	weakly similar to ( 194) AT1G47480 | Symbols: | hydrolase | chr1:17417623-17419296 FORWARDweakly similar to ( 105) GID1_ORYSA Gibberellin receptor GID1 (EC 3.-.-.-) (Gibberellin-insensitive dwarf protein 1) (Protein GIBBERELLIN INSENSITIVE DWARF1) - Oryza sativa (Rice)moderately similar to ( 432) loc_os08g37040 12008.m07691 protein gibberellin receptor GID1L2, putative, expressed seq=cds; coord=1…	4.73334	3.04879
827	GRMZM2G031107_P01	5.19198	6.6876	k7	GRMZM2G031107	OPP.oxidative PP.G6PD	highly similar to ( 800) AT5G40760 | Symbols: G6PD6 | G6PD6 (GLUCOSE-6-PHOSPHATE DEHYDROGENASE 6); glucose-6-phosphate dehydrogenase | chr5:16311284-16314556 FORWARDhighly similar to ( 816) G6PD_SOLTU Glucose-6-phosphate 1-dehydrogenase, cytoplasmic isoform (EC 1.1.1.49) (G6PD) - Solanum tuberosum (Potato)highly similar to ( 922) loc_os02g38840 12002.m77828 protein glucose-6-phosphate 1-dehydroge…	6.78945	6.21048
828	GRMZM2G031261_P02	4.34572	-9.96578	k3	GRMZM2G031261	not assigned.unknown	seq=cds; coord=10:4749444..4750213:-1; parent_gene=GRMZM2G031261	-1.74289	1.48923
829	GRMZM2G032821_P01	1.91254	2.30068	k5	GRMZM2G032821	protein.degradation.ubiquitin.E3.RING	moderately similar to ( 495) AT1G18660 | Symbols: | zinc finger (C3HC4-type RING finger) family protein | chr1:6421433-6425565 FORWARDvery weakly similar to (83.2) loc_os07g32560 12007.m07519 protein peptidase S16, lon, putative, expressed seq=cds; coord=1:75396011..75425009:1; parent_gene=GRMZM2G032821	2.52695	6.85579
830	GRMZM2G032910_P01	4.05028	5.72092	k9	GRMZM2G032910	misc.misc2	weakly similar to ( 197) AT3G51000 | Symbols: | epoxide hydrolase, putative | chr3:18945258-18946499 REVERSEmoderately similar to ( 457) loc_os10g35520 12010.m06376 protein epoxide hydrolase 2, putative, expressed seq=cds; coord=5:24616889..24618887:-1; parent_gene=GRMZM2G032910	5.18021	4.877
831	GRMZM2G032977_P01	0.770111	5.79157	k8	GRMZM2G032977	DNA.synthesis/chromatin structure	moderately similar to ( 287) AT1G68290 | Symbols: ENDO 2 | ENDO 2 (endonuclease 2); T/G mismatch-specific endonuclease/ endonuclease/ nucleic acid binding / single-stranded DNA specific endodeoxyribonuclease | chr1:25596718-25598264 FORWARDmoderately similar to ( 469) loc_os04g55850 12004.m35489 protein nuclease PA3, putative, expressed seq=cds; coord=2:4847282..4850042:-1; parent_gene=GRMZM2G032…	3.85914	5.45999
832	GRMZM2G034764_P01	5.44673	7.68593	k9	GRMZM2G034764	stress.abiotic.cold	moderately similar to ( 252) AT5G55530 | Symbols: | C2 domain-containing protein | chr5:22494439-22495656 FORWARDhighly similar to ( 531) loc_os07g39620 12007.m079726 protein C2 domain containing protein, expressed seq=cds; coord=2:208079590..208081944:1; parent_gene=GRMZM2G034764	6.98706	6.10228
833	GRMZM2G034794_P01	5.70188	4.4904	k2	GRMZM2G034794	protein.synthesis.ribosomal protein.eukaryotic.60S subunit.L15	moderately similar to ( 337) AT4G16720 | Symbols: | 60S ribosomal protein L15 (RPL15A) | chr4:9400156-9401315 REVERSEmoderately similar to ( 333) RL15_PETHY 60S ribosomal protein L15 - Petunia hybrida (Petunia)moderately similar to ( 364) loc_os05g19370 12005.m06340 protein 60S ribosomal protein L15, putative, expressed seq=cds; coord=2:199886719..199888791:1; parent_gene=GRMZM2G034794	4.85914	4.93028
834	GRMZM2G034804_P01	5.89603	4.89379	k2	GRMZM2G034804	RNA.processing	moderately similar to ( 301) AT5G44200 | Symbols: CBP20, ATCBP20 | CBP20 (CAP-BINDING PROTEIN 20); RNA binding / RNA cap binding | chr5:17802062-17803875 REVERSEmoderately similar to ( 371) loc_os02g39890 12002.m100719 protein nuclear cap-binding protein subunit 2, putative, expressed seq=cds; coord=4:136967543..136971650:-1; parent_gene=GRMZM2G034804	4.91161	5.04555
835	GRMZM2G036861_P01	5.95434	2.9774	k3	GRMZM2G036861	amino acid metabolism.synthesis.aromatic aa.chorismate.chorismate synthase	highly similar to ( 525) AT1G48850 | Symbols: EMB1144 | EMB1144 (embryo defective 1144); chorismate synthase | chr1:18065399-18067956 REVERSEhighly similar to ( 643) loc_os03g14990 12003.m06936 protein chorismate synthase 2, chloroplast precursor, putative, expressed seq=cds; coord=9:141935141..141941423:1; parent_gene=GRMZM2G036861	4.9975	4.84912
836	GRMZM2G036872_P01	4.52419	4.37536	k11	GRMZM2G036872	signalling.unspecified	highly similar to ( 837) AT5G19390 | Symbols: | pleckstrin homology (PH) domain-containing protein / RhoGAP domain-containing protein | chr5:6531906-6537143 FORWARDnearly identical (1203) loc_os07g46450 12007.m29365 protein rho GTPase activator, putative, expressed seq=cds; coord=7:170948243..170959424:1; parent_gene=GRMZM2G036872	4.28216	3.12252
837	GRMZM2G036918_P01	3.8129	-0.879339	k1	GRMZM2G036918	misc.UDP glucosyl and glucoronyl transferases	moderately similar to ( 495) AT2G38650 | Symbols: GAUT7, LGT7 | GAUT7 (GALACTURONOSYLTRANSFERASE 7); polygalacturonate 4-alpha-galacturonosyltransferase/ transferase, transferring glycosyl groups | chr2:16161856-16165523 REVERSEhighly similar to ( 887) loc_os11g03160 12011.m04512 protein transferase, transferring glycosyl groups, putative, expressed seq=cds; coord=10:2794574..2800144:1; parent_ge…	1.2757	-0.994679
838	GRMZM2G031311_P02	8.88029	1.5722	k3	GRMZM2G031311	cell wall.precursor synthesis.UDP-glucose 4,6-dehydratase	nearly identical (1127) AT1G78570 | Symbols: RHM1, ROL1, ATRHM1 | RHM1 (RHAMNOSE BIOSYNTHESIS 1); UDP-L-rhamnose synthase/ UDP-glucose 4,6-dehydratase/ catalytic | chr1:29550110-29552207 FORWARDvery weakly similar to (96.3) ARAE3_ORYSA Probable UDP-arabinose 4-epimerase 3 (EC 5.1.3.5) (UDP-D-xylose 4-epimerase 3) (UDP-galactose 4-epimerase-like protein 3) (OsUEL-3) - Oryza sativa (Rice)nearly ide…	6.27537	5.36032
839	GRMZM2G031317_P01	2.44261	3.60333	k8	GRMZM2G031317	not assigned.unknown	seq=cds; coord=10:4737079..4738091:-1; parent_gene=GRMZM2G031317	3.67967	5.18572
840	GRMZM2G031398_P02	4.48341	5.35849	k10	GRMZM2G031398	RNA.regulation of transcription.NIN-like bZIP-related family	highly similar to ( 568) AT2G43500 | Symbols: | RWP-RK domain-containing protein | chr2:18062715-18066450 FORWARDnearly identical (1100) loc_os04g41850 12004.m09159 protein NIN-like protein 2, putative, expressed seq=cds; coord=2:33073314..33082037:-1; parent_gene=GRMZM2G031398	3.9462	5.33642
841	GRMZM2G033017_P01	1.92143	4.65871	k9	GRMZM2G033017	not assigned.unknown	very weakly similar to (91.3) loc_os01g07240 12001.m07350 protein expressed protein seq=cds; coord=8:16352457..16353551:-1; parent_gene=GRMZM2G033017	4.81771	3.22817
842	GRMZM2G033022_P01	4.98872	3.72673	k1	GRMZM2G033022	RNA.regulation of transcription.Zn-finger(CCHC)	moderately similar to ( 239) AT3G43590 | Symbols: | zinc knuckle (CCHC-type) family protein | chr3:15509753-15512255 FORWARDmoderately similar to ( 285) loc_os11g36480 12011.m07500 protein nucleic acid binding protein, putative, expressed seq=cds; coord=4:201178462..201184320:-1; parent_gene=GRMZM2G033022	3.54123	3.1231
843	GRMZM2G033138_P01	5.79147	4.75323	k1	GRMZM2G033138	RNA.regulation of transcription.HB,Homeobox transcription factor family	moderately similar to ( 322) AT4G29940 | Symbols: PRHA | PRHA (PATHOGENESIS RELATED HOMEODOMAIN PROTEIN A); protein binding / sequence-specific DNA binding / transcription activator/ transcription factor | chr4:14648346-14652710 REVERSEweakly similar to ( 169) PRH_PETCR Pathogenesis-related homeodomain protein (PRHP) - Petroselinum crispum (Parsley) (Petroselinum hortense)highly similar to ( 702)…	5.19451	4.55401
844	GRMZM2G034828_P01	5.31739	-0.679137	k2	GRMZM2G034828	cell.organisation	highly similar to ( 502) AT3G20150 | Symbols: | kinesin motor family protein | chr3:7031412-7036499 FORWARDweakly similar to ( 127) FLA10_CHLRE Kinesin-like protein FLA10 (Protein KHP1) - Chlamydomonas reinhardtiinearly identical (1117) loc_os03g39020 12003.m08996 protein kinesin heavy chain, putative, expressed seq=cds; coord=1:246819466..246825022:-1; parent_gene=GRMZM2G034828	-1.0266	-0.37944
845	GRMZM2G034833_P01	5.15714	2.16921	k1	GRMZM2G034833	RNA.regulation of transcription.unclassified	highly similar to ( 519) AT3G26935 | Symbols: | zinc finger (DHHC type) family protein | chr3:9933001-9935218 REVERSEhighly similar to ( 722) loc_os01g70100 12001.m13058 protein palmitoyltransferase ZDHHC9, putative, expressed seq=cds; coord=3:157646988..157650269:1; parent_gene=GRMZM2G034833	3.25785	1.61026
846	GRMZM2G034868_P02	3.99177	2.63229	k2	GRMZM2G034868	signalling.light	moderately similar to ( 266) AT4G38180 | Symbols: FRS5 | FRS5 (FAR1-related sequence 5); zinc ion binding | chr4:17906702-17909404 REVERSEnearly identical (1082) loc_os12g06380 12012.m04629 protein transposon protein, putative, unclassified, expressed seq=cds; coord=3:142948101..142956657:-1; parent_gene=GRMZM2G034868	2.80295	2.56941
847	GRMZM2G036991_P01	4.89885	5.58887	k10	GRMZM2G036991	RNA.processing.splicing	weakly similar to ( 191) AT3G45590 | Symbols: ATSEN1 | ATSEN1 (SPLICING ENDONUCLEASE 1); nuclease/ nucleic acid binding / tRNA-intron endonuclease | chr3:16733062-16733775 FORWARDmoderately similar to ( 390) SEN2_ORYSA Probable tRNA-splicing endonuclease subunit Sen2 (EC 3.1.27.9) (tRNA-intron endonuclease Sen2) - Oryza sativa (Rice)moderately similar to ( 390) loc_os06g33980 12006.m31881 protein…	4.49939	5.45321
848	GRMZM2G037015_P01	4.92818	3.70387	k3	GRMZM2G037015	not assigned.unknown	highly similar to ( 541) AT5G12010 | Symbols: | unknown protein | chr5:3877975-3879483 REVERSEhighly similar to ( 656) loc_os01g40070 12001.m10279 protein expressed protein seq=cds; coord=3:220767491..220769553:1; parent_gene=GRMZM2G037015	5.06111	4.42725
849	GRMZM2G037064_P01	3.97598	1.9219	k1	GRMZM2G037064	not assigned.unknown	moderately similar to ( 223) AT1G04590 | Symbols: | FUNCTIONS IN: molecular_function unknown; EXPRESSED IN: 23 plant structures; EXPRESSED DURING: 13 growth stages; BEST Arabidopsis thaliana protein match is: pentatricopeptide (PPR) repeat-containing protein (TAIR:AT4G18975.3); Has 54 Blast hits to 54 proteins in 8 species: Archae - 0; Bacteria - 0; Metazoa - 0; Fungi - 0; Plants - 52; Viruses - …	2.69473	1.98343
850	GRMZM2G031400_P01	4.12664	0.922761	k3	GRMZM2G031400	protein.postranslational modification.kinase.receptor like cytoplasmatic kinase V	highly similar to ( 573) AT2G42960 | Symbols: | protein kinase family protein | chr2:17868597-17870630 REVERSEmoderately similar to ( 246) PSKR_DAUCA Phytosulfokine receptor precursor (EC 2.7.11.1) (Phytosulfokine LRR receptor kinase) - Daucus carota (Carrot)highly similar to ( 799) loc_os01g47470 12001.m10942 protein ATP binding protein, putative, expressed seq=cds; coord=3:211230374..211234127:…	3.13169	2.44788
851	GRMZM2G031479_P01	2.96236	-1.31247	k1	GRMZM2G031479	not assigned.unknown	moderately similar to ( 388) AT1G70280 | Symbols: | NHL repeat-containing protein | chr1:26466086-26468471 REVERSEhighly similar to ( 622) loc_os06g15820 12006.m06295 protein expressed protein seq=cds; coord=9:32578910..32584513:-1; parent_gene=GRMZM2G031479	1.07704	-1.42781
852	GRMZM2G031523_P01	4.66141	3.3633	k1	GRMZM2G031523	not assigned.unknown	moderately similar to ( 434) AT5G58370 | Symbols: | GTP binding | chr5:23593358-23595645 FORWARDhighly similar to ( 661) loc_os03g60180 12003.m10911 protein GTP binding protein, putative, expressed seq=cds; coord=1:292276775..292281197:-1; parent_gene=GRMZM2G031523	3.41439	3.11046
853	GRMZM2G033198_P01	3.91129	3.35955	k5	GRMZM2G033198	redox.thioredoxin	moderately similar to ( 294) AT4G37200 | Symbols: HCF164 | HCF164; oxidoreductase, acting on sulfur group of donors, disulfide as acceptor | chr4:17509836-17511230 REVERSEmoderately similar to ( 373) loc_os03g55820 12003.m10493 protein thiol disulfide interchange protein txlA, putative, expressed seq=cds; coord=5:5901063..5903741:1; parent_gene=GRMZM2G033198	3.20473	5.15306
854	GRMZM2G033226_P01	6.99102	5.7367	k1	GRMZM2G033226	TCA / org. transformation.other organic acid transformaitons.atp-citrate lyase	moderately similar to ( 308) AT5G49460 | Symbols: ACLB-2 | ACLB-2 (ATP CITRATE LYASE SUBUNIT B 2); ATP citrate synthase | chr5:20055048-20058195 FORWARDmoderately similar to ( 318) loc_os01g19450 12001.m42644 protein ATP-citrate synthase subunit 1, putative, expressed seq=cds; coord=3:52892215..52895069:-1; parent_gene=GRMZM2G033226	6.13498	5.49263
855	GRMZM2G033283_P01	4.93539	6.40335	k7	GRMZM2G033283	protein.synthesis.initiation	moderately similar to ( 239) AT5G11900 | Symbols: | eukaryotic translation initiation factor SUI1 family protein | chr5:3834154-3836023 FORWARDmoderately similar to ( 287) loc_os01g09890 12001.m07613 protein density-regulated protein, putative, expressed seq=cds; coord=8:21874081..21876830:1; parent_gene=GRMZM2G033283	6.16979	5.8579
856	GRMZM2G034876_P01	3.86859	1.49119	k12	GRMZM2G034876	RNA.regulation of transcription.General Transcription	weakly similar to ( 159) AT3G13960 | Symbols: AtGRF5 | AtGRF5 (GROWTH-REGULATING FACTOR 5); transcription activator | chr3:4608526-4610160 FORWARDmoderately similar to ( 414) loc_os02g47280 12002.m09763 protein growth-regulating factor, putative, expressed seq=cds; coord=5:200291798..200295328:-1; parent_gene=GRMZM2G034876	2.17935	-0.361121
857	GRMZM2G034896_P01	1.96144	-1.55732	k3	GRMZM2G034896	stress.biotic.respiratory burst	highly similar to ( 945) AT1G09090 | Symbols: ATRBOHB | ATRBOHB (respiratory burst oxidase homolog B); FAD binding / calcium ion binding / electron carrier/ iron ion binding / oxidoreductase/ oxidoreductase, acting on NADH or NADPH, with oxygen as acceptor / peroxidase | chr1:2932743-2935590 FORWARDnearly identical (1409) loc_os01g25820 12001.m09042 protein respiratory burst oxidase 2, putative, …	2.48754	0.0277834
858	GRMZM2G034947_P03	4.4189	2.71057	k1	GRMZM2G034947	not assigned.unknown	seq=cds; coord=4:198853393..198855441:1; parent_gene=GRMZM2G034947	2.69116	1.94753
859	GRMZM2G037104_P01	5.33184	5.5211	k11	GRMZM2G037104	lipid metabolism.Phospholipid synthesis.1-acylglycerol-3-phosphate O-acyltransferase	moderately similar to ( 458) AT3G57650 | Symbols: LPAT2 | LPAT2; 1-acylglycerol-3-phosphate O-acyltransferase | chr3:21349751-21352839 FORWARDhighly similar to ( 641) LPAT_MAIZE 1-acyl-sn-glycerol-3-phosphate acyltransferase PLS1 (EC 2.3.1.51) (Phospholipid synthesis protein 1) - Zea mays (Maize)highly similar to ( 605) loc_os11g41900 12011.m08028 protein 1-acyl-sn-glycerol-3-phosphate acyltransf…	5.25736	3.72223
860	GRMZM2G037128_P01	4.73482	2.1612	k12	GRMZM2G037128	RNA.regulation of transcription.Trihelix, Triple-Helix transcription factor family	weakly similar to ( 145) AT1G76890 | Symbols: GT2, AT-GT2 | GT2; transcription factor | chr1:28873211-28875203 REVERSEmoderately similar to ( 268) loc_os02g01380 12002.m77761 protein expressed protein seq=cds; coord=4:240522557..240525859:1; parent_gene=GRMZM2G037128	2.05989	0.0790238
861	GRMZM2G037134_P02	5.1221	3.9563	k1	GRMZM2G037134	not assigned.unknown	moderately similar to ( 223) AT3G49720 | Symbols: | unknown protein | chr3:18440192-18441655 REVERSEmoderately similar to ( 326) loc_os01g05070 12001.m42860 protein expressed protein seq=cds; coord=3:18178883..18183227:1; parent_gene=GRMZM2G037134	4.82683	3.75669
862	GRMZM2G031572_P01	3.59438	4.6858	k9	GRMZM2G031572	protein.degradation.serine protease	highly similar to ( 625) AT4G36195 | Symbols: | serine carboxypeptidase S28 family protein | chr4:17127202-17129787 FORWARDhighly similar to ( 887) loc_os10g36760 12010.m06482 protein prolyl carboxypeptidase like protein, putative, expressed seq=cds; coord=1:224236124..224244611:-1; parent_gene=GRMZM2G031572	4.67158	4.16674
863	GRMZM2G031586_P01	5.69718	4.29709	k1	GRMZM2G031586	not assigned.unknown	seq=cds; coord=10:141940681..141943122:1; parent_gene=GRMZM2G031586	4.50356	3.7287
864	GRMZM2G031607_P01	3.98384	5.97236	k9	GRMZM2G031607	not assigned.unknown	very weakly similar to (83.2) AT1G30070 | Symbols: | SGS domain-containing protein | chr1:10546794-10548072 REVERSEvery weakly similar to (93.2) loc_os01g55270 12001.m11686 protein calcyclin-binding protein, putative, expressed seq=cds; coord=8:173835764..173838068:1; parent_gene=GRMZM2G031607	5.41016	3.76186
865	GRMZM2G033413_P01	3.73572	5.40396	k11	GRMZM2G033413	hormone metabolism.abscisic acid.signal transduction	weakly similar to ( 142) AT4G34000 | Symbols: ABF3, DPBF5 | ABF3 (ABSCISIC ACID RESPONSIVE ELEMENTS-BINDING FACTOR 3); DNA binding / protein binding / transcription activator/ transcription factor | chr4:16296008-16297594 FORWARDmoderately similar to ( 356) loc_os06g10880 12006.m091641 protein bZIP transcription factor family protein, expressed seq=cds; coord=9:8228733..8238999:-1; parent_gene=GR…	4.51923	2.52309
866	GRMZM2G033478_P01	6.54047	5.01462	k12	GRMZM2G033478	not assigned.unknown	moderately similar to ( 446) AT4G17330 | Symbols: ATG2484-1 | ATG2484-1; RNA binding | chr4:9689263-9697172 REVERSEnearly identical (1688) loc_os10g41030 12010.m21968 protein ATG2484-1, putative, expressed seq=cds; coord=1:90545192..90556193:-1; parent_gene=GRMZM2G033478	5.14507	4.14177
867	GRMZM2G033491_P01	3.29973	5.73921	k7	GRMZM2G033491	amino acid metabolism.degradation.branched-chain group.shared	moderately similar to ( 320) AT4G16210 | Symbols: ECHIA, E-COAH-2 | ECHIA (ENOYL-COA HYDRATASE/ISOMERASE A); catalytic | chr4:9176864-9177978 REVERSEmoderately similar to ( 421) loc_os03g19680 12003.m07384 protein 3-hydroxybutyryl-CoA dehydratase, putative, expressed seq=cds; coord=1:50252957..50255269:1; parent_gene=GRMZM2G033491	5.03277	4.92343
868	GRMZM2G034985_P01	6.96548	6.91547	k11	GRMZM2G034985	not assigned.unknown	moderately similar to ( 441) AT5G25460 | Symbols: | unknown protein | chr5:8863430-8865394 FORWARDhighly similar to ( 616) loc_os01g42520 12001.m10516 protein expressed protein seq=cds; coord=3:224673584..224677732:1; parent_gene=GRMZM2G034985	7.99556	6.59319
869	GRMZM2G035017_P01	7.76877	6.17985	k2	GRMZM2G035017	protein.synthesis.ribosomal protein.eukaryotic.40S subunit.S4	moderately similar to ( 438) AT5G58420 | Symbols: | 40S ribosomal protein S4 (RPS4D) | chr5:23619599-23620896 FORWARDmoderately similar to ( 470) RS4_MAIZE 40S ribosomal protein S4 - Zea mays (Maize)moderately similar to ( 459) loc_os02g01560 12002.m05506 protein 40S ribosomal protein S4, putative, expressed seq=cds; coord=1:296874949..296877709:-1; parent_gene=GRMZM2G035017	6.41267	6.33511
870	GRMZM2G035068_P01	4.7411	3.52076	k2	GRMZM2G035068	DNA.synthesis/chromatin structure	moderately similar to ( 296) AT1G35530 | Symbols: | DEAD/DEAH box helicase, putative | chr1:13089994-13097078 FORWARDhighly similar to ( 832) loc_os11g07870 12011.m04983 protein type III restriction enzyme, res subunit family protein, expressed seq=cds; coord=4:206664053..206669821:1; parent_gene=GRMZM2G035068	3.43294	3.23295
871	GRMZM2G037140_P01	3.25284	4.5979	k11	GRMZM2G037140	cell.organisation	moderately similar to ( 228) AT5G59890 | Symbols: ADF4, ATADF4 | ADF4 (ACTIN DEPOLYMERIZING FACTOR 4); actin binding | chr5:24123107-24123596 FORWARDmoderately similar to ( 231) ADF1_PETHY Actin-depolymerizing factor 1 (ADF 1) - Petunia hybrida (Petunia)moderately similar to ( 254) loc_os05g02250 12005.m64199 protein expressed protein seq=cds; coord=6:35896131..35897803:-1; parent_gene=GRMZM2G037…	4.23947	2.43817
872	GRMZM2G037152_P01	3.39473	5.35965	k8	GRMZM2G037152	not assigned.unknown	weakly similar to ( 171) AT3G06470 | Symbols: | GNS1/SUR4 membrane family protein | chr3:1984206-1985042 FORWARDmoderately similar to ( 300) loc_os03g49480 12003.m09947 protein elongation of fatty acids protein 2, putative, expressed seq=cds; coord=1:264529510..264530617:-1; parent_gene=GRMZM2G037152	5.4894	6.05167
873	GRMZM2G037177_P01	6.81305	5.82803	k1	GRMZM2G037177	mitochondrial electron transport / ATP synthesis.NADH-DH.complex I.carbonic anhydrase	moderately similar to ( 377) AT1G47260 | Symbols: APFI, GAMMA CA2 | GAMMA CA2 (GAMMA CARBONIC ANHYDRASE 2); carbonate dehydratase | chr1:17321384-17323347 REVERSEmoderately similar to ( 447) loc_os12g07220 12012.m04711 protein protein yrdA, putative, expressed seq=cds; coord=7:169836954..169839970:-1; parent_gene=GRMZM2G037177	6.69799	5.68933
874	GRMZM2G031637_P01	4.25912	4.16183	k11	GRMZM2G031637	stress.abiotic.heat	moderately similar to ( 324) AT4G02100 | Symbols: | DNAJ heat shock N-terminal domain-containing protein | chr4:930228-932049 FORWARDhighly similar to ( 604) loc_os03g19200 12003.m07337 protein heat shock protein binding protein, putative, expressed seq=cds; coord=9:135853975..135856576:-1; parent_gene=GRMZM2G031637	5.59156	2.48129
875	GRMZM2G031656_P01	3.7141	0.666845	k1	GRMZM2G031656	RNA.regulation of transcription.bHLH,Basic Helix-Loop-Helix family	moderately similar to ( 314) AT2G27230 | Symbols: LHW | LHW (LONESOME HIGHWAY); protein homodimerization/ transcription activator/ transcription factor | chr2:11650895-11653840 FORWARDnearly identical (1246) loc_os12g06330 12012.m04623 protein expressed protein seq=cds; coord=10:7121194..7126844:1; parent_gene=GRMZM2G031656	0.85995	-0.448496
876	GRMZM2G031724_P01	2.4508	-0.715658	k4	GRMZM2G031724	hormone metabolism.gibberelin.synthesis-degradation.GA2 oxidase	moderately similar to ( 312) AT1G78440 | Symbols: ATGA2OX1 | ATGA2OX1 (gibberellin 2-oxidase 1); gibberellin 2-beta-dioxygenase | chr1:29511772-29512990 REVERSEmoderately similar to ( 310) G2OX1_PEA Gibberellin 2-beta-dioxygenase 1 (EC 1.14.11.13) (Gibberellin 2-beta-hydroxylase 1) (Gibberellin 2-oxidase 1) (GA 2-oxidase 1) (Protein SLENDER) - Pisum sativum (Garden pea)moderately similar to ( 480…	2.14633	4.14628
877	GRMZM2G033493_P01	4.67749	5.97975	k8	GRMZM2G033493	protein.targeting	moderately similar to ( 336) AT2G20890 | Symbols: PSB29, THF1 | PSB29 | chr2:8987783-8989185 FORWARDmoderately similar to ( 417) THF1_ORYSA Protein THYLAKOID FORMATION1, chloroplast precursor - Oryza sativa (Rice)moderately similar to ( 417) loc_os07g37250 12007.m07975 protein chloroplast-localized Ptr ToxA-binding protein1, putative, expressed seq=cds; coord=7:157278232..157282868:-1; parent_gen…	5.25646	6.69304
878	GRMZM2G033526_P01	7.10414	5.70129	k1	GRMZM2G033526	glycolysis.plastid branch.pyruvate kinase (PK)	highly similar to ( 723) AT1G32440 | Symbols: PKp3 | PKp3 (plastidial pyruvate kinase 3); pyruvate kinase | chr1:11712205-11714963 FORWARDhighly similar to ( 769) KPYG_TOBAC Pyruvate kinase isozyme G, chloroplast precursor (EC 2.7.1.40) - Nicotiana tabacum (Common tobacco)highly similar to ( 912) loc_os10g42100 12010.m06967 protein pyruvate kinase isozyme G, chloroplast precursor, putative, expre…	6.80633	5.55303
879	GRMZM2G033555_P01	4.59246	3.3879	k4	GRMZM2G033555	secondary metabolism.flavonoids.dihydroflavonols	moderately similar to ( 338) AT2G33590 | Symbols: | cinnamoyl-CoA reductase family | chr2:14224622-14226365 FORWARDmoderately similar to ( 204) DFRA_MAIZE Dihydroflavonol-4-reductase (EC 1.1.1.219) (DFR) (Dihydrokaempferol 4-reductase) - Zea mays (Maize)moderately similar to ( 458) loc_os06g41810 12006.m08713 protein dihydroflavonol-4-reductase, putative, expressed seq=cds; coord=9:99409919..9941…	4.8936	4.45792
880	GRMZM2G035150_P01	3.79911	3.22572	k5	GRMZM2G035150	protein.degradation.cysteine protease	moderately similar to ( 261) AT5G04250 | Symbols: | OTU-like cysteine protease family protein | chr5:1176397-1178492 FORWARDmoderately similar to ( 333) loc_os03g64219 12003.m35648 protein cysteine-type peptidase, putative, expressed seq=cds; coord=5:597584..600906:1; parent_gene=GRMZM2G035150	2.80025	4.33277
881	GRMZM2G035213_P01	0.851984	5.01019	k8	GRMZM2G035213	secondary metabolism.isoprenoids.tocopherol biosynthesis.tocopherol methyltransferase	moderately similar to ( 417) AT1G64970 | Symbols: G-TMT, TMT1, VTE4 | G-TMT (GAMMA-TOCOPHEROL METHYLTRANSFERASE); tocopherol O-methyltransferase | chr1:24134337-24135993 REVERSEvery weakly similar to (87.0) SMT1_ORYSA Cycloartenol-C-24-methyltransferase 1 (EC 2.1.1.41) (24-sterol C-methyltransferase 1) (Sterol C-methyltransferase 1) - Oryza sativa (Rice)highly similar to ( 529) loc_os02g47310 120…	5.53238	7.06057
882	GRMZM2G035222_P01	2.10316	7.02379	k7	GRMZM2G035222	protein.degradation.ubiquitin.E3.SCF.FBOX	very weakly similar to (80.5) AT1G23390 | Symbols: | kelch repeat-containing F-box family protein | chr1:8309449-8310633 REVERSEmoderately similar to ( 357) loc_os09g12150 12009.m04477 protein expressed protein seq=cds; coord=3:205006007..205007615:1; parent_gene=GRMZM2G035222	4.76944	5.63469
883	GRMZM2G037189_P01	3.78453	2.89964	k4	GRMZM2G037189	not assigned.unknown	very weakly similar to (90.1) loc_os07g46670 12007.m079771 protein early response to dehydration 15-like protein, putative, expressed seq=cds; coord=7:171536795..171538041:-1; parent_gene=GRMZM2G037189	5.46972	5.01526
884	GRMZM2G037226_P01	4.37072	2.51558	k1	GRMZM2G037226	RNA.RNA binding	weakly similar to ( 194) AT3G56860 | Symbols: UBA2A | UBP1 interacting protein 2a (UBA2a) | chr3:21050708-21052144 REVERSEmoderately similar to ( 384) loc_os04g54440 12004.m35477 protein RNA-binding protein AKIP1, putative, expressed seq=cds; coord=10:144468742..144470979:-1; parent_gene=GRMZM2G037226	3.108	2.37049
885	GRMZM2G037280_P01	3.99944	2.03002	k1	GRMZM2G037280	DNA.synthesis/chromatin structure	weakly similar to ( 173) AT2G30800 | Symbols: HVT1, ATVT-1 | HVT1 (HELICASE IN VASCULAR TISSUE AND TAPETUM); ATP binding / helicase/ nucleic acid binding | chr2:13120585-13126635 REVERSEmoderately similar to ( 408) loc_os01g56190 12001.m11775 protein RNA helicase A, putative, expressed seq=cds; coord=8:172872920..172886485:-1; parent_gene=GRMZM2G037280	3.02833	1.72203
886	GRMZM2G031761_P01	4.92436	0.142571	k2	GRMZM2G031761	tetrapyrrole synthesis.regulation	weakly similar to ( 112) AT3G14110 | Symbols: FLU | FLU (FLUORESCENT IN BLUE LIGHT); binding | chr3:4676222-4677602 REVERSEweakly similar to ( 130) loc_os01g32730 12001.m43031 protein FLU, putative, expressed seq=cds; coord=7:77296488..77308912:1; parent_gene=GRMZM2G031761	1.53207	1.34916
887	GRMZM2G031790_P01	5.05201	9.45257	k9	GRMZM2G031790	lipid metabolism.FA synthesis and FA elongation.beta ketoacyl CoA synthase	moderately similar to ( 434) AT5G43760 | Symbols: KCS20 | KCS20 (3-KETOACYL-COA SYNTHASE 20); fatty acid elongase | chr5:17585903-17588486 FORWARDhighly similar to ( 583) loc_os03g06700 12003.m06188 protein fatty acid elongase, putative, expressed seq=cds; coord=1:12944095..12947312:1; parent_gene=GRMZM2G031790	9.11334	7.57016
888	GRMZM2G031837_P01	3.64984	-0.852801	k1	GRMZM2G031837	transport.misc	moderately similar to ( 485) AT4G39170 | Symbols: | SEC14 cytosolic factor, putative / phosphoglyceride transfer protein, putative | chr4:18240887-18243621 FORWARDhighly similar to ( 822) loc_os09g30330 12009.m06184 protein phosphatidylinositol transporter/ transporter, putative, expressed seq=cds; coord=2:189219156..189224929:1; parent_gene=GRMZM2G031837	-0.200264	-1.96814
889	GRMZM2G033566_P01	3.19516	-9.96578	k1	GRMZM2G033566	misc.GDSL-motif lipase	moderately similar to ( 216) AT1G29670 | Symbols: | GDSL-motif lipase/hydrolase family protein | chr1:10375843-10377717 FORWARDweakly similar to ( 142) APG_BRANA Anter-specific proline-rich protein APG (Protein CEX) (Fragment) - Brassica napus (Rape)moderately similar to ( 456) loc_os06g36520 12006.m08188 protein anther-specific proline-rich protein APG precursor, putative, expressed seq=cds; coo…	-2.0121	-9.96578
890	GRMZM2G033612_P02	4.10896	0.679466	k12	GRMZM2G033612	RNA.regulation of transcription.General Transcription	moderately similar to ( 254) loc_os03g47140 12003.m09727 protein atGRF2, putative, expressed seq=cds; coord=5:13806785..13809605:-1; parent_gene=GRMZM2G033612	1.18	-1.17284
891	GRMZM2G033630_P01	3.47188	0.702477	k3	GRMZM2G033630	protein.degradation.serine protease	highly similar to ( 691) AT3G07990 | Symbols: SCPL27 | SCPL27 (serine carboxypeptidase-like 27); serine-type carboxypeptidase | chr3:2552544-2554644 FORWARDhighly similar to ( 589) CBP2_WHEAT Serine carboxypeptidase 2 (EC 3.4.16.6) (Serine carboxypeptidase II) (Carboxypeptidase D) (CPDW-II) (CP-WII) [Contains: Serine carboxypeptidase 2 chain A (Serine carboxypeptidase II chain A); Serine carboxyp…	3.04689	1.97416
892	GRMZM2G035243_P01	3.25206	4.09	k8	GRMZM2G035243	protein.degradation.ubiquitin.E3.SCF.FBOX	moderately similar to ( 456) AT1G74510 | Symbols: | kelch repeat-containing F-box family protein | chr1:28006065-28007420 FORWARDhighly similar to ( 750) loc_os03g07530 12003.m34796 protein kelch motif family protein, expressed seq=cds; coord=1:15168789..15171560:1; parent_gene=GRMZM2G035243	4.4055	5.56533
893	GRMZM2G035268_P01	5.01723	6.21334	k9	GRMZM2G035268	PS.calvin cycle.GAP	highly similar to ( 895) AT2G24270 | Symbols: ALDH11A3 | ALDH11A3; 3-chloroallyl aldehyde dehydrogenase/ glyceraldehyde-3-phosphate dehydrogenase (NADP+) | chr2:10327325-10329601 REVERSEhighly similar to ( 979) GAPN_MAIZE NADP-dependent glyceraldehyde-3-phosphate dehydrogenase (EC 1.2.1.9) (Non-phosphorylating glyceraldehyde 3-phosphate dehydrogenase) (Glyceraldehyde-3-phosphate dehydrogenase [NA…	6.09427	5.71155
894	GRMZM2G035278_P01	5.27123	-1.16719	k1	GRMZM2G035278	not assigned.unknown	very weakly similar to (81.6) AT4G32870 | Symbols: | unknown protein | chr4:15862168-15862641 FORWARDweakly similar to ( 199) loc_os01g10210 12001.m07643 protein expressed protein seq=cds; coord=3:4542118..4543278:1; parent_gene=GRMZM2G035278	0.655272	-1.28253
895	GRMZM2G037335_P01	4.78269	2.89875	k2	GRMZM2G037335	transport.p- and v-ATPases	highly similar to ( 713) AT5G44240 | Symbols: | haloacid dehalogenase-like hydrolase family protein | chr5:17817619-17823598 FORWARDhighly similar to ( 714) loc_os11g25980 12011.m06519 protein phospholipid-transporting ATPase 2, putative, expressed seq=cds; coord=10:106062045..106068825:-1; parent_gene=GRMZM2G037335	3.24963	3.16401
896	GRMZM2G037342_P01	3.69673	3.60487	k5	GRMZM2G037342	transport.unspecified cations	moderately similar to ( 376) AT5G27150 | Symbols: NHX1, ATNHX, AT-NHX1, ATNHX1 | NHX1 (NA+/H+ EXCHANGER); protein binding / sodium ion transmembrane transporter/ sodium:hydrogen antiporter | chr5:9554251-9557266 FORWARDmoderately similar to ( 431) loc_os11g42790 12011.m08114 protein sodium/hydrogen exchanger 2, putative, expressed seq=cds; coord=4:3747749..3753205:1; parent_gene=GRMZM2G037342	3.34338	4.76516
897	GRMZM2G037379_P01	4.51684	2.59592	k3	GRMZM2G037379	misc.acid and other phosphatases	moderately similar to ( 303) AT1G72880 | Symbols: | acid phosphatase survival protein SurE, putative | chr1:27423678-27425928 REVERSEmoderately similar to ( 458) loc_os01g51280 12001.m43160 protein acid phosphatase, putative, expressed seq=cds; coord=3:204125594..204131195:-1; parent_gene=GRMZM2G037379	3.93652	3.85909
898	GRMZM2G031917_P01	5.13174	3.55024	k12	GRMZM2G031917	not assigned.unknown	seq=cds; coord=8:21810058..21815510:1; parent_gene=GRMZM2G031917	4.1855	2.75683
899	GRMZM2G031963_P01	2.49091	-9.96578	k3	GRMZM2G031963	RNA.regulation of transcription.WRKY domain transcription factor family	moderately similar to ( 383) AT5G56270 | Symbols: WRKY2, ATWRKY2 | WRKY2; transcription factor | chr5:22780816-22783137 FORWARDhighly similar to ( 550) loc_os04g39570 12004.m35157 protein OsWRKY35v1 - Superfamily of rice TFs having WRKY and zinc finger domains, expressed seq=cds; coord=10:124659347..124664396:1; parent_gene=GRMZM2G031963	-2.65824	-3.42612
900	GRMZM2G031991_P01	1.61166	4.75187	k7	GRMZM2G031991	not assigned.unknown	very weakly similar to (86.7) AT5G67620 | Symbols: | unknown protein | chr5:26964891-26965720 REVERSEweakly similar to ( 155) loc_os02g50810 12002.m10115 protein expressed protein seq=cds; coord=5:206034117..206036010:-1; parent_gene=GRMZM2G031991	3.01911	3.36445
901	GRMZM2G033634_P01	4.30066	3.84242	k5	GRMZM2G033634	nucleotide metabolism.salvage.NUDIX hydrolases	moderately similar to ( 300) AT2G42070 | Symbols: ATNUDT23, ATNUDX23 | ATNUDX23 (ARABIDOPSIS THALIANA NUDIX HYDROLASE HOMOLOG 23); FAD diphosphatase/ hydrolase | chr2:17549669-17551066 REVERSEmoderately similar to ( 392) loc_os09g38040 12009.m06751 protein nudix hydrolase 23, chloroplast precursor, putative, expressed seq=cds; coord=7:146486589..146490051:1; parent_gene=GRMZM2G033634	3.83138	4.94321
902	GRMZM2G033644_P01	5.37564	7.51662	k7	GRMZM2G033644	TCA / org. transformation.TCA.pyruvate DH.E2	highly similar to ( 514) AT3G06850 | Symbols: BCE2, LTA1, DIN3 | BCE2; acetyltransferase/ alpha-ketoacid dehydrogenase/ dihydrolipoamide branched chain acyltransferase | chr3:2158212-2160465 REVERSEhighly similar to ( 706) loc_os01g21160 12001.m150569 protein dihydrolipoyllysine-residue acetyltransferase component of pyruvatedehydrogenase complex, putative, expressed seq=cds; coord=3:57145425..57…	6.72591	7.1151
903	GRMZM2G033649_P01	4.08978	4.37837	k11	GRMZM2G033649	transport.misc	moderately similar to ( 389) AT4G09160 | Symbols: | SEC14 cytosolic factor family protein / phosphoglyceride transfer family protein | chr4:5839761-5842158 FORWARDhighly similar to ( 623) loc_os01g65380 12001.m12651 protein patellin-5, putative, expressed seq=cds; coord=8:165856036..165859140:-1; parent_gene=GRMZM2G033649	4.44962	2.69272
904	GRMZM2G035314_P01	5.72368	6.19788	k11	GRMZM2G035314	protein.degradation.ubiquitin.E3.SCF.FBOX	moderately similar to ( 232) AT2G39940 | Symbols: COI1 | COI1 (CORONATINE INSENSITIVE 1); protein binding / ubiquitin-protein ligase | chr2:16672848-16675486 REVERSEmoderately similar to ( 354) loc_os01g63420 12001.m43515 protein coronatine-insensitive protein 1, putative, expressed seq=cds; coord=8:167462230..167464471:-1; parent_gene=GRMZM2G035314	5.5885	4.06573
905	GRMZM2G035395_P01	5.5604	4.19851	k2	GRMZM2G035395	not assigned.unknown	moderately similar to ( 313) AT3G06670 | Symbols: | binding | chr3:2105908-2113136 REVERSEhighly similar to ( 571) loc_os01g23590 12001.m08832 protein expressed protein seq=cds; coord=8:43067450..43071286:1; parent_gene=GRMZM2G035395	4.09206	4.12624
906	GRMZM2G035405_P01	8.23712	6.01789	k1	GRMZM2G035405	RNA.regulation of transcription.ARF, Auxin Response Factor family	moderately similar to ( 303) AT1G30330 | Symbols: ARF6 | ARF6 (AUXIN RESPONSE FACTOR 6); transcription factor | chr1:10686125-10690036 REVERSEhighly similar to ( 690) loc_os06g46410 12006.m091759 protein auxin response factor 6, putative, expressed seq=cds; coord=5:42299881..42304178:1; parent_gene=GRMZM2G035405	6.8484	5.36679
907	GRMZM2G037452_P01	-0.721423	5.24162	k7	GRMZM2G037452	not assigned.unknown	seq=cds; coord=3:150168535..150169561:1; parent_gene=GRMZM2G037452	4.3342	5.63883
908	GRMZM2G037485_P01	-2.90945	4.81854	k8	GRMZM2G037485	not assigned.unknown	moderately similar to ( 210) loc_os09g04310 12009.m03800 protein expressed protein seq=cds; coord=9:100740103..100741586:1; parent_gene=GRMZM2G037485	2.62308	5.04283
909	GRMZM2G037614_P01	4.84868	6.60213	k9	GRMZM2G037614	amino acid metabolism.degradation.branched-chain group.shared	highly similar to ( 566) AT1G55510 | Symbols: BCDH BETA1 | BCDH BETA1 (BRANCHED-CHAIN ALPHA-KETO ACID DECARBOXYLASE E1 BETA SUBUNIT); 3-methyl-2-oxobutanoate dehydrogenase (2-methylpropanoyl-transferring)/ catalytic | chr1:20723482-20725505 FORWARDweakly similar to ( 180) ODPB_PEA Pyruvate dehydrogenase E1 component subunit beta, mitochondrial precursor (EC 1.2.4.1) (PDHE1-B) - Pisum sativum (Gar…	5.05068	5.50168
910	GRMZM2G032003_P01	7.5103	8.05014	k9	GRMZM2G032003	glycolysis.unclear/dually targeted.UGPase	highly similar to ( 728) AT5G17310 | Symbols: | UTP--glucose-1-phosphate uridylyltransferase, putative / UDP-glucose pyrophosphorylase, putative / UGPase, putative | chr5:5696955-5700845 REVERSEhighly similar to ( 796) UGPA_HORVU UTP--glucose-1-phosphate uridylyltransferase (EC 2.7.7.9) (UDP-glucose pyrophosphorylase) (UDPGP) (UGPase) - Hordeum vulgare (Barley)highly similar to ( 805) loc_os09g38…	8.40797	7.35887
911	GRMZM2G032042_P01	2.97821	-0.572251	k1	GRMZM2G032042	not assigned.unknown	weakly similar to ( 107) loc_os02g44130 12002.m09452 protein cys2/His2 zinc-finger transcription factor, putative, expressed seq=cds; coord=2:206499465..206502702:1; parent_gene=GRMZM2G032042	1.13918	-0.4652
912	GRMZM2G032049_P01	6.0814	5.237	k12	GRMZM2G032049	protein.aa activation.glutamine-tRNA ligase	nearly identical (1096) AT1G25350 | Symbols: OVA9 | OVA9 (ovule abortion 9); glutamine-tRNA ligase | chr1:8889280-8894205 REVERSEnearly identical (1134) SYQ_LUPLU Glutaminyl-tRNA synthetase (EC 6.1.1.18) (Glutamine--tRNA ligase) (GlnRS) - Lupinus luteus (European yellow lupin)nearly identical (1384) loc_os01g09000 12001.m07525 protein glutaminyl-tRNA synthetase, putative, expressed seq=cds; coord…	5.74986	3.74129
913	GRMZM2G033671_P02	4.93894	3.87188	k12	GRMZM2G033671	protein.degradation	weakly similar to ( 148) AT4G20310 | Symbols: | metalloendopeptidase | chr4:10962251-10963690 FORWARDmoderately similar to ( 334) loc_os01g46590 12001.m150674 protein expressed protein seq=cds; coord=3:213331333..213339443:1; parent_gene=GRMZM2G033671	4.01868	1.86124
914	GRMZM2G033767_P01	-9.96578	2.50367	k7	GRMZM2G033767	lipid metabolism.Phospholipid synthesis	moderately similar to ( 259) AT4G01950 | Symbols: ATGPAT3, GPAT3 | GPAT3 (GLYCEROL-3-PHOSPHATE ACYLTRANSFERASE 3); acyltransferase | chr4:844597-846710 REVERSEmoderately similar to ( 421) loc_os12g37600 12012.m07545 protein glycerol-3-phosphate acyltransferase 1, putative seq=cds; coord=3:128637817..128639721:1; parent_gene=GRMZM2G033767	0.230204	1.04729
915	GRMZM2G033785_P01	3.72596	-9.96578	k2	GRMZM2G033785	cell.organisation	highly similar to ( 586) AT1G59540 | Symbols: ZCF125 | ZCF125; ATP binding / microtubule motor | chr1:21874578-21879382 FORWARDmoderately similar to ( 261) FLA10_CHLRE Kinesin-like protein FLA10 (Protein KHP1) - Chlamydomonas reinhardtiihighly similar to ( 885) loc_os11g35090 12011.m07363 protein centromeric protein E, putative, expressed seq=cds; coord=4:190671567..190682144:1; parent_gene=GRMZM…	-9.96578	-9.96578
916	GRMZM2G035421_P01	2.53932	2.33436	k5	GRMZM2G035421	development.storage proteins	highly similar to ( 920) AT5G04040 | Symbols: SDP1 | SDP1 (SUGAR-DEPENDENT1); triacylglycerol lipase | chr5:1090346-1093003 FORWARDnearly identical (1300) loc_os01g55650 12001.m11722 protein patatin-like phospholipase family protein, expressed seq=cds; coord=8:173349891..173353964:1; parent_gene=GRMZM2G035421	2.40804	3.7287
917	GRMZM2G035465_P01	4.83273	5.9764	k9	GRMZM2G035465	RNA.regulation of transcription.Aux/IAA family	weakly similar to ( 166) AT4G29080 | Symbols: PAP2, IAA27 | PAP2 (PHYTOCHROME-ASSOCIATED PROTEIN 2); transcription factor | chr4:14323665-14325213 REVERSEmoderately similar to ( 294) IAA17_ORYSA Auxin-responsive protein IAA17 (Indoleacetic acid-induced protein 17) - Oryza sativa (Rice)moderately similar to ( 294) loc_os05g14180 12005.m27564 protein OsIAA17 - Auxin-responsive Aux/IAA gene family m…	6.55984	4.68072
918	GRMZM2G035477_P01	5.11664	3.49497	k1	GRMZM2G035477	not assigned.unknown	moderately similar to ( 411) AT1G19520 | Symbols: NFD5 | NFD5 (NUCLEAR FUSION DEFECTIVE 5) | chr1:6760032-6762581 FORWARDhighly similar to ( 721) loc_os02g39820 12002.m09068 protein expressed protein seq=cds; coord=5:183601368..183605622:1; parent_gene=GRMZM2G035477	4.17993	3.074
919	GRMZM2G024482_P01	4.92359	3.72677	k1	GRMZM2G024482	lipid metabolism.FA synthesis and FA elongation.beta hydroxyacyl ACP dehydratase	moderately similar to ( 239) AT2G22230 | Symbols: | beta-hydroxyacyl-ACP dehydratase, putative | chr2:9450042-9451427 FORWARDmoderately similar to ( 256) loc_os08g12840 12008.m05411 protein 3-hydroxyacyl-[acyl-carrier protein] dehydratase/ catalytic, putative, expressed seq=cds; coord=4:26128843..26131595:1; parent_gene=GRMZM2G024482	4.45435	3.61143
920	GRMZM2G024571_P01	5.32012	5.41892	k10	GRMZM2G024571	not assigned.unknown	moderately similar to ( 282) loc_os03g11890 12003.m06641 protein expressed protein seq=cds; coord=9:146462282..146468511:-1; parent_gene=GRMZM2G024571	4.31989	5.49172
921	GRMZM2G024576_P01	6.21882	1.74676	k1	GRMZM2G024576	cell.organisation	nearly identical (1319) AT3G45850 | Symbols: | kinesin motor protein-related | chr3:16855814-16860950 REVERSEhighly similar to ( 865) K125_TOBAC 125 kDa kinesin-related protein - Nicotiana tabacum (Common tobacco)nearly identical (1758) loc_os05g02670 12005.m083602 protein kinesin-related protein, putative, expressed seq=cds; coord=6:29635519..29641242:1; parent_gene=GRMZM2G024576	3.56566	1.13957
922	GRMZM2G026459_P03	3.70363	5.47028	k9	GRMZM2G026459	transport.peptides and oligopeptides	moderately similar to ( 403) AT1G33440 | Symbols: | proton-dependent oligopeptide transport (POT) family protein | chr1:12127712-12130327 REVERSEhighly similar to ( 521) loc_os04g36040 12004.m08693 protein peptide transporter PTR2, putative, expressed seq=cds; coord=4:25980264..25985905:1; parent_gene=GRMZM2G026459	5.3779	3.66476
923	GRMZM2G026470_P01	4.56349	5.75179	k8	GRMZM2G026470	nucleotide metabolism.phosphotransfer and pyrophosphatases.misc	moderately similar to ( 370) AT2G46860 | Symbols: AtPPa3 | AtPPa3 (Arabidopsis thaliana pyrophosphorylase 3); inorganic diphosphatase/ pyrophosphatase | chr2:19253843-19255060 FORWARDmoderately similar to ( 384) IPYR_MAIZE Soluble inorganic pyrophosphatase (EC 3.6.1.1) (Pyrophosphate phospho-hydrolase) (PPase) - Zea mays (Maize)moderately similar to ( 389) loc_os05g36260 12005.m07857 protein solu…	6.05114	7.2567
[truncated: 5,411 more rows]

## Sheet: Arabidopsis in pollen tube
GENBANK	SYMBOL	DESCRIPTION
[truncated: 1,126 more rows]

## Sheet: Arabidopsis in sigmas.
Significantly differential expressed genes Arabidopsis sigmas.
	LOCUS_ID	PISTI05HAPEXP1	PISTIL3_5HAPEXP1	PISTIL80HAPEXP1	UNPOLLINATEDPISTILEXP1
1	AT2G23180	5.67877	5.97872	7.62823	5.84962
[truncated: 1,468 more rows]
