# Supplementary material for: Transcriptional Evidence for Inferred Pattern of Pollen Tube-Stigma Metabolic Coupling during Pollination
Source: PLoS One. 2014 Sep 12;9(9):e107046. doi: 10.1371/journal.pone.0107046 (PMC4162560; doi:10.1371/journal.pone.0107046)
Supplement: Data S4 — Gene Ontology (GO) enrichment analysis of significantly differentially expressed genes (DEGs) in Arabidopsis pollen tube and Arabidopsis /maize stigma in response to pollination. (TXT) [file pone.0107046.s004.txt]

Gene Ontology (GO) enrichment analysis of 1648 significantly differential expression genes of Arabidopsis stigma.
____________________________________________________________________________________________

File created with BiNGO (c) on 2013-10-24 at 14:34:46
Selected statistical test : Hypergeometric test
Selected correction : Benjamini & Hochberg False Discovery Rate (FDR) correction
Selected significance level : 0.05
Testing option : Use whole annotation as reference set
The selected cluster :
AT2G38110	AT4G38540	AT1G05340	AT1G26580	AT5G25350	AT4G26600	AT5G61730	AT1G09720	AT3G16150	AT2G31810	AT4G39260	AT4G23560	AT1G02810	AT1G16390	AT4G18593	AT5G03810	AT3G22740	AT4G03330	AT2G36020	AT1G75500	AT4G36880	AT1G32780	AT2G27470	AT5G02550	AT1G70290	AT5G25340	AT4G21326	AT5G61290	AT5G48070	AT5G61720	AT3G63210	AT3G25570	AT1G56200	AT3G25572	AT4G32880	AT3G56000	AT4G21323	AT1G65330	AT5G19940	AT1G53260	AT5G13930	AT3G25170	AT3G19310	AT5G22460	AT3G26830	AT3G27810	AT5G40590	AT5G22970	AT1G14060	AT5G39300	AT2G36000	AT3G01310	AT5G28380	AT2G15960	AT1G09155	AT5G18670	AT1G58120	AT2G36270	AT1G58122	AT1G08980	AT2G18420	AT5G61740	AT1G07450	AT5G22980	AT5G27780	AT1G09560	AT5G11950	AT2G38900	AT2G24370	AT3G27410	AT1G73260	AT3G55120	AT5G52810	AT4G39110	AT1G15520	AT4G26910	AT5G06870	AT2G32090	AT3G62710	AT4G12420	AT1G28440	AT5G66570	AT4G35180	AT1G48840	AT1G21050	AT3G10320	AT4G09740	AT2G39210	AT3G51600	AT1G10070	AT4G07515	AT5G39320	AT1G20550	AT3G10720	AT3G26860	AT2G03410	AT5G12000	AT2G37630	AT3G54800	AT1G18140	AT5G18470	AT1G09780	AT2G02550	AT5G14700	AT5G20820	AT5G54270	AT3G62720	AT4G18360	AT2G30810	AT3G43570	AT1G61380	AT1G09370	AT4G35190	AT1G74950	AT3G07820	AT3G16120	AT1G47470	AT2G39200	AT3G55180	AT1G60390	AT1G55880	AT5G56300	AT1G68670	AT1G09790	AT4G26930	AT2G46440	AT2G46630	AT2G35190	AT5G66590	AT5G02580	AT1G18320	AT3G26870	AT3G62170	AT3G13570	AT1G69120	AT1G76370	AT1G75240	AT1G47485	AT4G09760	AT1G65300	AT2G46430	AT2G40990	AT3G10740	AT1G61566	AT1G61360	AT3G26880	AT3G43550	AT3G62180	AT4G23350	AT1G54570	AT1G56220	AT2G19980	AT3G07840	AT5G03820	AT4G27580	AT3G10110	AT5G19360	AT5G61780	AT1G61563	AT5G25560	AT4G31000	AT2G18470	AT4G27790	AT1G29920	AT2G45170	AT2G40310	AT5G06170	AT1G03940	AT1G28680	AT1G67320	AT5G49120	AT3G55470	AT5G13360	AT5G19140	AT2G19000	AT3G63010	AT1G70090	AT3G59850	AT4G13510	AT2G39640	AT3G62550	AT3G53990	AT2G43590	AT3G56480	AT3G62960	AT5G61000	AT5G57660	AT3G50310	AT5G39160	AT4G15700	AT1G26770	AT1G29930	AT5G09980	AT1G31450	AT3G52460	AT3G02930	AT5G48270	AT2G03840	AT5G50740	AT5G49130	AT4G33280	AT5G18890	AT5G13370	AT1G04020	AT5G16500	AT5G26920	AT3G53980	AT2G16440	AT1G01170	AT3G59845	AT4G08870	AT4G37400	AT2G44690	AT1G23410	AT1G35710	AT5G45840	AT2G03980	AT3G27690	AT5G39190	AT1G42420	AT3G05810	AT3G08940	AT3G02230	AT5G19120	AT4G28680	AT3G15540	AT2G38380	AT2G43570	AT5G09280	AT4G17245	AT1G49490	AT5G15650	AT1G75080	AT1G31660	AT1G29140	AT5G61030	AT5G26250	AT1G54070	AT2G29460	AT1G26795	AT1G24520	AT4G14385	AT5G50030	AT1G03170	AT3G15353	AT5G02730	AT2G38390	AT2G46680	AT2G32720	AT1G50110	AT4G08850	AT3G28930	AT5G64800	AT1G11210	AT1G49270	
AT1G12370	AT2G18690	AT3G09440	AT5G18860	AT1G66890	AT2G35820	AT1G18990	AT2G32210	AT5G13320	AT5G46295	AT1G44100	AT3G56240	AT3G06260	AT2G29470	AT2G44670	AT4G34260	AT1G22770	AT5G64240	AT3G42640	AT3G05120	AT1G26540	AT1G68610	AT1G49470	AT3G28750	AT2G19050	AT3G60290	AT3G01840	AT1G65370	AT5G18000	AT4G17030	AT5G13330	AT4G35725	AT2G25650	AT1G29395	AT4G33970	AT5G44700	AT5G60030	AT3G15080	AT5G39130	AT1G68620	AT5G20050	AT1G61800	AT2G24850	AT1G65760	AT5G14780	AT1G31830	AT2G42220	AT5G28340	AT2G23290	AT5G20240	AT5G26220	AT1G79940	AT1G26760	AT1G59406	AT4G22920	AT1G30690	AT3G05140	AT3G22310	AT1G67750	AT5G64260	AT2G18660	AT5G47800	AT5G28540	AT1G03130	AT4G31290	AT5G02500	AT1G29910	AT2G30290	AT3G55610	AT3G22910	AT2G45100	AT1G19450	AT5G06370	AT4G13930	AT5G65270	AT3G05150	AT5G07990	AT4G35700	AT4G04630	AT5G50200	AT5G14760	AT5G05730	AT2G42200	AT2G38140	AT4G37990	AT3G26290	AT3G61630	AT3G53130	AT5G65530	AT3G52000	AT3G23480	AT1G61720	AT4G14930	AT5G24330	AT2G30470	AT5G08330	AT4G23160	AT1G64370	AT4G00780	AT1G43160	AT1G25340	AT1G54130	AT5G59370	AT5G67340	AT5G20330	AT1G51760	AT3G50440	AT1G77490	AT2G02000	AT2G22240	AT1G65920	AT5G02160	AT4G25340	AT3G60580	AT4G33490	AT4G21840	AT2G13820	AT2G33310	AT1G80130	AT4G14940	AT3G48460	AT2G39920	AT4G29190	AT1G59700	AT3G58660	AT3G22330	AT1G59500	AT3G23080	AT2G34430	AT5G16570	AT1G77690	AT1G70760	AT1G17260	AT3G07220	AT1G27360	AT1G53010	AT1G79700	AT1G79110	AT3G60570	AT1G23350	AT5G02150	AT1G56300	AT1G06720	AT3G07260	AT3G06950	AT5G59960	AT1G47960	AT2G33170	AT5G44840	AT3G18790	AT5G35390	AT2G23910	AT1G04610	AT4G33080	AT4G16660	AT1G13930	AT2G28305	AT1G66800	AT2G34420	AT1G04220	AT2G37040	AT5G46280	AT4G36490	AT4G21830	AT5G38440	AT1G51780	AT1G20220	AT5G08020	AT3G23470	AT3G11930	AT5G24990	AT3G50650	AT2G05850	AT1G10585	AT5G35380	AT1G69880	AT4G23190	AT5G53250	AT5G20710	AT4G22840	AT2G05100	AT2G24210	AT1G25330	AT2G23900	AT1G26840	AT5G64870	AT2G33850	AT5G24080	AT1G69600	AT5G44830	AT5G27980	AT2G43040	AT3G44735	AT1G49290	AT2G02010	AT4G02430	AT1G04440	AT5G59130	AT4G03190	AT1G19190	AT1G51240	AT5G67100	AT1G64330	AT1G78780	AT1G20950	AT4G16600	AT4G33850	AT4G04040	AT5G27140	AT2G23340	AT2G14910	AT1G04240	AT3G02970	AT4G36110	AT2G22680	AT2G42290	AT5G08300	AT1G51250	AT4G28240	AT2G22470	AT3G51920	AT5G16140	AT1G18530	AT2G26410	AT1G59740	AT5G47350	AT5G19220	AT1G65970	AT5G21170	AT4G15750	AT5G26830	AT1G50810	AT2G33830	AT4G23140	AT1G61170	AT2G12280	AT3G59010	AT2G33130	AT4G33670	AT1G47280	AT3G03060	AT5G07430	AT5G41880	AT3G14530	AT5G23810	AT1G51060	AT4G33260	AT5G24760	AT4G04830	AT5G46240	AT3G17230	AT4G22870	AT4G02060	AT3G57150	AT5G35550	
AT4G23150	AT2G39700	AT5G47370	AT4G33660	AT1G04040	AT3G59830	AT5G07420	AT3G53140	AT1G80820	AT1G20980	AT4G33666	AT3G07490	AT4G17730	AT3G08860	AT4G33270	AT4G33860	AT2G16730	AT2G30220	AT2G33810	AT3G50820	AT3G47340	AT4G22880	AT1G04250	AT5G04200	AT2G25580	AT5G24530	AT2G23300	AT4G18290	AT3G14550	AT3G05600	AT2G44830	AT1G74020	AT4G09830	AT1G19830	AT5G58650	AT5G42260	AT2G47550	AT1G21120	AT3G57850	AT5G22500	AT1G26210	AT4G23370	AT5G17220	AT5G60680	AT1G21770	AT1G10360	AT1G24010	AT1G32700	AT1G77210	AT2G33380	AT4G10270	AT1G32900	AT4G32920	AT3G17980	AT4G30290	AT2G26690	AT4G30690	AT1G75580	AT4G18280	AT3G05610	AT3G46660	AT4G09820	AT5G07010	AT5G39580	AT4G18630	AT1G53860	AT1G21130	AT3G57840	AT2G01590	AT5G26060	AT4G25630	AT4G23360	AT1G16300	AT1G13700	AT5G42900	AT2G33100	AT2G47000	AT2G28180	AT1G10770	AT2G46150	AT3G01420	AT4G37540	AT3G04690	AT5G63140	AT5G46200	AT4G15530	AT5G66880	AT5G27120	AT5G55020	AT1G51700	AT2G29630	AT5G26660	AT5G44480	AT5G26080	AT2G07698	AT5G01210	AT2G02850	AT1G74710	AT3G07050	AT3G11340	AT2G31270	AT2G47030	AT3G20865	AT2G07690	AT1G08230	AT3G23810	AT1G02790	AT2G21330	AT3G04360	AT2G42040	AT5G03200	AT1G21540	AT5G58050	AT1G10370	AT1G63000	AT1G06540	AT3G55100	AT3G47160	AT5G05340	AT3G32260	AT1G55030	AT4G12290	AT5G38690	AT1G32290	AT3G21055	AT4G15550	AT3G17060	AT2G47050	AT5G67180	AT5G43960	AT1G80370	AT1G45190	AT3G59220	AT1G13750	AT2G34870	AT1G72970	AT2G04240	AT2G21140	AT1G52580	AT5G40150	AT5G34940	AT3G55110	AT1G78570	AT5G53660	AT4G03110	AT4G39950	AT1G60140	AT4G16670	AT5G14380	AT1G10522	AT2G47040	AT3G47560	AT4G37770	AT5G14180	AT5G58070	AT3G60140	AT5G40155	AT5G55250	AT1G35490	AT5G53460	AT3G11990	AT1G08450	AT5G40350	AT5G12070	AT5G42490	AT5G38290	AT2G24450	AT4G35320	AT3G11580	AT4G39030	AT2G34650	AT4G10960	AT1G66220	AT1G73220	AT3G26110	AT1G68360	AT4G30070	AT2G47270	AT4G26260	AT1G10140	AT5G12380	AT4G38710	AT1G79530	AT2G02810	AT1G59030	AT1G21750	AT5G14150	AT1G64390	AT5G56640	AT4G00350	AT1G30825	AT5G12060	AT2G04220	AT3G01472	AT1G66210	AT1G74030	AT3G01470	AT3G24982	AT2G34660	AT1G70940	AT4G04220	ATMG01190	AT2G41560	AT4G12280	AT2G37560	AT3G60120	AT4G02250	AT1G16950	AT1G65500	AT4G03510	AT2G09910	AT3G47540	AT3G26510	AT1G28270	AT4G26660	AT1G02550	AT1G78960	AT1G79520	AT4G10955	AT3G52010	AT4G27900	AT3G54240	AT4G08900	AT5G53280	AT5G15960	AT4G37870	AT2G27180	AT5G62430	AT3G26170	AT1G05440	AT4G37390	AT1G67670	AT1G69490	AT2G15830	AT3G25870	AT2G21650	AT1G02920	AT5G43580	AT2G17660	AT4G36730	AT4G27860	AT4G01210	AT2G01140	AT1G03495	AT5G40480	AT1G68710	AT5G50800	AT3G13400	AT5G15970	AT1G05450	AT4G20170	AT2G41230	AT3G07720	AT5G57520	AT2G35960	
AT5G52360	AT5G42200	AT1G28330	AT2G24490	AT5G57320	AT3G54640	AT1G26480	AT1G06080	AT5G62440	AT3G43860	AT1G78460	AT1G28710	AT4G26830	AT5G43140	AT4G34760	AT3G10020	AT5G37590	AT4G25590	AT1G06460	AT4G37180	AT4G36990	AT2G18520	AT1G14920	AT5G04530	AT3G16530	AT2G40400	AT2G45210	AT1G58210	AT5G52960	AT3G58120	AT3G45600	AT4G26080	AT2G15650	AT5G42860	AT2G16990	AT1G26450	AT2G40000	AT5G42850	AT3G17600	AT4G27440	AT2G40670	AT4G20320	AT4G23690	AT4G29700	AT2G38800	AT4G24050	AT3G14790	AT3G16040	AT1G23090	AT1G44900	AT4G30860	AT1G14360	AT4G12980	AT3G13450	AT1G75600	AT2G32190	AT1G15820	AT5G38760	AT3G28810	AT5G63190	AT2G35060	AT2G20780	AT5G07030	AT5G05180	AT2G46360	AT4G11890	AT5G42230	AT5G20390	AT1G22630	AT3G20300	AT1G01460	AT5G58800	AT1G08500	AT4G36770	AT2G30750	AT1G75610	AT3G21500	AT3G21700	AT2G26290	AT3G01700	AT5G39610	AT5G11360	AT5G56030	AT3G28820	AT5G63830	AT4G39800	AT1G07370	AT4G36988	AT3G53450	AT5G44640	AT5G63180	AT5G02890	AT2G38465	AT2G17630	AT2G30140	AT2G34920	AT2G17880	AT1G66570	AT1G72230	AT2G21790	AT3G18130	AT1G65445	AT2G15890	AT5G55930	AT4G12730	AT2G28260	AT5G13400	AT4G15200	AT4G20990	AT3G17790	AT1G20070	AT5G03760	AT3G52370	AT3G58160	AT5G17700	AT1G56110	AT1G62310	AT5G56010	AT1G65450	AT2G18050	AT4G28040	AT4G11290	AT5G04500	AT1G28550	AT1G71880	AT3G26180	AT5G55920	AT1G61260	AT4G34710	AT4G21200	AT5G42810	AT1G27940	AT5G06760	AT5G45910	AT2G35980	AT2G40240	AT5G22300	AT1G13790	AT5G19860	AT5G50130	AT5G55730	AT4G38850	AT3G05930	AT3G09590	AT1G31580	AT1G71870	AT1G79860	AT2G39540	AT2G29570	AT4G13890	AT1G29460	AT3G01270	AT2G31550	AT3G14740	AT1G06000	AT4G34160	AT2G39360	AT3G10890	AT5G42680	AT2G05070	AT1G13370	AT1G77120	AT2G23170	AT3G48090	AT5G15110	AT4G05100	AT3G15630	AT5G56000	AT3G62610	AT5G19880	AT3G59060	AT2G38860	AT2G31540	AT2G43290	AT1G29440	AT5G50560	AT4G37300	AT4G28250	AT5G28020	AT5G39280	AT1G52200	AT1G29660	AT4G35010	AT3G55970	AT5G36720	AT3G10610	AT1G76470	AT3G48990	AT1G30795	AT5G40690	AT4G23600	AT5G02050	AT2G29340	AT4G24260	AT5G03720	AT2G38870	AT4G15830	AT4G14270	AT1G76090	AT5G64120	AT3G01250	AT1G75870	AT3G28830	AT1G65690	AT2G29350	AT4G02520	AT5G28680	AT2G26450	AT1G79150	AT4G09090	AT5G23660	AT4G34950	AT3G55710	AT2G36880	AT2G39570	AT5G37820	AT2G22180	AT4G14090	AT5G58310	AT5G64110	AT4G28280	AT5G42020	AT3G46940	AT1G70790	AT5G39860	AT2G44560	AT2G36380	AT5G39050	AT1G13340	AT1G66540	AT2G30770	AT5G01870	AT2G39580	AT3G14990	AT1G65490	AT2G23180	AT5G17050	AT5G59220	AT3G12520	AT5G65380	AT5G37810	AT5G48140	AT5G60950	AT3G60690	AT3G25420	AT3G22840	AT5G15350	AT5G51850	AT1G50480	AT3G02150	AT4G24040	AT5G50830	AT5G05600	AT5G23050	AT5G01600	
AT3G01980	AT1G80720	AT2G19670	AT3G03800	AT2G31500	AT5G23240	AT1G18280	AT1G58430	AT5G65390	AT1G62570	AT1G31550	AT2G25510	AT2G39510	AT4G13840	AT2G38820	AT2G26490	AT5G15140	AT1G03050	AT2G12200	AT5G02810	AT1G53560	AT1G12780	AT1G75880	AT4G14020	AT4G04750	AT1G48480	AT5G37600	AT1G22690	AT3G01290	AT1G65240	AT3G55740	AT4G21680	AT4G16530	AT1G02940	AT2G46300	AT1G03230	AT5G46590	AT5G23030	AT5G61600	AT4G16146	AT5G10450	AT1G68780	AT5G14890	AT1G22890	AT1G50610	AT3G19690	AT1G06830	AT5G40450	AT5G28030	AT5G50335	AT1G76040	AT3G62230	AT2G35500	AT1G26420	AT3G03150	AT1G51490	AT2G24090	AT1G19540	AT3G61930	AT1G19350	AT1G58450	AT3G13065	AT2G03760	AT1G73170	AT1G02930	AT5G50660	AT2G45970	AT3G06770	AT5G10260	AT3G02140	AT1G70130	AT3G09530	AT3G21560	AT3G55950	AT5G15740	AT1G03220	AT2G04780	AT4G13180	AT5G01180	AT5G23970	AT1G67640	AT5G53970	AT1G23040	AT3G02810	AT4G16130	AT2G37170	AT1G55560	AT3G59900	AT4G22560	AT4G23810	AT5G64790	AT1G19050	AT4G33790	AT2G17450	AT3G57260	AT3G49240	AT5G47000	AT5G58590	AT1G77990	AT5G45880	AT2G37180	AT5G66520	AT3G18280	AT2G24740	AT1G61080	AT2G43610	AT4G16040	AT5G33390	AT3G04700	AT5G65660	AT1G58725	AT1G55570	AT1G30530	AT1G60740	AT4G21940	AT1G30730	AT5G48100	AT4G05070	AT5G15310	AT1G58520	AT5G08640	AT5G51480	AT5G01520	AT4G28310	AT2G43620	AT3G49270	AT3G20190	AT5G59050	AT3G57690	AT3G45970	AT1G67860	AT3G22200	AT1G30720	AT4G09010	AT4G08670	AT3G48740	AT5G17540	AT5G16010	AT2G30310	AT4G08290	AT1G19500	AT5G15580	AT1G51850	AT4G22970	AT2G01620	AT1G43650	AT3G48530	AT2G32690	AT2G39800	AT3G11000	AT1G70420	AT2G03090	AT5G46330	AT3G45960	AT5G25020	AT5G65640	AT1G30710	AT5G01700	AT3G28790	AT5G05270	AT5G57130	AT3G07390	AT5G02270	AT5G52750	AT2G01630	AT1G04310	AT3G03430	AT5G01540	AT1G80280	AT5G58170	AT3G59940	AT4G21000	AT3G48350	AT1G52240	AT5G24470	AT1G61860	AT3G23760	AT4G39610	AT1G72440	AT5G39880	AT4G28330	AT1G01980	AT2G34500	AT5G55180	AT2G19480	AT3G23150	AT5G26700	AT4G14615	AT5G57815	AT3G50930	AT4G18970	AT5G67200	AT4G17840	AT3G28580	AT5G36805	AT4G09960	AT2G33050	AT1G08380	AT5G24880	AT4G16740	AT5G02490	AT4G33540	AT1G61870	AT5G44390	AT1G17770	AT2G01410	AT1G21460	AT1G71380	AT4G36010	AT4G25040	AT3G14900	AT2G30540	AT4G15480	AT1G72630	AT5G54060	AT4G03290	AT3G20580	AT1G56650	AT1G24170	AT1G44160	AT4G01575	AT1G11080	AT3G07350	AT2G33270	AT3G23740	AT2G02990	AT1G51400	AT5G24490	AT5G07810	AT2G31980	AT3G03870	AT1G64970	AT5G59010	AT1G70870	AT1G76640	AT1G11770	AT5G09590	AT1G17170	AT2G25490	AT5G45670	AT1G74890	AT1G21250	AT5G61690	AT2G28400	AT1G17540	AT1G30760	AT1G07230	AT1G80920	AT3G04720	AT2G31990	AT1G78890	AT1G21680	AT4G21720	AT1G29430	AT3G29590	
AT3G43120	AT3G12170	AT1G64980	AT1G51800	AT3G13390	AT2G44920	AT1G65060	AT1G77770	AT4G04940	AT5G36220	AT3G48100	AT5G54670	AT2G33060	AT4G01026	AT3G56870	AT5G12180	AT2G25080	AT1G75450	AT3G05740	AT3G17340	AT5G54095	AT4G23890	AT1G13890	AT1G69530	AT4G15650	AT3G14690	AT2G26560	AT4G26530	AT4G17880	AT3G20530	AT2G23010	AT1G04540	AT3G46350	AT1G07090	AT2G16120	AT1G25240	AT5G51410	AT5G25280	AT1G05260	AT3G50500	AT2G21050	AT4G18540	AT1G52470	AT1G66960	AT2G04400	AT1G66130	AT4G02130	AT5G25770	AT3G48590	AT1G68470	AT2G23000	AT2G14620	AT4G33580	AT1G10620	AT5G42800	AT1G15740	AT5G05450	AT5G64720	AT5G63470	AT3G06080	AT1G61290	AT1G73590	AT3G52600	AT2G03010	AT5G37300	AT3G46530	AT2G01830	AT2G31945	AT5G54840	AT3G11480	AT2G44080	AT2G27830	AT3G18220	AT1G77530	AT5G19580	AT5G18280	AT4G38190	AT3G04960	AT3G45280	AT2G42960	AT5G47470	AT2G01420	AT1G52970	AT1G21410	AT4G01460	AT3G07310	AT1G08630	AT3G04070	AT3G07870	AT2G40940	AT1G77520	AT3G01530	AT5G54080	AT1G10470	AT3G11210	AT4G39830	AT1G66350	AT5G20410	AT2G16130	AT5G20690	AT1G63800	AT5G45230	AT3G45060	AT5G14470	AT2G31390	AT1G56060	AT5G52975	AT2G22340	AT2G31110	AT3G04280	AT1G30700	AT1G01900	AT3G17840	AT1G01310	AT5G12890	AT4G02380	AT2G02930	AT1G75690	AT1G60240	AT2G37130	AT5G39400	AT3G54890	AT4G39480	AT3G29370	AT5G18910	AT1G78670	AT3G06035	AT3G52840	AT1G54200	AT5G66750	AT4G26780	AT3G47420	AT3G45940	AT3G25100	AT5G54610	AT3G12110	AT1G79400	AT1G01300	AT4G39490	AT3G19940	AT2G02710	AT4G00820	AT1G60960	AT1G53160	AT1G66120	AT3G26210	AT1G55920	AT1G22370	AT1G54020	AT5G53550	AT2G07040	AT3G03670	AT2G41860	AT2G01870	AT2G14670	AT3G56600	AT3G60420	AT5G46300	AT4G17660	AT4G39670	AT3G48580	AT4G02360	AT3G57250	AT1G63650	AT5G17780	AT2G02720	AT2G37260	AT3G51240	AT1G69500	AT2G21990	AT4G19690	AT1G26390	AT3G04520	AT5G04180	AT3G52820	AT2G31910	AT4G29020	AT5G01380	AT1G19940	AT4G22530	AT4G35630	AT3G47440	AT1G05680	AT1G66390	AT2G42710	AT5G33370	AT4G26150	AT3G01770	

No annotations were retrieved for the following entities:
AT4G38540	AT3G23480	AT3G26170	AT1G55560	AT5G61730	AT2G31810	AT4G39260	AT2G17450	AT3G50440	AT1G16390	AT5G03810	AT1G65920	AT5G47000	AT1G80130	AT3G48460	AT5G50800	AT3G13400	AT1G58725	AT5G25340	AT5G61290	AT1G55570	AT1G60740	AT5G42200	AT3G25572	AT1G30730	AT4G21323	AT5G19940	AT1G53010	AT1G26480	AT1G53260	AT5G51480	AT1G79110	AT5G02150	AT1G23350	AT5G01520	AT2G43620	AT5G37590	AT5G40590	AT2G23910	AT3G16530	AT2G40400	AT4G33080	AT4G16660	AT1G30720	AT1G14060	AT5G16010	AT2G30310	AT4G08290	AT5G15580	AT1G20220	AT2G15650	AT3G01310	AT1G43650	AT2G16990	AT1G09155	AT1G58120	AT1G58122	AT3G11000	AT1G70420	AT1G10585	AT5G35380	AT5G61740	AT4G20320	AT5G01700	AT1G30710	AT5G53250	AT5G05270	AT2G38800	AT5G11950	AT5G02270	AT2G38900	AT5G52750	AT4G30860	AT2G01630	AT1G14360	AT3G03430	AT2G43040	AT1G80280	AT4G02430	AT3G13450	AT1G19190	AT1G01980	AT5G55180	AT2G34500	AT4G33850	AT2G20780	AT4G18970	AT3G50930	AT5G57815	AT4G11890	AT3G28580	AT5G36805	AT2G14910	AT1G22630	AT3G20300	AT1G08500	AT4G36770	AT2G22680	AT1G75610	AT2G03410	AT5G44390	AT1G61870	AT5G18470	AT2G26290	AT5G11360	AT2G22470	AT4G18360	AT3G43570	AT1G18530	AT2G26410	AT1G09370	AT4G36988	AT3G53450	AT5G54060	AT4G03290	AT4G15750	AT1G50810	AT2G33830	AT2G30140	AT5G56300	AT2G46630	AT1G61170	AT5G07810	AT1G72230	AT4G12730	AT3G03060	AT1G70870	AT1G11770	AT5G45670	AT5G61690	AT4G09760	AT5G17700	AT1G17540	AT1G30760	AT3G17230	AT4G22870	AT1G07230	AT1G56110	AT1G62310	AT4G28040	AT2G40990	AT3G26180	AT3G43550	AT4G33660	AT1G64980	AT3G62180	AT1G04040	AT4G23350	AT4G21200	AT3G13390	AT1G54570	AT2G44920	AT1G56220	AT3G07490	AT5G45910	AT1G77770	AT5G03820	AT4G04940	AT5G36220	AT2G30220	AT5G25560	AT4G31000	AT5G50130	AT5G55730	AT4G27790	AT3G05600	AT5G54095	AT1G71870	AT4G15650	AT3G14690	AT5G58650	AT2G31550	AT3G14740	AT1G21120	AT1G25240	AT1G24010	AT1G32700	AT1G77210	AT4G15700	AT3G52460	AT3G02930	AT5G39580	AT5G50740	AT5G49130	AT2G38860	AT1G21130	AT2G31540	AT3G59845	AT5G05450	AT1G15740	AT1G29660	AT3G55970	AT4G37400	AT1G10770	AT2G03980	AT1G42420	AT5G63140	AT5G02050	AT3G18220	AT2G27830	AT2G38870	AT4G15830	AT4G17245	AT1G49490	AT5G47470	AT5G26080	AT3G07050	AT1G79150	AT4G34950	AT5G26250	AT5G61030	AT1G08230	AT5G50030	AT5G58310	AT5G42020	AT3G11210	AT2G32720	AT5G03200	AT1G66540	AT2G23180	AT5G17050	AT3G47160	AT3G45060	AT5G14470	AT5G05340	AT5G15350	AT2G47050	AT5G50830	AT5G43960	AT1G30700	AT5G05600	AT3G01980	AT1G26540	AT1G13750	AT2G19670	AT3G28750	AT2G37130	AT5G65390	AT4G39480	AT1G31550	AT4G03110	AT4G33970	AT1G03050	AT5G60030	AT3G47560	AT3G15080	AT3G19940	AT4G39490	AT1G01300	AT1G68620	AT4G04750	AT2G02710	AT5G38290	AT2G24450	AT3G01290	
AT3G11580	AT3G26210	AT1G73220	AT3G26110	AT1G68360	AT1G54020	AT2G47270	AT1G59406	AT3G60420	AT1G30690	AT1G59030	AT5G14890	AT2G18660	AT3G62230	AT4G00350	AT1G26420	AT3G61930	AT2G30290	AT5G17780	AT1G58450	AT3G22910	AT3G01472	AT1G73170	AT2G45100	AT1G26390	AT2G34660	AT1G19450	AT3G06770	ATMG01190	AT3G05150	AT4G02250	AT3G21560	AT4G22530	AT2G09910	AT4G13180	AT2G04780	AT1G05680	AT1G02550	AT3G26290	

GO-ID	p-value	corr p-value	x	n	X	N	Description	Genes in test set
50896	5.9318E-25	7.9190E-22	298	3207	1169	22304	response to stimulus	AT2G37170|AT5G15960|AT4G37870|AT5G25350|AT4G37390|AT3G59900|AT2G30470|AT4G23810|AT1G19050|AT1G02920|AT5G43580|AT1G43160|AT2G17660|AT1G51760|AT3G57260|AT1G77490|AT2G22240|AT2G37180|AT2G01140|AT2G33310|AT4G36880|AT2G39920|AT5G15970|AT3G07720|AT3G22330|AT3G63210|AT1G59500|AT1G28330|AT2G24490|AT4G32880|AT5G48100|AT1G77690|AT3G54640|AT5G15310|AT5G13930|AT4G34760|AT3G26830|AT3G10020|AT3G27810|AT1G06460|AT4G36990|AT3G22200|AT1G14920|AT5G04530|AT1G13930|AT2G45210|AT4G09010|AT1G04220|AT2G37040|AT4G26080|AT4G21830|AT5G08020|AT2G40000|AT2G32690|AT3G11930|AT2G36270|AT2G39800|AT3G17600|AT5G46330|AT2G18420|AT4G23190|AT4G27440|AT2G40670|AT5G27780|AT4G23690|AT2G24210|AT2G05100|AT1G09560|AT3G07390|AT2G24370|AT1G69600|AT1G73260|AT3G55120|AT5G01540|AT1G15520|AT5G24470|AT4G03190|AT5G06870|AT1G15820|AT1G20950|AT5G66570|AT2G19480|AT1G04240|AT4G16740|AT2G33050|AT4G36110|AT2G30750|AT4G33540|AT5G02490|AT2G37630|AT1G09780|AT2G02550|AT5G20820|AT5G39610|AT3G51920|AT5G56030|AT2G30810|AT4G36010|AT4G15480|AT1G59740|AT5G21170|AT1G56650|AT1G74950|AT2G17630|AT2G39200|AT2G02990|AT1G51400|AT2G46440|AT2G21790|AT2G15890|AT3G17790|AT5G09590|AT2G25490|AT5G03760|AT1G21250|AT1G74890|AT4G02060|AT5G56010|AT1G80920|AT2G18050|AT4G11290|AT3G04720|AT1G29430|AT1G71880|AT3G43120|AT5G47370|AT4G34710|AT1G80820|AT5G42810|AT1G20980|AT1G65060|AT3G08860|AT2G35980|AT3G48100|AT5G61780|AT5G22300|AT2G33060|AT3G50820|AT3G47340|AT4G22880|AT1G04250|AT4G38850|AT2G18470|AT1G29920|AT5G24530|AT2G25080|AT2G45170|AT4G18290|AT1G31580|AT1G74020|AT2G39540|AT1G69530|AT1G19830|AT2G29570|AT2G26560|AT5G13360|AT1G29460|AT5G19140|AT3G63010|AT4G34160|AT3G62550|AT3G53990|AT1G77120|AT1G05260|AT3G48090|AT2G23170|AT4G05100|AT3G50500|AT2G33380|AT4G10270|AT2G21050|AT2G26690|AT1G75580|AT5G19880|AT5G09980|AT5G07010|AT3G59060|AT5G13370|AT1G04020|AT5G26920|AT1G29440|AT1G01170|AT1G52200|AT5G42900|AT2G47000|AT1G73590|AT3G46530|AT2G01830|AT3G01420|AT3G48990|AT3G11480|AT2G44080|AT3G27690|AT4G23600|AT3G08940|AT4G24260|AT5G03720|AT3G02230|AT4G28680|AT5G66880|AT5G64120|AT3G15540|AT1G51700|AT2G38380|AT2G29630|AT5G15650|AT1G75080|AT5G26660|AT4G02520|AT1G74710|AT2G21330|AT3G01530|AT5G64110|AT1G10470|AT3G46940|AT2G46680|AT2G38390|AT5G39860|AT5G20410|AT1G66350|AT1G13340|AT3G28930|AT2G30770|AT1G11210|AT5G45230|AT1G12370|AT5G59220|AT3G09440|AT3G60690|AT5G13320|AT3G22840|AT3G56240|AT1G50480|AT1G22770|AT5G67180|AT3G04280|AT5G01600|AT3G05120|AT3G59220|AT4G02380|AT2G04240|AT5G40150|AT3G54890|AT1G78570|AT5G53660|AT1G29395|AT4G39950|AT5G02810|AT5G54610|AT5G58070|AT1G12780|AT5G53460|AT2G24850|AT1G61800|AT1G08450|AT5G14780|AT5G40350|AT1G22690|AT1G60960|AT4G39030|AT2G34650|AT4G10960|AT5G26220|AT4G21680|AT1G55920|AT4G30070|AT5G53550|AT3G03670|AT5G12380|AT1G03230|AT5G61600|AT2G02810|AT5G10450|AT3G22310|AT1G21750|AT5G28540|AT5G47800|AT1G51490|AT5G02500|AT1G19350|AT3G55610|AT3G51240|AT2G03760|AT3G01470|AT4G19690|AT1G02930|AT5G04180|AT1G70940|AT4G04220|AT3G02140|AT4G13930|AT2G41560|AT5G07990|AT1G03220|AT5G50200|AT5G05730|AT4G26150|AT4G37990
42221	1.4113E-23	9.4206E-21	189	1710	1169	22304	response to chemical stimulus	AT2G37170|AT2G25080|AT1G74020|AT2G39540|AT5G15960|AT4G37870|AT1G69530|AT1G19830|AT5G25350|AT4G37390|AT2G26560|AT3G59900|AT2G30470|AT5G13360|AT1G29460|AT5G19140|AT4G23810|AT3G63010|AT1G19050|AT4G34160|AT1G02920|AT1G43160|AT2G17660|AT1G77120|AT1G05260|AT3G48090|AT2G23170|AT4G05100|AT1G77490|AT3G50500|AT2G22240|AT2G33380|AT2G26690|AT2G37180|AT2G01140|AT1G75580|AT5G19880|AT2G33310|AT4G36880|AT5G09980|AT5G15970|AT2G39920|AT5G07010|AT3G07720|AT5G13370|AT3G63210|AT5G26920|AT1G29440|AT1G28330|AT1G59500|AT4G32880|AT5G48100|AT1G77690|AT5G15310|AT1G52200|AT5G13930|AT2G47000|AT2G01830|AT4G34760|AT3G26830|AT3G01420|AT3G48990|AT3G10020|AT3G27810|AT2G44080|AT4G23600|AT5G03720|AT3G22200|AT1G14920|AT5G66880|AT3G15540|AT1G51700|AT2G45210|AT4G09010|AT2G29630|AT1G75080|AT5G15650|AT4G02520|AT2G37040|AT4G26080|AT4G21830|AT2G40000|AT2G32690|AT2G36270|AT2G39800|AT3G17600|AT2G18420|AT2G21330|AT3G01530|AT5G64110|AT4G27440|AT4G23190|AT2G40670|AT1G10470|AT2G46680|AT5G27780|AT5G39860|AT2G24210|AT1G66350|AT3G07390|AT1G13340|AT1G73260|AT1G69600|AT1G11210|AT5G01540|AT5G59220|AT1G15520|AT3G09440|AT4G03190|AT3G60690|AT5G13320|AT3G56240|AT1G50480|AT1G20950|AT1G22770|AT3G04280|AT2G19480|AT5G01600|AT3G05120|AT3G59220|AT1G04240|AT4G02380|AT4G36110|AT2G04240|AT5G40150|AT4G33540|AT2G37630|AT1G09780|AT1G78570|AT5G39610|AT5G20820|AT5G56030|AT3G51920|AT1G29395|AT2G30810|AT5G54610|AT1G56650|AT1G74950|AT2G17630|AT5G53460|AT2G24850|AT1G61800|AT5G14780|AT5G40350|AT1G51400|AT1G22690|AT2G21790|AT2G34650|AT5G26220|AT4G21680|AT3G03670|AT3G17790|AT5G12380|AT5G09590|AT2G25490|AT2G02810|AT5G10450|AT3G22310|AT1G21250|AT1G74890|AT1G21750|AT4G02060|AT5G02500|AT5G56010|AT2G18050|AT4G11290|AT3G04720|AT1G19350|AT3G55610|AT2G03760|AT1G29430|AT3G43120|AT1G02930|AT5G47370|AT5G04180|AT4G34710|AT3G02140|AT4G13930|AT5G50200|AT3G48100|AT5G22300|AT5G05730|AT5G61780|AT4G26150|AT3G47340|AT4G22880|AT1G04250|AT4G38850|AT2G18470
10033	3.3378E-18	1.4853E-15	124	1037	1169	22304	response to organic substance	AT1G74020|AT5G15960|AT2G39540|AT1G69530|AT1G19830|AT5G25350|AT4G37390|AT3G59900|AT2G30470|AT5G13360|AT5G19140|AT1G29460|AT4G23810|AT3G63010|AT1G19050|AT4G34160|AT1G43160|AT2G23170|AT3G48090|AT4G05100|AT3G50500|AT2G22240|AT2G33380|AT2G26690|AT1G75580|AT2G33310|AT4G36880|AT5G09980|AT5G07010|AT5G15970|AT5G13370|AT3G63210|AT5G26920|AT1G29440|AT1G59500|AT1G28330|AT4G32880|AT1G77690|AT5G15310|AT5G13930|AT2G47000|AT2G01830|AT4G34760|AT3G26830|AT3G01420|AT3G27810|AT2G44080|AT4G23600|AT5G03720|AT3G22200|AT1G14920|AT5G66880|AT3G15540|AT1G51700|AT2G45210|AT1G75080|AT4G26080|AT2G40000|AT2G32690|AT2G36270|AT2G39800|AT3G17600|AT2G18420|AT3G01530|AT4G27440|AT2G40670|AT1G10470|AT2G46680|AT5G27780|AT2G24210|AT5G39860|AT1G66350|AT3G07390|AT1G73260|AT5G01540|AT1G15520|AT5G59220|AT4G03190|AT3G60690|AT5G13320|AT1G20950|AT3G04280|AT3G05120|AT3G59220|AT1G04240|AT4G36110|AT2G04240|AT2G37630|AT1G78570|AT5G20820|AT3G51920|AT1G29395|AT2G30810|AT5G54610|AT1G56650|AT1G74950|AT2G24850|AT1G61800|AT5G40350|AT1G22690|AT2G34650|AT2G25490|AT2G02810|AT5G10450|AT1G21250|AT1G74890|AT4G02060|AT3G04720|AT3G55610|AT1G19350|AT2G03760|AT1G29430|AT3G43120|AT5G47370|AT4G34710|AT3G02140|AT3G48100|AT5G05730|AT4G26150|AT3G47340|AT4G22880|AT1G04250|AT4G38850|AT2G18470
9719	1.7223E-17	5.7481E-15	106	835	1169	22304	response to endogenous stimulus	AT1G74020|AT5G15960|AT2G39540|AT1G69530|AT1G19830|AT5G25350|AT4G37390|AT2G30470|AT5G13360|AT3G59900|AT5G19140|AT1G29460|AT3G63010|AT4G34160|AT1G19050|AT1G43160|AT2G23170|AT4G05100|AT3G50500|AT2G33380|AT2G22240|AT2G26690|AT1G75580|AT2G33310|AT4G36880|AT5G09980|AT5G07010|AT5G15970|AT5G13370|AT3G63210|AT1G29440|AT1G59500|AT4G32880|AT1G77690|AT5G15310|AT5G13930|AT2G47000|AT2G01830|AT4G34760|AT3G26830|AT3G27810|AT2G44080|AT4G23600|AT1G14920|AT5G66880|AT3G15540|AT2G45210|AT1G75080|AT4G26080|AT2G32690|AT2G36270|AT2G39800|AT3G17600|AT2G18420|AT3G01530|AT4G27440|AT2G40670|AT1G10470|AT5G27780|AT2G46680|AT2G24210|AT5G39860|AT1G66350|AT3G07390|AT5G01540|AT1G15520|AT5G59220|AT4G03190|AT3G60690|AT5G13320|AT3G04280|AT3G05120|AT3G59220|AT1G04240|AT4G36110|AT2G04240|AT2G37630|AT1G78570|AT5G20820|AT3G51920|AT1G29395|AT2G30810|AT1G56650|AT1G74950|AT2G24850|AT5G40350|AT1G22690|AT2G34650|AT2G25490|AT5G10450|AT1G74890|AT3G04720|AT3G55610|AT1G19350|AT1G29430|AT5G47370|AT3G43120|AT4G34710|AT3G02140|AT3G48100|AT5G05730|AT4G26150|AT1G04250|AT4G22880|AT4G38850|AT2G18470
9725	1.5650E-15	4.1785E-13	96	767	1169	22304	response to hormone stimulus	AT5G59220|AT1G15520|AT4G03190|AT2G39540|AT5G15960|AT1G69530|AT3G60690|AT1G19830|AT5G13320|AT5G25350|AT4G37390|AT3G59900|AT5G13360|AT2G30470|AT1G29460|AT5G19140|AT3G63010|AT3G04280|AT1G19050|AT4G34160|AT3G05120|AT1G43160|AT2G23170|AT3G59220|AT4G05100|AT1G04240|AT3G50500|AT2G22240|AT2G33380|AT4G36110|AT2G04240|AT1G75580|AT2G33310|AT4G36880|AT2G37630|AT1G78570|AT5G15970|AT5G20820|AT3G51920|AT1G29395|AT2G30810|AT5G13370|AT3G63210|AT1G29440|AT1G59500|AT4G32880|AT1G77690|AT5G15310|AT5G40350|AT2G47000|AT2G01830|AT1G22690|AT4G34760|AT3G26830|AT3G27810|AT2G44080|AT2G34650|AT4G23600|AT1G14920|AT5G66880|AT3G15540|AT2G45210|AT2G25490|AT5G10450|AT1G74890|AT1G75080|AT4G26080|AT2G32690|AT3G04720|AT2G36270|AT2G39800|AT1G19350|AT3G55610|AT3G17600|AT1G29430|AT3G43120|AT5G47370|AT2G18420|AT4G34710|AT3G01530|AT4G27440|AT3G02140|AT2G40670|AT1G10470|AT2G46680|AT5G27780|AT5G39860|AT1G66350|AT3G07390|AT3G48100|AT5G05730|AT4G26150|AT5G01540|AT1G04250|AT4G38850|AT2G18470
19438	1.3988E-14	3.1123E-12	39	177	1169	22304	aromatic compound biosynthetic process	AT5G24530|AT2G02990|AT3G26830|AT4G39030|AT1G77530|AT1G06000|AT1G66800|AT1G04220|AT2G29630|AT5G26660|AT2G37040|AT1G74710|AT2G35500|AT3G62610|AT5G35550|AT1G78570|AT1G69500|AT3G51240|AT2G04400|AT3G29590|AT1G77520|AT4G39950|AT1G80820|AT1G30530|AT5G26920|AT5G07990|AT4G23690|AT1G56650|AT5G48100|AT5G42800|AT3G54640|AT1G17260|AT5G05730|AT2G30770|AT3G55120|AT5G08640|AT5G13930|AT4G22880|AT3G14990
6725	5.0414E-14	9.6147E-12	51	296	1169	22304	cellular aromatic compound metabolic process	AT5G24530|AT1G75450|AT5G13320|AT1G50480|AT1G06000|AT1G26210|AT3G62610|AT1G18140|AT1G78570|AT2G04400|AT4G39950|AT5G26920|AT1G30530|AT2G12200|AT1G56650|AT5G48100|AT3G54640|AT5G42800|AT1G17260|AT5G13930|AT1G08450|AT5G08640|AT2G02990|AT3G26830|AT4G39030|AT2G12280|AT1G77530|AT1G66800|AT2G29630|AT1G04220|AT5G26660|AT2G37040|AT1G74710|AT2G35500|AT5G35550|AT2G36880|AT1G69500|AT3G51240|AT1G08980|AT3G29590|AT1G77520|AT1G80820|AT5G54080|AT5G07990|AT4G23690|AT1G65060|AT5G05730|AT2G30770|AT3G55120|AT4G22880|AT3G14990
6950	2.1516E-13	3.5904E-11	170	1853	1169	22304	response to stress	AT2G37170|AT2G25080|AT2G45170|AT1G31580|AT1G74020|AT5G15960|AT4G37870|AT2G29570|AT2G26560|AT4G23810|AT1G02920|AT3G62550|AT5G43580|AT1G43160|AT3G53990|AT1G77120|AT1G05260|AT3G48090|AT4G05100|AT1G51760|AT3G57260|AT1G77490|AT3G50500|AT2G22240|AT2G33380|AT4G10270|AT2G26690|AT2G37180|AT2G01140|AT5G19880|AT5G15970|AT3G22330|AT1G04020|AT5G26920|AT2G24490|AT1G01170|AT3G54640|AT5G15310|AT1G52200|AT5G42900|AT5G13930|AT3G46530|AT2G01830|AT3G26830|AT3G01420|AT3G10020|AT3G11480|AT4G23600|AT1G06460|AT4G36990|AT5G03720|AT3G02230|AT3G22200|AT4G28680|AT1G14920|AT5G66880|AT5G04530|AT5G64120|AT2G38380|AT1G13930|AT4G09010|AT1G04220|AT5G15650|AT4G02520|AT2G37040|AT4G26080|AT4G21830|AT1G74710|AT2G40000|AT5G08020|AT3G11930|AT2G36270|AT2G39800|AT5G46330|AT5G64110|AT4G23190|AT1G10470|AT3G46940|AT2G46680|AT2G38390|AT4G23690|AT1G09560|AT2G24210|AT5G20410|AT1G66350|AT1G13340|AT2G30770|AT2G24370|AT1G73260|AT1G69600|AT1G11210|AT5G45230|AT1G12370|AT5G59220|AT5G06870|AT5G13320|AT3G22840|AT3G56240|AT5G66570|AT1G22770|AT5G67180|AT2G19480|AT5G01600|AT4G02380|AT4G16740|AT2G33050|AT2G04240|AT5G40150|AT5G02490|AT2G37630|AT2G02550|AT5G39610|AT5G56030|AT3G51920|AT1G29395|AT4G39950|AT1G56650|AT1G74950|AT5G58070|AT1G12780|AT2G24850|AT2G39200|AT1G08450|AT5G14780|AT2G02990|AT1G51400|AT4G39030|AT4G10960|AT1G55920|AT2G15890|AT4G30070|AT3G03670|AT3G17790|AT5G12380|AT1G03230|AT5G09590|AT5G61600|AT2G02810|AT5G10450|AT3G22310|AT1G21750|AT5G28540|AT1G51490|AT5G02500|AT5G56010|AT1G80920|AT2G18050|AT4G11290|AT3G04720|AT3G55610|AT2G03760|AT3G01470|AT1G02930|AT4G34710|AT4G04220|AT3G02140|AT5G42810|AT1G80820|AT2G41560|AT1G20980|AT2G35980|AT1G03220|AT5G50200|AT5G22300|AT5G05730|AT5G61780|AT2G33060|AT3G47340|AT4G22880|AT4G37990
19748	3.0003E-13	4.4505E-11	53	330	1169	22304	secondary metabolic process	AT5G24530|AT3G53130|AT2G29470|AT1G06000|AT1G02920|AT5G17220|AT1G10360|AT2G02930|AT4G16740|AT3G62610|AT2G04240|AT3G21500|AT1G18140|AT1G78570|AT1G66960|AT1G62570|AT1G59700|AT4G39950|AT1G30530|AT1G56650|AT5G48100|AT5G42800|AT1G17260|AT5G13930|AT1G08450|AT5G08640|AT2G02990|AT3G26830|AT1G02940|AT1G77530|AT1G17170|AT1G66800|AT1G04220|AT5G26660|AT2G37040|AT4G02520|AT5G35550|AT2G29460|AT3G51240|AT3G29590|AT1G02930|AT1G77520|AT1G80820|AT5G07990|AT4G23690|AT2G24210|AT1G65060|AT5G61780|AT2G30770|AT3G55120|AT1G10370|AT4G22880|AT1G78960
6575	5.7313E-12	7.6512E-10	41	231	1169	22304	cellular amino acid derivative metabolic process	AT5G24530|AT2G02990|AT4G08900|AT1G77530|AT3G22200|AT1G06000|AT1G66800|AT1G04220|AT5G26660|AT2G37040|AT3G62610|AT5G35550|AT2G36880|AT1G18140|AT1G78570|AT3G51240|AT2G04400|AT3G29590|AT1G77520|AT3G59060|AT4G39950|AT4G34710|AT1G80820|AT1G30530|AT5G07990|AT3G25570|AT4G23690|AT1G65060|AT1G56650|AT4G37770|AT5G48100|AT5G42800|AT4G08870|AT3G54640|AT1G17260|AT5G05730|AT3G55120|AT5G08640|AT5G13930|AT1G08450|AT4G22880
51704	1.1002E-11	1.3352E-9	81	694	1169	22304	multi-organism process	AT5G24530|AT4G03190|AT1G79860|AT4G37870|AT5G13320|AT2G26560|AT4G23810|AT5G66570|AT2G19480|AT1G02920|AT5G01600|AT3G48090|AT3G57260|AT2G33380|AT2G22240|AT2G21050|AT4G16740|AT2G30750|AT5G02490|AT2G37630|AT3G01700|AT4G39950|AT4G36010|AT5G14380|AT1G59740|AT5G26920|AT5G66750|AT2G47040|AT3G54640|AT2G33100|AT2G39200|AT1G61800|AT1G08450|AT3G46530|AT2G01830|AT3G01420|AT3G26830|AT2G46440|AT1G60960|AT4G39030|AT3G11480|AT3G26870|AT3G04690|AT4G24260|AT2G15890|AT5G53550|AT4G38190|AT5G18280|AT3G22200|AT4G15200|AT2G07040|AT5G64120|AT5G55020|AT5G09590|AT5G61600|AT5G03760|AT5G10450|AT2G29630|AT1G21250|AT4G02520|AT2G02850|AT1G74710|AT5G28680|AT5G02500|AT2G40000|AT3G04720|AT1G71880|AT4G19690|AT1G02930|AT5G46330|AT4G23190|AT2G41560|AT5G42810|AT1G20980|AT2G35980|AT3G28930|AT5G05730|AT5G01180|AT2G30770|AT1G73260|AT4G37990
44281	1.4411E-11	1.5005E-9	122	1248	1169	22304	small molecule metabolic process	AT5G24530|AT2G38110|AT4G08900|AT4G37870|AT2G26560|AT4G13890|AT4G26530|AT1G06000|AT4G33790|AT1G54130|AT2G33380|AT2G02000|AT2G22240|AT3G62610|AT2G01140|AT1G68710|AT2G04400|AT5G07010|AT3G59060|AT5G26920|AT1G30530|AT3G25570|AT4G25630|AT5G28020|AT5G48100|AT5G42800|AT4G08870|AT3G54640|AT1G16300|AT1G17260|AT1G13700|AT5G08640|AT5G13930|AT5G37300|AT3G01420|AT4G23600|AT1G77530|AT3G22200|AT4G28680|AT1G76090|AT1G66800|AT2G29630|AT1G04220|AT5G44480|AT5G26660|AT2G37040|AT2G07698|AT1G74710|AT2G36880|AT1G08630|AT2G39800|AT1G08980|AT3G23810|AT1G77520|AT2G21330|AT5G54080|AT3G46940|AT4G23690|AT1G50110|AT5G20410|AT3G14790|AT5G58050|AT3G55120|AT2G02010|AT3G14990|AT1G63000|AT5G58170|AT4G21000|AT2G31390|AT5G13320|AT1G50480|AT3G42640|AT4G04040|AT1G10070|AT1G72970|AT2G04240|AT1G18140|AT1G78570|AT1G78670|AT4G39950|AT4G39800|AT5G15140|AT2G12200|AT1G56650|AT4G37770|AT5G26830|AT5G53460|AT1G12780|AT1G08450|AT1G55880|AT2G02990|AT4G39030|AT2G12280|AT2G21790|AT1G64970|AT4G33670|AT4G26260|AT4G20990|AT1G79530|AT5G28030|AT2G35500|AT5G35550|AT3G55610|AT3G51240|AT3G29590|AT5G04180|AT3G04520|AT2G45970|AT4G34710|AT1G80820|AT4G13930|AT5G42810|AT5G07990|AT1G65060|AT4G35630|AT5G14760|AT5G61780|AT5G05730|AT5G53970|AT3G47340|AT4G22880|AT4G16130
42398	1.4612E-11	1.5005E-9	34	171	1169	22304	cellular amino acid derivative biosynthetic process	AT5G24530|AT2G02990|AT1G77530|AT1G06000|AT1G66800|AT1G04220|AT5G26660|AT2G37040|AT3G62610|AT5G35550|AT2G36880|AT1G78570|AT3G51240|AT2G04400|AT3G29590|AT1G77520|AT3G59060|AT4G34710|AT1G80820|AT1G30530|AT5G07990|AT3G25570|AT4G23690|AT1G56650|AT4G37770|AT5G48100|AT5G42800|AT3G54640|AT1G17260|AT5G05730|AT3G55120|AT5G08640|AT5G13930|AT4G22880
9699	1.6948E-11	1.5800E-9	26	104	1169	22304	phenylpropanoid biosynthetic process	AT5G35550|AT5G24530|AT2G02990|AT1G78570|AT3G51240|AT3G29590|AT1G77520|AT1G77530|AT1G80820|AT1G30530|AT1G06000|AT5G07990|AT4G23690|AT1G66800|AT1G56650|AT5G48100|AT1G04220|AT5G42800|AT5G26660|AT1G17260|AT2G37040|AT3G55120|AT5G08640|AT5G13930|AT4G22880|AT3G62610
9628	1.7753E-11	1.5800E-9	116	1168	1169	22304	response to abiotic stimulus	AT1G29920|AT2G37170|AT4G18290|AT5G15960|AT1G69530|AT1G02920|AT1G43160|AT3G53990|AT1G77120|AT1G05260|AT4G05100|AT3G57260|AT3G50500|AT2G33380|AT2G22240|AT2G37180|AT4G36880|AT5G15970|AT3G59060|AT3G22330|AT5G15310|AT5G42900|AT5G13930|AT2G47000|AT1G73590|AT2G01830|AT3G27690|AT1G06460|AT4G23600|AT3G08940|AT4G36990|AT3G02230|AT5G03720|AT1G14920|AT5G66880|AT5G04530|AT3G15540|AT2G38380|AT1G13930|AT1G04220|AT5G26660|AT5G15650|AT4G02520|AT4G26080|AT5G08020|AT2G36270|AT2G39800|AT3G17600|AT1G10470|AT2G38390|AT2G46680|AT2G05100|AT1G09560|AT5G39860|AT1G66350|AT1G69600|AT1G73260|AT3G55120|AT1G12370|AT5G59220|AT5G24470|AT1G15820|AT3G22840|AT3G56240|AT5G66570|AT5G67180|AT1G22770|AT5G01600|AT3G59220|AT4G02380|AT2G04240|AT5G02490|AT2G37630|AT3G54890|AT5G53660|AT5G39610|AT3G51920|AT5G56030|AT1G29395|AT4G15480|AT5G02810|AT1G56650|AT5G58070|AT1G51400|AT2G34650|AT1G55920|AT5G12380|AT1G03230|AT5G09590|AT3G22310|AT1G21750|AT5G28540|AT5G47800|AT5G02500|AT1G51490|AT5G56010|AT2G18050|AT3G04720|AT3G55610|AT3G51240|AT3G01470|AT2G03760|AT5G47370|AT1G02930|AT1G70940|AT4G34710|AT1G80820|AT2G41560|AT3G02140|AT5G07990|AT1G65060|AT1G03220|AT3G48100|AT4G26150|AT3G47340|AT3G50820
6519	2.3327E-11	1.9463E-9	63	483	1169	22304	cellular amino acid and derivative metabolic process	AT5G24530|AT4G08900|AT4G13890|AT1G06000|AT1G10070|AT2G02000|AT3G62610|AT1G18140|AT1G78570|AT2G04400|AT3G59060|AT1G78670|AT4G39950|AT1G30530|AT3G25570|AT1G56650|AT4G37770|AT5G28020|AT5G48100|AT5G42800|AT4G08870|AT3G54640|AT1G17260|AT5G26830|AT5G53460|AT5G13930|AT1G08450|AT5G08640|AT1G55880|AT2G02990|AT4G23600|AT1G77530|AT4G28680|AT3G22200|AT1G66800|AT1G04220|AT5G26660|AT2G37040|AT5G28030|AT2G35500|AT5G35550|AT2G36880|AT1G08630|AT2G39800|AT3G55610|AT3G51240|AT3G29590|AT3G04520|AT1G77520|AT4G34710|AT1G80820|AT4G13930|AT5G54080|AT5G07990|AT4G23690|AT1G65060|AT1G50110|AT4G35630|AT5G05730|AT3G55120|AT3G47340|AT4G22880|AT2G02010
9812	4.2029E-11	3.2629E-9	18	51	1169	22304	flavonoid metabolic process	AT5G35550|AT5G24530|AT2G02990|AT1G78570|AT3G51240|AT3G29590|AT1G30530|AT5G07990|AT1G06000|AT1G56650|AT5G42800|AT1G17260|AT3G55120|AT5G08640|AT5G13930|AT1G08450|AT4G22880|AT3G62610
9698	4.3994E-11	3.2629E-9	29	133	1169	22304	phenylpropanoid metabolic process	AT5G24530|AT2G02990|AT1G77530|AT1G06000|AT1G66800|AT1G04220|AT5G26660|AT2G37040|AT3G62610|AT5G35550|AT1G18140|AT1G78570|AT3G51240|AT3G29590|AT1G77520|AT1G80820|AT1G30530|AT5G07990|AT4G23690|AT1G65060|AT1G56650|AT5G48100|AT5G42800|AT1G17260|AT3G55120|AT5G13930|AT1G08450|AT5G08640|AT4G22880
9813	6.2511E-11	4.3922E-9	17	46	1169	22304	flavonoid biosynthetic process	AT5G35550|AT5G24530|AT2G02990|AT1G78570|AT3G51240|AT3G29590|AT1G30530|AT5G07990|AT1G06000|AT1G56650|AT5G42800|AT1G17260|AT3G55120|AT5G13930|AT5G08640|AT4G22880|AT3G62610
9607	7.5874E-10	5.0646E-8	65	550	1169	22304	response to biotic stimulus	AT5G24530|AT1G15520|AT4G03190|AT4G37870|AT5G13320|AT2G26560|AT4G23810|AT5G66570|AT1G02920|AT5G01600|AT3G48090|AT3G57260|AT2G33380|AT2G22240|AT2G21050|AT4G16740|AT2G30750|AT5G02490|AT2G37630|AT4G39950|AT4G36010|AT1G59740|AT5G26920|AT3G54640|AT2G39200|AT1G61800|AT1G08450|AT3G46530|AT2G01830|AT3G01420|AT3G26830|AT2G46440|AT1G60960|AT4G39030|AT3G11480|AT2G15890|AT4G24260|AT5G53550|AT5G64120|AT5G09590|AT2G02810|AT5G03760|AT5G61600|AT2G29630|AT5G10450|AT1G21250|AT4G02520|AT1G74710|AT5G02500|AT2G40000|AT3G04720|AT1G71880|AT4G19690|AT1G02930|AT5G46330|AT4G23190|AT2G41560|AT5G42810|AT1G20980|AT2G35980|AT3G28930|AT5G05730|AT2G30770|AT1G73260|AT4G37990
51707	9.4727E-10	6.0219E-8	63	528	1169	22304	response to other organism	AT5G24530|AT4G03190|AT4G37870|AT5G13320|AT2G26560|AT4G23810|AT5G66570|AT1G02920|AT5G01600|AT3G48090|AT3G57260|AT2G33380|AT2G22240|AT2G21050|AT4G16740|AT2G30750|AT5G02490|AT2G37630|AT4G39950|AT4G36010|AT1G59740|AT5G26920|AT3G54640|AT2G39200|AT1G61800|AT1G08450|AT3G46530|AT2G01830|AT3G01420|AT3G26830|AT2G46440|AT1G60960|AT4G39030|AT3G11480|AT2G15890|AT4G24260|AT5G53550|AT5G64120|AT5G09590|AT5G03760|AT5G61600|AT2G29630|AT5G10450|AT1G21250|AT4G02520|AT1G74710|AT5G02500|AT2G40000|AT3G04720|AT1G71880|AT4G19690|AT1G02930|AT5G46330|AT4G23190|AT2G41560|AT5G42810|AT1G20980|AT2G35980|AT3G28930|AT5G05730|AT2G30770|AT1G73260|AT4G37990
44283	1.3989E-9	8.4891E-8	70	622	1169	22304	small molecule biosynthetic process	AT5G24530|AT1G63000|AT2G38110|AT4G37870|AT2G26560|AT1G06000|AT4G33790|AT3G42640|AT2G22240|AT3G62610|AT1G68710|AT1G78570|AT2G04400|AT3G59060|AT4G39950|AT4G39800|AT1G30530|AT5G26920|AT3G25570|AT1G56650|AT4G37770|AT5G48100|AT5G28020|AT5G42800|AT3G54640|AT1G17260|AT1G12780|AT5G53460|AT5G08640|AT5G13930|AT1G55880|AT5G37300|AT2G02990|AT4G39030|AT2G21790|AT1G64970|AT1G77530|AT4G33670|AT4G26260|AT1G66800|AT2G29630|AT1G04220|AT5G26660|AT2G37040|AT2G07698|AT1G74710|AT5G28030|AT2G35500|AT5G35550|AT2G36880|AT2G39800|AT3G55610|AT3G51240|AT1G08980|AT3G29590|AT1G77520|AT4G34710|AT1G80820|AT5G42810|AT5G07990|AT4G23690|AT4G35630|AT5G14760|AT3G14790|AT5G05730|AT5G61780|AT5G53970|AT3G55120|AT4G22880|AT3G14990
48589	6.6331E-9	3.8501E-7	33	203	1169	22304	developmental growth	AT4G03190|AT1G79860|AT3G26870|AT1G69530|AT3G04690|AT2G34650|AT3G45970|AT3G22200|AT4G12420|AT4G15200|AT2G07040|AT5G55020|AT5G39300|AT5G28680|AT4G22970|AT1G75500|AT2G39700|AT1G26770|AT4G17030|AT3G01700|AT2G03090|AT5G47370|AT3G45960|AT3G62720|AT1G70940|AT5G14380|AT5G39860|AT2G47040|AT4G28250|AT5G39280|AT5G01180|AT3G60570|AT2G47000
65008	7.3355E-9	4.0804E-7	64	569	1169	22304	regulation of biological quality	AT1G75450|AT1G79860|AT1G69530|AT3G56240|AT4G37390|AT1G69490|AT4G12420|AT1G26210|AT5G01600|AT2G23170|AT3G62960|AT1G75500|AT1G26770|AT4G17030|AT1G78570|AT3G01700|AT3G62720|AT5G56030|AT4G39950|AT5G14380|AT2G30540|AT1G59500|AT1G65970|AT2G47040|AT4G28250|AT1G77690|AT5G39280|AT1G17260|AT5G13930|AT3G60570|AT2G47000|AT1G73590|AT2G33270|AT3G26870|AT2G44080|AT3G04690|AT2G34650|AT3G45970|AT3G22200|AT4G15200|AT2G07040|AT3G17790|AT1G04610|AT5G55020|AT2G01420|AT5G39300|AT1G06830|AT5G28680|AT4G22970|AT2G39700|AT5G42850|AT2G03760|AT1G08980|AT4G19690|AT2G03090|AT5G47370|AT3G45960|AT3G15353|AT1G70940|AT1G69880|AT5G42810|AT5G39860|AT5G05730|AT5G01180
42545	1.0459E-8	5.5850E-7	25	128	1169	22304	cell wall modification	AT1G69530|AT3G59010|AT3G62170|AT3G45970|AT2G47550|AT5G07430|AT3G17060|AT1G02810|AT5G39300|AT2G26450|AT2G47030|AT3G10720|AT2G39700|AT1G26770|AT4G17030|AT3G05610|AT2G03090|AT5G46330|AT3G45960|AT4G39950|AT5G07420|AT4G28250|AT3G54640|AT5G39280|AT3G60570
71554	3.2572E-8	1.6724E-6	37	260	1169	22304	cell wall organization or biogenesis	AT1G69530|AT3G59010|AT3G62170|AT3G45970|AT3G02230|AT4G38190|AT5G07430|AT2G47550|AT3G17060|AT2G43570|AT2G43590|AT1G02810|AT5G39300|AT2G26450|AT3G01840|AT1G75500|AT2G47030|AT3G10720|AT2G21140|AT1G26770|AT2G39700|AT4G17030|AT3G05610|AT4G14940|AT2G43610|AT3G10740|AT2G03090|AT3G45960|AT5G46330|AT4G39950|AT5G07420|AT4G28250|AT3G47540|AT5G39280|AT3G54640|AT2G33100|AT3G60570
6970	8.1925E-8	4.0507E-6	47	388	1169	22304	response to osmotic stress	AT5G15960|AT4G23600|AT3G56240|AT3G02230|AT1G14920|AT5G66880|AT5G12380|AT1G03230|AT5G09590|AT2G38380|AT1G13930|AT1G02920|AT1G43160|AT3G22310|AT1G04220|AT5G15650|AT1G21750|AT4G02520|AT1G77120|AT1G05260|AT4G05100|AT3G50500|AT2G33380|AT1G51490|AT2G04240|AT2G37180|AT3G04720|AT2G36270|AT2G39800|AT3G55610|AT2G37630|AT2G03760|AT3G01470|AT5G15970|AT5G39610|AT1G02930|AT5G56030|AT3G51920|AT4G34710|AT3G02140|AT2G41560|AT2G38390|AT1G66350|AT1G56650|AT1G03220|AT5G15310|AT1G73260
9653	8.5233E-8	4.0638E-6	57	515	1169	22304	anatomical structure morphogenesis	AT1G52240|AT1G79860|AT1G69530|AT5G67100|AT4G12420|AT3G02150|AT3G63010|AT3G05120|AT3G48090|AT1G75500|AT1G26770|AT4G17030|AT4G09820|AT2G37630|AT3G01700|AT3G62720|AT5G14380|AT2G47040|AT4G32880|AT4G28250|AT1G77690|AT5G39280|AT5G15310|AT1G79700|AT3G60570|AT2G47000|AT1G73590|AT2G01830|AT3G26870|AT3G04690|AT2G34650|AT3G45970|AT3G22200|AT4G26260|AT4G15200|AT2G07040|AT1G69120|AT5G55020|AT5G56640|AT5G39300|AT5G28680|AT4G22970|AT1G30825|AT2G39700|AT1G74030|AT1G69500|AT3G01470|AT5G47370|AT2G03090|AT3G45960|AT5G55920|AT1G70940|AT1G65060|AT5G39860|AT3G07390|AT1G44900|AT5G01180
16049	1.3002E-7	5.9856E-6	34	240	1169	22304	cell growth	AT1G79860|AT3G26870|AT2G44080|AT1G69530|AT3G04690|AT2G34650|AT3G45970|AT1G69490|AT3G22200|AT4G12420|AT4G15200|AT2G07040|AT5G55020|AT5G39300|AT5G28680|AT4G22970|AT1G75500|AT2G39700|AT1G26770|AT4G17030|AT3G01700|AT2G03090|AT5G47370|AT3G45960|AT3G62720|AT1G70940|AT5G14380|AT5G39860|AT2G47040|AT4G28250|AT5G39280|AT5G01180|AT3G60570|AT2G47000
9617	1.4391E-7	6.4040E-6	34	241	1169	22304	response to bacterium	AT5G24530|AT2G01830|AT4G03190|AT3G26830|AT5G13320|AT4G23810|AT5G66570|AT1G02920|AT5G03760|AT5G10450|AT5G01600|AT2G29630|AT4G02520|AT1G74710|AT2G22240|AT2G30750|AT2G40000|AT5G02490|AT2G37630|AT4G19690|AT1G02930|AT5G46330|AT4G39950|AT4G23190|AT5G42810|AT5G26920|AT1G20980|AT3G54640|AT3G28930|AT5G05730|AT2G30770|AT1G73260|AT1G08450|AT4G37990
5975	1.5562E-7	6.7017E-6	76	782	1169	22304	carbohydrate metabolic process	AT1G63000|AT5G58170|AT2G40310|AT5G48140|AT4G37870|AT2G31390|AT2G32090|AT3G62710|AT3G06260|AT5G42260|AT4G26530|AT4G24040|AT3G63010|AT5G64790|AT3G59850|AT1G70090|AT4G16600|AT3G10890|AT2G39640|AT4G04040|AT3G05120|AT4G23560|AT5G20330|AT4G09740|AT5G20390|AT2G22240|AT1G32900|AT4G30290|AT2G01140|AT1G78570|AT1G62570|AT1G70290|AT3G62720|AT4G02130|AT1G60140|AT3G52840|AT1G71380|AT4G39800|AT5G48070|AT5G15140|AT2G14620|AT5G44640|AT3G45940|AT1G24170|AT1G16300|AT4G35010|AT1G13700|AT1G12780|AT3G07820|AT2G33100|AT3G43860|AT3G52600|AT4G26830|AT5G44840|AT4G38190|AT1G79530|AT5G44480|AT1G64390|AT3G48580|AT5G18670|AT3G10740|AT1G02790|AT2G21330|AT5G42810|AT5G20710|AT3G60120|AT1G19940|AT3G07840|AT2G44560|AT4G33860|AT2G23900|AT2G16730|AT3G14790|AT5G58050|AT5G44830|AT4G16130
48869	1.6677E-7	6.9572E-6	50	435	1169	22304	cellular developmental process	AT1G52240|AT1G79860|AT1G69530|AT1G72440|AT4G13890|AT4G12420|AT3G02150|AT5G22500|AT1G19050|AT4G33790|AT1G75500|AT1G26770|AT4G17030|AT4G09820|AT3G01700|AT3G62720|AT5G14380|AT2G47040|AT4G28250|AT5G39280|AT5G15310|AT3G60570|AT2G47000|AT3G26870|AT2G34650|AT3G04690|AT3G45970|AT3G22200|AT4G15200|AT1G69120|AT2G07040|AT5G55020|AT5G39300|AT5G28540|AT5G28680|AT4G22970|AT1G30825|AT2G39700|AT1G63650|AT1G74030|AT2G37260|AT1G69500|AT1G24520|AT5G47370|AT2G03090|AT3G45960|AT1G70940|AT5G39860|AT1G65060|AT5G01180
32502	1.9463E-7	7.8739E-6	145	1820	1169	22304	developmental process	AT3G61630|AT2G38110|AT5G06170|AT1G79860|AT1G69530|AT5G24330|AT1G69490|AT4G13890|AT4G23810|AT2G21650|AT5G22500|AT3G63010|AT1G26210|AT4G33790|AT1G19050|AT3G48090|AT3G49240|AT2G21050|AT1G75500|AT1G26770|AT5G40480|AT4G09820|AT2G03840|AT1G04020|AT3G63210|AT4G37300|AT1G56200|AT4G32880|AT4G28250|AT5G39280|AT1G77690|AT1G65330|AT1G16300|AT5G15310|AT5G62440|AT1G79700|AT3G60570|AT2G47000|AT1G73590|AT2G01830|AT3G27810|AT3G04690|AT3G45970|AT3G22200|AT5G55020|AT3G15540|AT1G58210|AT2G29350|AT2G01420|AT5G39300|AT3G45600|AT2G02850|AT5G28680|AT4G22970|AT2G01620|AT2G36270|AT2G39800|AT3G04070|AT3G17600|AT1G24520|AT2G03090|AT3G45960|AT3G01530|AT1G10470|AT5G39860|AT3G07390|AT1G44900|AT5G27980|AT5G01540|AT4G12980|AT5G24470|AT1G52240|AT4G03190|AT5G65380|AT1G72440|AT5G67100|AT3G56240|AT4G12420|AT3G02150|AT1G22770|AT5G67180|AT2G35060|AT4G04040|AT5G01600|AT3G05120|AT4G09960|AT2G34870|AT4G02380|AT1G72970|AT4G17030|AT2G37630|AT5G39400|AT5G53660|AT3G01700|AT5G39610|AT3G62720|AT5G56030|AT3G14900|AT5G14380|AT4G39800|AT5G44700|AT3G25100|AT2G47040|AT3G60140|AT5G55250|AT2G39200|AT5G40350|AT2G34920|AT2G02990|AT3G26870|AT3G18130|AT2G34650|AT2G15890|AT4G26260|AT4G15200|AT2G07040|AT1G69120|AT5G46590|AT5G23030|AT1G79530|AT1G21750|AT5G56640|AT1G47485|AT5G28540|AT1G30825|AT1G63650|AT2G39700|AT3G55610|AT1G74030|AT2G37260|AT1G69500|AT3G01470|AT5G47370|AT5G55920|AT1G70940|AT4G34710|AT5G06760|AT1G65060|AT2G35980|AT5G05730|AT3G10110|AT5G61780|AT5G01180|AT2G33810|AT2G42200
60560	2.0870E-7	7.9603E-6	28	179	1169	22304	developmental growth involved in morphogenesis	AT1G79860|AT3G26870|AT1G69530|AT3G04690|AT3G45970|AT3G22200|AT4G12420|AT4G15200|AT2G07040|AT5G55020|AT5G39300|AT5G28680|AT4G22970|AT1G75500|AT2G39700|AT1G26770|AT4G17030|AT3G01700|AT2G03090|AT5G47370|AT3G45960|AT5G14380|AT5G39860|AT2G47040|AT4G28250|AT5G39280|AT5G01180|AT3G60570
9826	2.0870E-7	7.9603E-6	28	179	1169	22304	unidimensional cell growth	AT1G79860|AT3G26870|AT1G69530|AT3G04690|AT3G45970|AT3G22200|AT4G12420|AT4G15200|AT2G07040|AT5G55020|AT5G39300|AT5G28680|AT4G22970|AT1G75500|AT2G39700|AT1G26770|AT4G17030|AT3G01700|AT2G03090|AT5G47370|AT3G45960|AT5G14380|AT5G39860|AT2G47040|AT4G28250|AT5G39280|AT5G01180|AT3G60570
9733	2.6880E-7	9.9681E-6	37	282	1169	22304	response to auxin stimulus	AT4G34760|AT4G03190|AT3G60690|AT2G34650|AT1G19830|AT5G13320|AT4G37390|AT3G59900|AT5G13360|AT1G29460|AT5G19140|AT3G15540|AT2G45210|AT2G23170|AT1G04240|AT2G22240|AT4G36110|AT1G75580|AT2G33310|AT2G37630|AT3G17600|AT1G78570|AT1G29430|AT5G20820|AT3G43120|AT5G47370|AT5G13370|AT1G29440|AT5G27780|AT1G59500|AT4G32880|AT3G07390|AT1G77690|AT5G15310|AT1G04250|AT4G38850|AT2G47000
32989	3.0194E-7	1.0894E-5	35	260	1169	22304	cellular component morphogenesis	AT1G79860|AT3G26870|AT1G69530|AT3G04690|AT2G34650|AT3G45970|AT3G22200|AT4G12420|AT4G15200|AT2G07040|AT5G55020|AT5G39300|AT5G28680|AT4G22970|AT1G75500|AT1G30825|AT2G39700|AT1G26770|AT4G17030|AT1G74030|AT1G69500|AT3G01700|AT2G03090|AT5G47370|AT3G45960|AT1G70940|AT5G14380|AT1G65060|AT5G39860|AT2G47040|AT4G28250|AT5G39280|AT5G15310|AT5G01180|AT3G60570
902		3.2879E-7	1.1551E-5	33	238	1169	22304	cell morphogenesis	AT1G79860|AT3G26870|AT1G69530|AT3G04690|AT2G34650|AT3G45970|AT3G22200|AT4G12420|AT4G15200|AT2G07040|AT5G55020|AT5G39300|AT5G28680|AT4G22970|AT1G75500|AT1G30825|AT2G39700|AT1G26770|AT4G17030|AT1G74030|AT3G01700|AT2G03090|AT5G47370|AT3G45960|AT1G70940|AT5G14380|AT5G39860|AT2G47040|AT4G28250|AT5G39280|AT5G15310|AT5G01180|AT3G60570
15979	3.7308E-7	1.2771E-5	21	113	1169	22304	photosynthesis	AT1G29920|AT1G29910|AT1G29930|AT3G54890|AT3G27690|AT1G15820|AT5G54270|AT1G20950|AT2G01590|AT5G66570|AT2G34430|AT2G05100|AT4G04040|AT5G01600|AT2G05070|AT2G34420|AT1G70760|AT3G50820|AT1G61800|AT1G08380|AT1G03130
9651	4.2666E-7	1.4240E-5	43	360	1169	22304	response to salt stress	AT4G23600|AT3G56240|AT3G02230|AT1G14920|AT5G66880|AT5G12380|AT1G03230|AT5G09590|AT2G38380|AT1G13930|AT1G02920|AT1G43160|AT3G22310|AT5G15650|AT1G21750|AT4G02520|AT1G77120|AT1G05260|AT4G05100|AT3G50500|AT2G33380|AT1G51490|AT2G04240|AT3G04720|AT2G36270|AT2G39800|AT3G55610|AT2G37630|AT2G03760|AT3G01470|AT5G39610|AT1G02930|AT3G51920|AT5G56030|AT4G34710|AT3G02140|AT2G41560|AT2G38390|AT1G66350|AT1G56650|AT1G03220|AT5G15310|AT1G73260
71555	4.8545E-7	1.5807E-5	26	165	1169	22304	cell wall organization	AT1G69530|AT3G59010|AT3G62170|AT3G45970|AT2G47550|AT5G07430|AT3G17060|AT1G02810|AT5G39300|AT2G26450|AT2G47030|AT3G10720|AT2G21140|AT2G39700|AT1G26770|AT4G17030|AT3G05610|AT2G03090|AT3G45960|AT5G46330|AT4G39950|AT5G07420|AT4G28250|AT3G54640|AT5G39280|AT3G60570
8361	5.0723E-7	1.6123E-5	34	254	1169	22304	regulation of cell size	AT1G79860|AT3G26870|AT2G44080|AT1G69530|AT3G04690|AT2G34650|AT3G45970|AT1G69490|AT3G22200|AT4G12420|AT4G15200|AT2G07040|AT5G55020|AT5G39300|AT5G28680|AT4G22970|AT1G75500|AT2G39700|AT1G26770|AT4G17030|AT3G01700|AT2G03090|AT5G47370|AT3G45960|AT3G62720|AT1G70940|AT5G14380|AT5G39860|AT2G47040|AT4G28250|AT5G39280|AT5G01180|AT3G60570|AT2G47000
32535	5.5640E-7	1.6882E-5	34	255	1169	22304	regulation of cellular component size	AT1G79860|AT3G26870|AT2G44080|AT1G69530|AT3G04690|AT2G34650|AT3G45970|AT1G69490|AT3G22200|AT4G12420|AT4G15200|AT2G07040|AT5G55020|AT5G39300|AT5G28680|AT4G22970|AT1G75500|AT2G39700|AT1G26770|AT4G17030|AT3G01700|AT2G03090|AT5G47370|AT3G45960|AT3G62720|AT1G70940|AT5G14380|AT5G39860|AT2G47040|AT4G28250|AT5G39280|AT5G01180|AT3G60570|AT2G47000
90066	5.5640E-7	1.6882E-5	34	255	1169	22304	regulation of anatomical structure size	AT1G79860|AT3G26870|AT2G44080|AT1G69530|AT3G04690|AT2G34650|AT3G45970|AT1G69490|AT3G22200|AT4G12420|AT4G15200|AT2G07040|AT5G55020|AT5G39300|AT5G28680|AT4G22970|AT1G75500|AT2G39700|AT1G26770|AT4G17030|AT3G01700|AT2G03090|AT5G47370|AT3G45960|AT3G62720|AT1G70940|AT5G14380|AT5G39860|AT2G47040|AT4G28250|AT5G39280|AT5G01180|AT3G60570|AT2G47000
6979	7.7609E-7	2.3024E-5	33	247	1169	22304	response to oxidative stress	AT2G25080|AT3G01420|AT3G10020|AT3G56240|AT3G22200|AT3G03670|AT3G17790|AT1G22770|AT4G09010|AT5G01600|AT2G37040|AT3G48090|AT4G21830|AT1G77490|AT2G22240|AT4G02380|AT2G01140|AT2G40000|AT5G40150|AT4G11290|AT5G19880|AT2G39800|AT5G39610|AT1G02930|AT4G34710|AT4G23190|AT5G64110|AT1G56650|AT1G13340|AT1G52200|AT1G73260|AT1G11210|AT5G13930
10035	9.0610E-7	2.6297E-5	48	434	1169	22304	response to inorganic substance	AT3G09440|AT3G48990|AT2G21790|AT4G37870|AT5G26220|AT4G21680|AT3G56240|AT2G26560|AT3G22200|AT1G50480|AT5G19140|AT3G17790|AT1G22770|AT5G09590|AT2G19480|AT1G02920|AT5G10450|AT5G01600|AT2G17660|AT5G15650|AT1G21750|AT4G02520|AT1G77120|AT3G48090|AT4G21830|AT2G22240|AT4G02380|AT5G02500|AT5G56010|AT4G33540|AT2G37630|AT1G09780|AT2G39920|AT1G02930|AT5G04180|AT3G07720|AT3G51920|AT2G21330|AT4G13930|AT1G56650|AT5G48100|AT5G50200|AT5G15310|AT5G61780|AT2G17630|AT5G53460|AT1G73260|AT5G14780
9828	1.0189E-6	2.8942E-5	11	35	1169	22304	plant-type cell wall loosening	AT2G39700|AT1G26770|AT4G17030|AT4G28250|AT5G39280|AT1G69530|AT5G39300|AT2G03090|AT3G45970|AT3G45960|AT3G60570
9611	1.5738E-6	4.3771E-5	22	133	1169	22304	response to wounding	AT2G26690|AT2G02990|AT1G51400|AT3G11480|AT1G74020|AT4G23600|AT4G34710|AT2G24210|AT5G43580|AT1G74950|AT5G50200|AT1G43160|AT1G04220|AT2G37040|AT5G05730|AT1G51760|AT4G10270|AT5G13930|AT2G24850|AT4G16740|AT5G14780|AT4G22880
40007	1.6168E-6	4.4050E-5	35	279	1169	22304	growth	AT4G03190|AT1G79860|AT3G26870|AT2G44080|AT1G69530|AT3G04690|AT2G34650|AT3G45970|AT1G69490|AT3G22200|AT4G12420|AT4G15200|AT2G07040|AT5G55020|AT5G39300|AT5G28680|AT4G22970|AT1G75500|AT2G39700|AT1G26770|AT4G17030|AT3G01700|AT2G03090|AT5G47370|AT3G45960|AT3G62720|AT1G70940|AT5G14380|AT5G39860|AT2G47040|AT4G28250|AT5G39280|AT5G01180|AT3G60570|AT2G47000
6949	2.6460E-6	7.0649E-5	7	14	1169	22304	syncytium formation	AT2G39700|AT1G26770|AT4G28250|AT1G69530|AT5G56640|AT2G03090|AT4G26260
9739	2.7038E-6	7.0777E-5	19	107	1169	22304	response to gibberellin stimulus	AT2G04240|AT1G22690|AT4G36880|AT2G36270|AT2G37630|AT2G39540|AT3G27810|AT1G69530|AT2G18420|AT2G30810|AT1G14920|AT3G01530|AT5G66880|AT3G63010|AT1G66350|AT3G05120|AT5G15310|AT3G50500|AT5G40350
9404	3.0090E-6	7.5792E-5	12	46	1169	22304	toxin metabolic process	AT1G17170|AT1G02920|AT2G29460|AT4G02520|AT5G17220|AT1G02930|AT1G02940|AT1G10360|AT1G59700|AT2G02930|AT1G10370|AT2G29470
9407	3.0090E-6	7.5792E-5	12	46	1169	22304	toxin catabolic process	AT1G17170|AT1G02920|AT2G29460|AT4G02520|AT5G17220|AT1G02930|AT1G02940|AT1G10360|AT1G59700|AT2G02930|AT1G10370|AT2G29470
8152	3.1481E-6	7.7829E-5	429	6834	1169	22304	metabolic process	AT2G38110|AT4G08900|AT4G37870|AT5G25350|AT4G26600|AT3G16150|AT1G02920|AT4G23560|AT4G01210|AT2G01140|AT4G36880|AT1G32780|AT1G68710|AT1G70290|AT4G21326|AT5G48070|AT3G25570|AT2G24490|AT3G54640|AT1G06080|AT5G13930|AT3G19310|AT3G43860|AT4G26830|AT3G26830|AT3G10020|AT4G26080|AT5G18670|AT1G08980|AT1G07450|AT4G27440|AT5G22980|AT4G23690|AT4G29700|AT4G24050|AT3G14790|AT2G24370|AT1G44900|AT3G55120|AT5G52810|AT4G39110|AT4G26910|AT2G32090|AT1G15820|AT3G62710|AT5G66570|AT1G28440|AT5G07030|AT4G09740|AT5G42230|AT5G20390|AT1G10070|AT5G39320|AT1G01460|AT3G21500|AT5G12000|AT1G18140|AT5G14700|AT2G02550|AT3G62720|AT5G54270|AT5G56030|AT1G61380|AT4G39800|AT5G44640|AT3G07820|AT1G55880|AT2G17880|AT2G21790|AT3G13570|AT4G20990|AT1G76370|AT5G56010|AT3G10740|AT1G61360|AT4G34710|AT5G42810|AT3G07840|AT5G61780|AT5G19360|AT5G22300|AT2G18470|AT1G29920|AT2G45170|AT2G40310|AT1G67320|AT2G29570|AT4G13890|AT3G63010|AT1G06000|AT1G70090|AT3G59850|AT2G39360|AT3G10890|AT2G39640|AT2G05070|AT2G43590|AT1G77120|AT3G48090|AT5G61000|AT3G50310|AT5G56000|AT3G62610|AT1G29930|AT1G31450|AT3G59060|AT1G04020|AT5G16500|AT5G26920|AT2G16440|AT5G28020|AT4G08870|AT4G35010|AT3G10610|AT1G23410|AT1G35710|AT5G45840|AT1G76470|AT3G27690|AT4G23600|AT2G29340|AT5G19120|AT4G28680|AT1G76090|AT5G64120|AT2G43570|AT4G02520|AT3G55710|AT2G36880|AT2G29460|AT2G39570|AT4G14090|AT3G46940|AT1G50110|AT4G08850|AT2G44560|AT2G30770|AT3G14990|AT1G49270|AT1G12370|AT5G48140|AT3G25420|AT5G13320|AT3G06260|AT2G29470|AT1G50480|AT4G24040|AT5G64240|AT3G42640|AT3G05120|AT5G23050|AT5G01600|AT2G19050|AT3G60290|AT3G01840|AT2G31500|AT5G23240|AT1G58430|AT1G62570|AT5G15140|AT5G44700|AT2G12200|AT1G12780|AT5G20050|AT1G61800|AT2G24850|AT1G48480|AT5G37600|AT1G65240|AT1G79940|AT1G02940|AT4G22920|AT3G05140|AT1G50610|AT5G28540|AT5G28030|AT1G03130|AT1G76040|AT2G35500|AT5G02500|AT1G29910|AT2G24090|AT1G19540|AT3G55610|AT3G13065|AT2G03760|AT1G02930|AT2G45970|AT4G13930|AT5G07990|AT1G70130|AT3G55950|AT5G14760|AT5G05730|AT5G53970|AT2G38140|AT3G02810|AT4G16130|AT3G53130|AT5G65530|AT3G52000|AT4G23160|AT5G64790|AT4G33790|AT1G54130|AT5G20330|AT5G67340|AT1G51760|AT2G22240|AT2G02000|AT4G33490|AT2G43610|AT1G59700|AT3G58660|AT3G22330|AT1G30530|AT2G34430|AT4G21940|AT5G16570|AT5G48100|AT1G17260|AT1G70760|AT1G58520|AT5G08640|AT1G56300|AT3G06950|AT2G33170|AT3G20190|AT5G44840|AT5G35390|AT3G22200|AT1G04610|AT1G66800|AT1G04220|AT2G34420|AT5G46280|AT2G37040|AT1G51780|AT1G51850|AT3G23470|AT5G08020|AT2G39800|AT2G05850|AT5G46330|AT5G20710|AT2G24210|AT2G05100|AT5G57130|AT1G26840|AT2G23900|AT5G24080|AT5G44830|AT2G02010|AT5G59130|AT1G04440|AT5G58170|AT4G21000|AT3G48350|AT4G03190|AT1G61860|AT1G20950|AT4G16600|AT2G19480|AT4G04040|AT5G67200|AT1G08380|AT4G16740|AT5G08300|AT2G42290|AT5G02490|AT4G33540|AT5G16140|AT1G71380|AT5G47350|AT5G19220|AT1G56650|AT1G24170|AT5G26830|AT1G44160|AT1G11080|AT4G23140|AT2G02990|AT2G12280|AT5G24490|AT1G64970|AT5G59010|AT4G33670|AT5G41880|AT5G09590|AT1G17170|AT3G14530|AT2G25490|AT5G24760|AT4G02060|AT4G23150|AT5G35550|AT3G57150|AT1G80920|AT3G29590|AT3G12170|AT3G59830|AT1G51800|AT1G80820|AT1G65060|AT4G33860|AT2G16730|AT3G47340|AT3G50820|AT5G04200|AT4G22880|AT2G23300|AT5G24530|AT5G12180|AT1G75450|AT3G14550|AT2G44830|AT3G05740|AT2G26560|AT5G42260|AT4G26530|AT3G20530|AT5G22500|AT1G26210|AT2G23010|AT3G46350|AT5G17220|AT1G10360|AT2G33380|AT1G32900|AT4G30290|AT4G30690|AT3G46660|AT1G66960|AT5G07010|AT2G04400|AT1G66130|AT4G02130|AT2G01590|AT2G14620|AT2G23000|AT4G25630|AT1G10620|AT5G42800|AT1G16300|AT1G13700|AT2G33100|AT3G52600|AT5G37300|AT2G01830|AT3G01420|AT1G77530|AT4G38190|AT4G15530|AT2G42960|AT2G29630|AT5G26660|AT5G44480|AT2G07698|AT1G74710|AT1G21410|AT3G11340|AT2G31270|AT2G07690|AT1G08630|AT3G23810|AT1G77520|AT1G02790|AT2G21330|AT5G54080|AT4G39830|AT5G20410|AT5G20690|AT1G21540|AT5G58050|AT1G63800|AT1G10370|AT1G63000|AT2G31390|AT4G12290|AT4G15550|AT1G01900|AT3G17840|AT5G12890|AT1G72970|AT2G02930|AT1G75690|AT2G04240|AT3G54890|AT1G78570|AT5G18910|AT1G78670|AT4G39950|AT1G60140|AT3G52840|AT4G26780|AT3G25100|AT3G45940|AT4G37770|AT5G14180|AT5G53460|AT1G08450|AT4G39030|AT1G66120|AT1G66220|AT1G22370|AT4G26260|AT2G07040|AT2G41860|AT1G79530|AT1G64390|AT4G17660|AT3G48580|AT1G66210|AT1G69500|AT3G51240|AT5G04180|AT3G04520|AT4G12280|AT2G37560|AT3G60120|AT1G19940|AT4G03510|AT3G47540|AT4G35630|AT5G33370|AT2G42710|AT1G78960|AT4G10955|AT3G52010
48856	3.4589E-6	8.3956E-5	112	1392	1169	22304	anatomical structure development	AT3G61630|AT2G38110|AT5G06170|AT1G79860|AT1G69530|AT5G24330|AT1G69490|AT2G21650|AT3G63010|AT1G19050|AT3G48090|AT3G49240|AT2G21050|AT1G75500|AT1G26770|AT5G40480|AT4G09820|AT1G04020|AT3G63210|AT1G56200|AT4G37300|AT4G32880|AT4G28250|AT1G77690|AT5G39280|AT1G16300|AT1G65330|AT5G15310|AT1G79700|AT3G60570|AT2G47000|AT1G73590|AT2G01830|AT3G27810|AT3G04690|AT3G45970|AT3G22200|AT5G55020|AT3G15540|AT1G58210|AT2G01420|AT5G39300|AT2G02850|AT5G28680|AT4G22970|AT2G01620|AT2G36270|AT2G39800|AT3G17600|AT2G03090|AT3G45960|AT3G01530|AT1G10470|AT5G39860|AT3G07390|AT1G44900|AT1G52240|AT4G03190|AT5G65380|AT5G67100|AT4G12420|AT3G02150|AT1G22770|AT4G04040|AT3G05120|AT5G01600|AT4G09960|AT2G34870|AT4G17030|AT2G37630|AT5G53660|AT3G01700|AT5G39610|AT3G62720|AT5G56030|AT5G14380|AT5G44700|AT2G47040|AT2G39200|AT5G40350|AT3G26870|AT3G18130|AT2G34650|AT2G15890|AT4G26260|AT4G15200|AT2G07040|AT1G69120|AT1G79530|AT1G21750|AT5G56640|AT1G47485|AT1G30825|AT1G63650|AT2G39700|AT3G55610|AT1G74030|AT2G37260|AT1G69500|AT3G01470|AT5G47370|AT5G55920|AT1G70940|AT4G34710|AT5G06760|AT1G65060|AT2G35980|AT5G05730|AT3G10110|AT5G01180|AT2G33810|AT2G42200
23033	8.5132E-6	2.0295E-4	59	623	1169	22304	signaling pathway	AT2G23300|AT5G15960|AT5G13320|AT1G28440|AT3G63010|AT3G04280|AT1G19050|AT3G05120|AT3G17840|AT3G48090|AT2G42290|AT3G21700|AT1G78570|AT3G51920|AT3G59060|AT5G44700|AT5G02810|AT1G56650|AT1G08450|AT3G19310|AT5G40350|AT2G47000|AT1G48480|AT2G44690|AT2G01830|AT5G54840|AT3G20190|AT3G27810|AT2G44080|AT2G34650|AT5G35390|AT1G14920|AT5G66880|AT2G07040|AT2G02810|AT5G10450|AT1G75080|AT1G74890|AT1G21250|AT1G50610|AT4G02060|AT2G36270|AT1G19350|AT3G13065|AT1G28550|AT5G47370|AT5G46330|AT3G01530|AT5G10260|AT2G40670|AT5G65270|AT1G10470|AT2G46680|AT1G66350|AT5G20690|AT3G48100|AT1G04250|AT5G01540|AT2G18470
48588	1.3872E-5	3.2490E-4	16	89	1169	22304	developmental cell growth	AT1G79860|AT3G26870|AT3G04690|AT2G34650|AT3G01700|AT3G62720|AT3G22200|AT1G70940|AT4G15200|AT2G07040|AT5G14380|AT5G55020|AT2G47040|AT5G01180|AT5G28680|AT2G47000
9827	1.9155E-5	4.4088E-4	11	46	1169	22304	plant-type cell wall modification	AT2G39700|AT1G26770|AT4G17030|AT4G28250|AT5G39280|AT1G69530|AT5G39300|AT2G03090|AT3G45970|AT3G45960|AT3G60570
51716	2.0786E-5	4.7034E-4	65	729	1169	22304	cellular response to stimulus	AT2G45170|AT1G12370|AT4G03190|AT5G15960|AT4G37870|AT5G13320|AT2G29570|AT2G26560|AT3G63010|AT3G04280|AT2G19480|AT1G19050|AT3G05120|AT3G48090|AT2G22240|AT4G02380|AT1G78570|AT2G02550|AT3G59060|AT1G29395|AT4G39950|AT1G04020|AT2G24490|AT5G21170|AT5G02810|AT1G56650|AT3G54640|AT1G08450|AT5G40350|AT2G47000|AT3G46530|AT2G02990|AT2G01830|AT3G27810|AT2G44080|AT2G34650|AT1G55920|AT1G14920|AT5G66880|AT2G02810|AT5G10450|AT1G74890|AT1G75080|AT1G21750|AT4G02060|AT5G56010|AT5G08020|AT2G36270|AT1G19350|AT5G47370|AT5G46330|AT3G01530|AT2G40670|AT1G10470|AT2G46680|AT3G46940|AT3G08860|AT5G20410|AT1G66350|AT3G48100|AT3G47340|AT5G01540|AT1G04250|AT4G37990|AT2G18470
6260	2.8198E-5	6.2741E-4	16	94	1169	22304	DNA replication	AT5G08020|AT2G07690|AT2G21790|AT1G67320|AT2G29570|AT5G41880|AT2G37560|AT2G16440|AT2G24490|AT3G25100|AT1G26840|AT5G46280|AT1G44900|AT5G61000|AT4G02060|AT2G31270
9753	3.0788E-5	6.7381E-4	21	148	1169	22304	response to jasmonic acid stimulus	AT2G26690|AT1G15520|AT5G09980|AT2G37630|AT1G74020|AT3G27810|AT5G07010|AT4G23600|AT4G34710|AT1G14920|AT3G01530|AT2G24210|AT1G66350|AT1G56650|AT1G74950|AT5G15310|AT4G05100|AT5G13930|AT2G24850|AT5G40350|AT4G22880
80086	3.5978E-5	7.7470E-4	4	5	1169	22304	stamen filament development	AT3G15540|AT3G27810|AT3G01530|AT5G40350
9755	4.9217E-5	1.0278E-3	27	224	1169	22304	hormone-mediated signaling pathway	AT2G01830|AT3G27810|AT2G34650|AT2G44080|AT1G14920|AT5G66880|AT3G63010|AT3G04280|AT1G19050|AT3G05120|AT5G10450|AT1G75080|AT1G74890|AT1G19350|AT1G78570|AT5G47370|AT3G01530|AT2G40670|AT1G10470|AT2G46680|AT1G66350|AT3G48100|AT5G40350|AT1G04250|AT5G01540|AT2G47000|AT2G18470
9308	4.9272E-5	1.0278E-3	38	366	1169	22304	amine metabolic process	AT1G75450|AT4G08900|AT4G23600|AT4G12290|AT3G22200|AT4G28680|AT4G13890|AT1G26210|AT1G10070|AT5G28030|AT2G02000|AT2G35500|AT2G36880|AT1G08630|AT2G39800|AT3G55610|AT2G04400|AT3G04520|AT3G59060|AT1G78670|AT4G39950|AT4G34710|AT4G13930|AT4G12280|AT5G54080|AT3G25570|AT1G50110|AT4G37770|AT5G28020|AT4G08870|AT3G54640|AT4G35630|AT5G05730|AT5G26830|AT5G53460|AT3G47340|AT1G55880|AT2G02010
32870	6.2028E-5	1.2740E-3	27	227	1169	22304	cellular response to hormone stimulus	AT2G01830|AT3G27810|AT2G34650|AT2G44080|AT1G14920|AT5G66880|AT3G63010|AT3G04280|AT1G19050|AT3G05120|AT5G10450|AT1G75080|AT1G74890|AT1G19350|AT1G78570|AT5G47370|AT3G01530|AT2G40670|AT1G10470|AT2G46680|AT1G66350|AT3G48100|AT5G40350|AT1G04250|AT5G01540|AT2G47000|AT2G18470
46283	6.8020E-5	1.3759E-3	6	15	1169	22304	anthocyanin metabolic process	AT2G02990|AT1G56650|AT5G42800|AT3G29590|AT1G08450|AT4G22880
48583	7.4349E-5	1.4814E-3	21	157	1169	22304	regulation of response to stimulus	AT3G26830|AT2G37630|AT4G39030|AT2G40940|AT5G25350|AT1G14920|AT5G66880|AT4G23810|AT3G02140|AT3G63010|AT1G22770|AT3G23150|AT2G25490|AT1G66350|AT3G05120|AT4G26080|AT1G74710|AT3G50500|AT1G51780|AT1G08450|AT1G04310
6268	7.9197E-5	1.5548E-3	5	10	1169	22304	DNA unwinding involved in replication	AT2G16440|AT2G07690|AT5G46280|AT1G44900|AT4G02060
70887	8.0643E-5	1.5603E-3	37	361	1169	22304	cellular response to chemical stimulus	AT2G01830|AT4G03190|AT3G27810|AT2G44080|AT2G34650|AT5G13320|AT1G14920|AT5G66880|AT3G63010|AT3G04280|AT1G19050|AT2G02810|AT3G05120|AT5G10450|AT1G74890|AT1G75080|AT3G48090|AT4G02380|AT4G02060|AT5G56010|AT2G36270|AT1G19350|AT1G78570|AT5G47370|AT1G29395|AT3G01530|AT2G40670|AT1G10470|AT2G46680|AT1G66350|AT1G56650|AT3G48100|AT5G01540|AT1G04250|AT5G40350|AT2G47000|AT2G18470
42180	8.3017E-5	1.5832E-3	56	630	1169	22304	cellular ketone metabolic process	AT2G38110|AT4G08900|AT4G37870|AT5G13320|AT4G13890|AT2G26560|AT1G50480|AT4G33790|AT1G10070|AT2G33380|AT2G02000|AT1G72970|AT2G04240|AT2G04400|AT5G07010|AT3G59060|AT1G78670|AT4G39950|AT5G26920|AT2G12200|AT4G37770|AT5G28020|AT3G54640|AT5G26830|AT5G53460|AT5G13930|AT1G55880|AT5G37300|AT3G01420|AT4G39030|AT2G12280|AT4G23600|AT4G33670|AT4G28680|AT3G22200|AT4G26260|AT1G04220|AT1G74710|AT5G28030|AT2G35500|AT2G36880|AT1G08630|AT3G55610|AT2G39800|AT1G08980|AT3G04520|AT2G45970|AT4G13930|AT5G54080|AT1G50110|AT5G20410|AT4G35630|AT5G05730|AT5G61780|AT3G47340|AT2G02010
10038	9.3138E-5	1.7344E-3	36	350	1169	22304	response to metal ion	AT3G09440|AT3G48990|AT4G37870|AT2G21790|AT5G26220|AT4G21680|AT3G56240|AT2G26560|AT3G22200|AT1G50480|AT5G19140|AT5G09590|AT2G19480|AT1G02920|AT5G10450|AT5G01600|AT5G15650|AT1G21750|AT4G02520|AT1G77120|AT5G02500|AT5G56010|AT2G37630|AT1G09780|AT2G39920|AT1G02930|AT3G51920|AT3G07720|AT2G21330|AT4G13930|AT5G48100|AT5G15310|AT5G61780|AT5G53460|AT2G17630|AT5G14780
10114	9.3538E-5	1.7344E-3	11	54	1169	22304	response to red light	AT1G10470|AT1G29920|AT2G05100|AT5G24470|AT4G36880|AT3G54890|AT5G53660|AT1G69530|AT3G27690|AT3G48100|AT3G08940
35467	9.5011E-5	1.7375E-3	9	37	1169	22304	negative regulation of signaling pathway	AT3G23150|AT2G25490|AT1G66350|AT4G26080|AT2G40940|AT5G25350|AT1G14920|AT1G04310|AT3G02140
19752	1.0097E-4	1.7972E-3	55	620	1169	22304	carboxylic acid metabolic process	AT2G38110|AT4G08900|AT4G37870|AT5G13320|AT4G13890|AT2G26560|AT1G50480|AT4G33790|AT1G10070|AT2G33380|AT2G02000|AT1G72970|AT2G04240|AT5G07010|AT2G04400|AT3G59060|AT1G78670|AT4G39950|AT5G26920|AT2G12200|AT4G37770|AT5G28020|AT3G54640|AT5G26830|AT5G53460|AT1G55880|AT5G37300|AT3G01420|AT4G39030|AT2G12280|AT4G23600|AT4G33670|AT4G28680|AT3G22200|AT4G26260|AT1G04220|AT1G74710|AT5G28030|AT2G35500|AT2G36880|AT1G08630|AT3G55610|AT2G39800|AT1G08980|AT3G04520|AT2G45970|AT4G13930|AT5G54080|AT1G50110|AT5G20410|AT4G35630|AT5G61780|AT5G05730|AT3G47340|AT2G02010
43436	1.0097E-4	1.7972E-3	55	620	1169	22304	oxoacid metabolic process	AT2G38110|AT4G08900|AT4G37870|AT5G13320|AT4G13890|AT2G26560|AT1G50480|AT4G33790|AT1G10070|AT2G33380|AT2G02000|AT1G72970|AT2G04240|AT5G07010|AT2G04400|AT3G59060|AT1G78670|AT4G39950|AT5G26920|AT2G12200|AT4G37770|AT5G28020|AT3G54640|AT5G26830|AT5G53460|AT1G55880|AT5G37300|AT3G01420|AT4G39030|AT2G12280|AT4G23600|AT4G33670|AT4G28680|AT3G22200|AT4G26260|AT1G04220|AT1G74710|AT5G28030|AT2G35500|AT2G36880|AT1G08630|AT3G55610|AT2G39800|AT1G08980|AT3G04520|AT2G45970|AT4G13930|AT5G54080|AT1G50110|AT5G20410|AT4G35630|AT5G61780|AT5G05730|AT3G47340|AT2G02010
6563	1.0401E-4	1.8257E-3	6	16	1169	22304	L-serine metabolic process	AT5G28020|AT4G35630|AT5G28030|AT4G13890|AT1G55880|AT4G13930
6082	1.0530E-4	1.8257E-3	55	621	1169	22304	organic acid metabolic process	AT2G38110|AT4G08900|AT4G37870|AT5G13320|AT4G13890|AT2G26560|AT1G50480|AT4G33790|AT1G10070|AT2G33380|AT2G02000|AT1G72970|AT2G04240|AT5G07010|AT2G04400|AT3G59060|AT1G78670|AT4G39950|AT5G26920|AT2G12200|AT4G37770|AT5G28020|AT3G54640|AT5G26830|AT5G53460|AT1G55880|AT5G37300|AT3G01420|AT4G39030|AT2G12280|AT4G23600|AT4G33670|AT4G28680|AT3G22200|AT4G26260|AT1G04220|AT1G74710|AT5G28030|AT2G35500|AT2G36880|AT1G08630|AT3G55610|AT2G39800|AT1G08980|AT3G04520|AT2G45970|AT4G13930|AT5G54080|AT1G50110|AT5G20410|AT4G35630|AT5G61780|AT5G05730|AT3G47340|AT2G02010
44106	1.1692E-4	2.0011E-3	34	327	1169	22304	cellular amine metabolic process	AT4G08900|AT4G23600|AT3G22200|AT4G28680|AT4G13890|AT1G10070|AT5G28030|AT2G02000|AT2G35500|AT2G36880|AT1G08630|AT2G39800|AT3G55610|AT2G04400|AT3G04520|AT3G59060|AT1G78670|AT4G39950|AT4G34710|AT4G13930|AT5G54080|AT3G25570|AT1G50110|AT4G37770|AT5G28020|AT4G08870|AT3G54640|AT4G35630|AT5G05730|AT5G26830|AT5G53460|AT3G47340|AT1G55880|AT2G02010
10648	1.1875E-4	2.0067E-3	9	38	1169	22304	negative regulation of cell communication	AT3G23150|AT2G25490|AT1G66350|AT4G26080|AT2G40940|AT5G25350|AT1G14920|AT1G04310|AT3G02140
70298	1.3892E-4	2.2344E-3	5	11	1169	22304	negative regulation of two-component signal transduction system (phosphorelay)	AT3G23150|AT2G25490|AT2G40940|AT5G25350|AT1G04310
6270	1.3892E-4	2.2344E-3	5	11	1169	22304	DNA-dependent DNA replication initiation	AT2G16440|AT2G07690|AT5G46280|AT1G44900|AT4G02060
10105	1.3892E-4	2.2344E-3	5	11	1169	22304	negative regulation of ethylene mediated signaling pathway	AT3G23150|AT2G25490|AT2G40940|AT5G25350|AT1G04310
9718	1.3892E-4	2.2344E-3	5	11	1169	22304	anthocyanin biosynthetic process	AT2G02990|AT1G56650|AT5G42800|AT3G29590|AT4G22880
46165	1.4873E-4	2.3638E-3	8	31	1169	22304	alcohol biosynthetic process	AT1G63000|AT4G37870|AT1G78570|AT3G14790|AT1G12780|AT2G22240|AT5G42810|AT4G39800
9266	1.5490E-4	2.4329E-3	36	359	1169	22304	response to temperature stimulus	AT5G15960|AT1G06460|AT4G36990|AT1G55920|AT3G22840|AT5G03720|AT5G04530|AT5G12380|AT1G22770|AT5G67180|AT5G09590|AT5G01600|AT1G43160|AT3G22310|AT3G53990|AT4G02520|AT1G05260|AT4G26080|AT3G57260|AT2G33380|AT2G22240|AT5G28540|AT4G02380|AT5G02500|AT5G56010|AT5G02490|AT5G15970|AT5G56030|AT1G29395|AT4G34710|AT3G22330|AT1G80820|AT1G09560|AT5G02810|AT5G58070|AT5G42900
9860	1.6776E-4	2.6041E-3	12	67	1169	22304	pollen tube growth	AT2G47040|AT1G79860|AT3G26870|AT3G04690|AT3G01700|AT5G01180|AT5G28680|AT3G22200|AT4G15200|AT2G07040|AT5G14380|AT5G55020
71310	2.0299E-4	3.1148E-3	33	323	1169	22304	cellular response to organic substance	AT2G01830|AT3G27810|AT2G44080|AT2G34650|AT5G13320|AT1G14920|AT5G66880|AT3G63010|AT3G04280|AT1G19050|AT2G02810|AT3G05120|AT5G10450|AT1G74890|AT1G75080|AT3G48090|AT4G02060|AT2G36270|AT1G19350|AT1G78570|AT5G47370|AT3G01530|AT2G40670|AT1G10470|AT2G46680|AT1G66350|AT1G56650|AT3G48100|AT1G04250|AT5G40350|AT5G01540|AT2G47000|AT2G18470
10218	2.2152E-4	3.3606E-3	9	41	1169	22304	response to far red light	AT1G22770|AT1G29920|AT2G05100|AT5G24470|AT3G54890|AT5G53660|AT3G27690|AT3G08940|AT1G14920
9987	2.5195E-4	3.7793E-3	443	7393	1169	22304	cellular process	AT2G38110|AT4G08900|AT5G53280|AT5G15960|AT4G37870|AT5G25350|AT4G26600|AT1G69490|AT3G16150|AT1G02920|AT4G03330|AT1G75500|AT2G01140|AT1G68710|AT1G70290|AT5G48070|AT3G25570|AT2G24490|AT5G57320|AT3G54640|AT5G62440|AT3G25170|AT5G13930|AT3G26830|AT3G10020|AT3G27810|AT1G14920|AT5G39300|AT4G26080|AT2G36270|AT5G42850|AT1G08980|AT4G27440|AT2G40670|AT4G23690|AT3G14790|AT2G24370|AT1G44900|AT1G73260|AT3G55120|AT4G39110|AT1G15520|AT1G75600|AT4G26910|AT1G15820|AT4G12420|AT5G66570|AT1G28440|AT1G10070|AT1G01460|AT3G21500|AT5G12000|AT1G18140|AT2G37630|AT2G02550|AT3G01700|AT3G62720|AT5G54270|AT5G56030|AT1G61380|AT4G39800|AT3G16120|AT2G39200|AT1G55880|AT2G17880|AT2G35190|AT3G26870|AT2G21790|AT3G13570|AT4G15200|AT4G20990|AT1G69120|AT3G17790|AT1G76370|AT3G52370|AT3G58160|AT5G56010|AT2G18050|AT1G61360|AT1G61566|AT4G34710|AT5G42810|AT5G61780|AT5G19360|AT5G22300|AT1G61563|AT2G18470|AT1G29920|AT2G45170|AT1G79860|AT1G67320|AT2G29570|AT4G13890|AT3G63010|AT1G06000|AT4G13510|AT4G34160|AT2G39360|AT2G05070|AT1G13370|AT1G77120|AT3G48090|AT3G62960|AT5G61000|AT3G50310|AT5G56000|AT3G62610|AT1G26770|AT1G29930|AT3G59060|AT1G04020|AT5G16500|AT5G26920|AT2G16440|AT4G28250|AT5G28020|AT4G08870|AT5G39280|AT3G10610|AT1G23410|AT1G35710|AT5G45840|AT3G27690|AT4G23600|AT3G02230|AT4G28680|AT1G75080|AT4G02520|AT5G28680|AT2G36880|AT2G29460|AT1G24520|AT3G15353|AT2G46680|AT3G46940|AT5G39860|AT1G50110|AT4G08850|AT2G30770|AT3G14990|AT1G49270|AT1G12370|AT5G13320|AT3G56240|AT2G29470|AT1G50480|AT3G02150|AT4G24040|AT3G42640|AT3G05120|AT5G01600|AT3G03800|AT3G01840|AT2G31500|AT4G17030|AT5G23240|AT1G62570|AT1G29395|AT5G15140|AT5G44700|AT2G12200|AT5G02810|AT1G12780|AT5G20050|AT1G61800|AT1G48480|AT1G79940|AT1G02940|AT4G22920|AT3G05140|AT5G10450|AT1G50610|AT1G06830|AT5G28540|AT5G28030|AT1G03130|AT1G76040|AT2G35500|AT5G02500|AT1G29910|AT2G24090|AT3G55610|AT1G19350|AT3G13065|AT1G02930|AT2G45970|AT4G13930|AT5G07990|AT1G70130|AT3G09530|AT3G55950|AT5G14760|AT5G05730|AT5G01180|AT5G53970|AT2G38140|AT3G02810|AT4G16130|AT4G37990|AT3G61630|AT3G53130|AT5G65530|AT4G23160|AT1G19050|AT4G33790|AT5G59370|AT1G54130|AT5G67340|AT2G22240|AT2G02000|AT4G25340|AT5G58590|AT4G14940|AT1G59700|AT3G58660|AT3G22330|AT1G30530|AT2G34430|AT4G21940|AT5G48100|AT1G17260|AT1G70760|AT5G15310|AT5G08640|AT3G60570|AT1G56300|AT3G06950|AT1G06720|AT2G33170|AT3G20190|AT5G35390|AT3G45970|AT3G22200|AT1G04610|AT1G66800|AT1G04220|AT2G34420|AT5G46280|AT2G37040|AT1G51850|AT4G22970|AT5G08020|AT2G39800|AT2G03090|AT5G46330|AT3G45960|AT1G69880|AT2G24210|AT2G05100|AT1G26840|AT3G07390|AT5G24080|AT5G01540|AT2G02010|AT1G04440|AT5G58170|AT4G21000|AT4G03190|AT1G52240|AT5G24470|AT1G61860|AT1G72440|AT1G20950|AT2G19480|AT4G04040|AT5G67200|AT1G08380|AT4G16740|AT2G42290|AT5G02490|AT1G17770|AT5G16140|AT5G47350|AT2G30540|AT1G65970|AT5G21170|AT1G56650|AT5G26830|AT1G44160|AT2G33270|AT4G23140|AT2G02990|AT2G12280|AT5G24490|AT1G64970|AT2G33130|AT5G59010|AT4G33670|AT5G41880|AT5G09590|AT1G17170|AT3G14530|AT2G25490|AT1G51060|AT1G74890|AT4G02060|AT4G23150|AT5G35550|AT3G57150|AT1G80920|AT2G39700|AT3G29590|AT5G47370|AT3G12170|AT3G59830|AT1G51800|AT1G80820|AT4G17730|AT1G65060|AT3G08860|AT3G48100|AT5G54670|AT3G47340|AT3G50820|AT1G04250|AT4G22880|AT2G23300|AT5G24530|AT5G12180|AT4G18290|AT1G75450|AT3G14550|AT2G44830|AT3G05740|AT3G17340|AT1G69530|AT1G13890|AT2G26560|AT4G26530|AT3G20530|AT5G22500|AT3G46350|AT1G26210|AT5G17220|AT1G10360|AT2G33380|AT1G32900|AT4G30290|AT4G30690|AT4G09820|AT1G66960|AT2G04400|AT5G07010|AT2G01590|AT2G14620|AT4G25630|AT1G10620|AT5G42800|AT1G16300|AT1G13700|AT2G33100|AT1G61290|AT2G47000|AT3G46530|AT5G37300|AT2G01830|AT3G01420|AT2G44080|AT3G04690|AT1G77530|AT4G38190|AT4G15530|AT5G66880|AT5G55020|AT3G45280|AT2G42960|AT2G29630|AT5G26660|AT5G44480|AT2G07698|AT1G74710|AT1G21410|AT2G31270|AT2G07690|AT1G08630|AT3G23810|AT1G77520|AT2G21330|AT3G01530|AT5G54080|AT1G10470|AT5G20410|AT1G66350|AT5G20690|AT2G16130|AT5G58050|AT1G63800|AT5G45230|AT1G10370|AT1G63000|AT2G31390|AT3G04280|AT3G17840|AT4G02380|AT1G72970|AT2G02930|AT1G75690|AT2G04240|AT3G54890|AT1G78570|AT5G18910|AT1G78670|AT4G39950|AT1G60140|AT5G14380|AT4G26780|AT5G66750|AT3G25100|AT2G47040|AT4G37770|AT3G12110|AT5G53460|AT1G08450|AT5G40350|AT5G42490|AT4G39030|AT2G34650|AT1G55920|AT4G26260|AT2G07040|AT2G41860|AT1G79530|AT2G02810|AT1G21750|AT5G56640|AT4G17660|AT3G48580|AT1G30825|AT1G63650|AT1G74030|AT2G37260|AT1G69500|AT3G51240|AT4G19690|AT5G04180|AT3G04520|AT1G70940|AT2G37560|AT4G03510|AT4G35630|AT1G28270|AT2G42710|AT1G78960
6520	2.5564E-4	3.7920E-3	31	300	1169	22304	cellular amino acid metabolic process	AT4G08900|AT4G23600|AT4G28680|AT4G13890|AT3G22200|AT1G10070|AT2G02000|AT5G28030|AT2G35500|AT2G36880|AT1G08630|AT2G39800|AT3G55610|AT2G04400|AT3G04520|AT3G59060|AT1G78670|AT4G39950|AT4G13930|AT5G54080|AT1G50110|AT4G37770|AT5G28020|AT3G54640|AT4G35630|AT5G05730|AT5G26830|AT5G53460|AT3G47340|AT1G55880|AT2G02010
19318	2.6620E-4	3.9053E-3	14	91	1169	22304	hexose metabolic process	AT1G63000|AT5G15140|AT2G01140|AT1G79530|AT4G04040|AT4G37870|AT1G78570|AT5G44480|AT3G14790|AT1G16300|AT1G13700|AT1G12780|AT2G21330|AT4G26530
9416	2.8283E-4	4.1041E-3	42	455	1169	22304	response to light stimulus	AT1G29920|AT1G12370|AT4G18290|AT1G51400|AT5G24470|AT5G15960|AT1G69530|AT3G27690|AT1G15820|AT3G08940|AT1G14920|AT5G04530|AT5G66570|AT1G22770|AT3G15540|AT5G26660|AT3G59220|AT5G47800|AT2G22240|AT5G08020|AT4G36880|AT3G54890|AT5G53660|AT3G51240|AT3G01470|AT5G47370|AT3G59060|AT4G15480|AT1G10470|AT5G07990|AT1G65060|AT5G39860|AT2G05100|AT5G02810|AT5G58070|AT3G48100|AT4G26150|AT3G55120|AT5G13930|AT3G50820|AT3G47340|AT1G73590
9615	3.2449E-4	4.6580E-3	9	43	1169	22304	response to virus	AT5G09590|AT3G04720|AT2G35980|AT2G37630|AT1G21250|AT2G22240|AT2G26560|AT5G42810|AT5G02500
70297	3.5433E-4	4.8427E-3	5	13	1169	22304	regulation of two-component signal transduction system (phosphorelay)	AT3G23150|AT2G25490|AT2G40940|AT5G25350|AT1G04310
9968	3.5433E-4	4.8427E-3	5	13	1169	22304	negative regulation of signal transduction	AT3G23150|AT2G25490|AT2G40940|AT5G25350|AT1G04310
10104	3.5433E-4	4.8427E-3	5	13	1169	22304	regulation of ethylene mediated signaling pathway	AT3G23150|AT2G25490|AT2G40940|AT5G25350|AT1G04310
23057	3.5433E-4	4.8427E-3	5	13	1169	22304	negative regulation of signaling process	AT3G23150|AT2G25490|AT2G40940|AT5G25350|AT1G04310
9414	3.6046E-4	4.8427E-3	22	188	1169	22304	response to water deprivation	AT2G37170|AT2G37180|AT2G18050|AT2G01830|AT5G59220|AT2G36270|AT2G39800|AT5G15960|AT5G15970|AT1G02930|AT3G51920|AT5G56030|AT1G29395|AT5G66880|AT5G12380|AT2G46680|AT3G22310|AT1G05260|AT1G69600|AT3G50500|AT2G33380|AT4G02380
46686	3.6110E-4	4.8427E-3	29	279	1169	22304	response to cadmium ion	AT3G09440|AT3G48990|AT4G37870|AT2G21790|AT5G26220|AT4G21680|AT3G56240|AT2G26560|AT3G22200|AT1G50480|AT5G09590|AT2G19480|AT1G02920|AT5G10450|AT5G15650|AT1G77120|AT4G02520|AT5G02500|AT2G37630|AT1G09780|AT2G39920|AT1G02930|AT2G21330|AT4G13930|AT5G15310|AT5G61780|AT5G53460|AT2G17630|AT5G14780
5996	3.6275E-4	4.8427E-3	16	116	1169	22304	monosaccharide metabolic process	AT1G63000|AT2G01140|AT1G78570|AT4G37870|AT2G31390|AT2G21330|AT4G26530|AT5G15140|AT1G79530|AT4G04040|AT5G44480|AT1G16300|AT3G14790|AT1G13700|AT1G12780|AT4G16130
9064	3.6821E-4	4.8669E-3	8	35	1169	22304	glutamine family amino acid metabolic process	AT4G08900|AT2G39800|AT3G55610|AT5G53460|AT1G78670|AT2G02000|AT3G22200|AT2G02010
71495	3.9891E-4	5.2210E-3	27	254	1169	22304	cellular response to endogenous stimulus	AT2G01830|AT3G27810|AT2G34650|AT2G44080|AT1G14920|AT5G66880|AT3G63010|AT3G04280|AT1G19050|AT3G05120|AT5G10450|AT1G75080|AT1G74890|AT1G19350|AT1G78570|AT5G47370|AT3G01530|AT2G40670|AT1G10470|AT2G46680|AT1G66350|AT3G48100|AT5G40350|AT1G04250|AT5G01540|AT2G47000|AT2G18470
51552	4.4335E-4	5.5837E-3	4	8	1169	22304	flavone metabolic process	AT1G06000|AT1G78570|AT1G30530|AT3G62610
51553	4.4335E-4	5.5837E-3	4	8	1169	22304	flavone biosynthetic process	AT1G06000|AT1G78570|AT1G30530|AT3G62610
51554	4.4335E-4	5.5837E-3	4	8	1169	22304	flavonol metabolic process	AT1G06000|AT1G78570|AT1G30530|AT3G62610
51555	4.4335E-4	5.5837E-3	4	8	1169	22304	flavonol biosynthetic process	AT1G06000|AT1G78570|AT1G30530|AT3G62610
32501	4.5838E-4	5.7144E-3	122	1732	1169	22304	multicellular organismal process	AT3G61630|AT2G38110|AT5G06170|AT1G79860|AT5G24330|AT1G69490|AT4G13890|AT2G21650|AT5G22500|AT3G63010|AT4G33790|AT3G49240|AT2G21050|AT5G40480|AT4G09820|AT1G04020|AT3G63210|AT1G56200|AT4G37300|AT4G32880|AT1G77690|AT1G16300|AT1G65330|AT2G33100|AT5G62440|AT1G79700|AT2G47000|AT1G73590|AT2G01830|AT3G27810|AT3G04690|AT4G38190|AT5G18280|AT1G14920|AT3G22200|AT5G55020|AT3G15540|AT1G58210|AT2G01420|AT2G02850|AT5G28680|AT4G22970|AT2G01620|AT2G36270|AT2G39800|AT3G04070|AT3G17600|AT1G24520|AT3G01530|AT1G10470|AT5G39860|AT3G07390|AT1G44900|AT5G27980|AT5G01540|AT4G12980|AT5G24470|AT1G52240|AT4G03190|AT5G65380|AT1G72440|AT5G67100|AT3G02150|AT5G67180|AT1G22770|AT2G35060|AT4G04040|AT3G05120|AT5G01600|AT4G09960|AT2G34870|AT4G02380|AT1G72970|AT2G37630|AT5G39400|AT5G53660|AT3G01700|AT5G39610|AT3G62720|AT5G56030|AT3G14900|AT5G14380|AT4G39800|AT5G44700|AT3G25100|AT2G47040|AT5G55250|AT2G39200|AT5G40350|AT2G34920|AT3G26870|AT3G18130|AT2G34650|AT2G15890|AT4G15200|AT2G07040|AT1G69120|AT5G46590|AT1G79530|AT1G21750|AT1G47485|AT5G28540|AT1G30825|AT1G63650|AT3G55610|AT1G74030|AT2G37260|AT1G69500|AT3G01470|AT1G71880|AT5G55920|AT1G70940|AT4G34710|AT5G06760|AT1G65060|AT2G35980|AT5G05730|AT3G10110|AT5G61780|AT5G01180|AT2G33810|AT2G42200
9932	4.6229E-4	5.7144E-3	13	85	1169	22304	cell tip growth	AT1G79860|AT3G26870|AT3G04690|AT3G01700|AT3G22200|AT4G12420|AT4G15200|AT2G07040|AT5G14380|AT5G55020|AT2G47040|AT5G01180|AT5G28680
71669	4.9853E-4	6.1058E-3	17	131	1169	22304	plant-type cell wall organization or biogenesis	AT2G21140|AT1G26770|AT2G39700|AT4G17030|AT4G14940|AT1G69530|AT2G03090|AT3G45970|AT3G45960|AT3G02230|AT4G38190|AT4G28250|AT5G39280|AT5G39300|AT2G33100|AT3G60570|AT1G75500
42742	5.1871E-4	6.2314E-3	22	193	1169	22304	defense response to bacterium	AT2G40000|AT2G01830|AT2G37630|AT1G02930|AT5G13320|AT5G46330|AT4G39950|AT4G23190|AT4G23810|AT5G42810|AT5G66570|AT5G26920|AT1G20980|AT1G02920|AT5G10450|AT3G54640|AT4G02520|AT2G30770|AT1G74710|AT1G73260|AT2G22240|AT1G08450
7275	5.2521E-4	6.2314E-3	117	1655	1169	22304	multicellular organismal development	AT3G61630|AT2G38110|AT5G06170|AT1G79860|AT5G24330|AT1G69490|AT4G13890|AT2G21650|AT5G22500|AT3G63010|AT4G33790|AT3G49240|AT2G21050|AT5G40480|AT4G09820|AT1G04020|AT3G63210|AT1G56200|AT4G37300|AT4G32880|AT1G77690|AT1G16300|AT1G65330|AT5G62440|AT1G79700|AT2G47000|AT1G73590|AT2G01830|AT3G27810|AT3G04690|AT3G22200|AT5G55020|AT3G15540|AT1G58210|AT2G01420|AT2G02850|AT5G28680|AT4G22970|AT2G01620|AT2G36270|AT2G39800|AT3G04070|AT3G17600|AT1G24520|AT3G01530|AT1G10470|AT5G39860|AT3G07390|AT1G44900|AT5G27980|AT5G01540|AT4G12980|AT5G24470|AT1G52240|AT4G03190|AT5G65380|AT1G72440|AT5G67100|AT3G02150|AT5G67180|AT1G22770|AT2G35060|AT4G04040|AT3G05120|AT5G01600|AT4G09960|AT2G34870|AT4G02380|AT1G72970|AT2G37630|AT5G39400|AT5G53660|AT3G01700|AT5G39610|AT3G62720|AT5G56030|AT3G14900|AT5G14380|AT4G39800|AT5G44700|AT3G25100|AT2G47040|AT5G55250|AT2G39200|AT5G40350|AT2G34920|AT3G26870|AT3G18130|AT2G34650|AT2G15890|AT4G15200|AT2G07040|AT1G69120|AT5G46590|AT1G79530|AT1G21750|AT1G47485|AT5G28540|AT1G30825|AT1G63650|AT3G55610|AT1G74030|AT2G37260|AT1G69500|AT3G01470|AT5G55920|AT1G70940|AT4G34710|AT5G06760|AT1G65060|AT2G35980|AT5G05730|AT3G10110|AT5G61780|AT5G01180|AT2G33810|AT2G42200
32392	5.2745E-4	6.2314E-3	5	14	1169	22304	DNA geometric change	AT2G16440|AT2G07690|AT5G46280|AT1G44900|AT4G02060
32508	5.2745E-4	6.2314E-3	5	14	1169	22304	DNA duplex unwinding	AT2G16440|AT2G07690|AT5G46280|AT1G44900|AT4G02060
32958	5.5198E-4	6.2449E-3	3	4	1169	22304	inositol phosphate biosynthetic process	AT2G22240|AT5G42810|AT4G39800
10264	5.5198E-4	6.2449E-3	3	4	1169	22304	myo-inositol hexakisphosphate biosynthetic process	AT2G22240|AT5G42810|AT4G39800
10253	5.5198E-4	6.2449E-3	3	4	1169	22304	UDP-rhamnose biosynthetic process	AT1G63000|AT1G78570|AT3G14790
33517	5.5198E-4	6.2449E-3	3	4	1169	22304	myo-inositol hexakisphosphate metabolic process	AT2G22240|AT5G42810|AT4G39800
33478	5.5198E-4	6.2449E-3	3	4	1169	22304	UDP-rhamnose metabolic process	AT1G63000|AT1G78570|AT3G14790
9765	5.6227E-4	6.3078E-3	6	21	1169	22304	photosynthesis, light harvesting	AT1G29910|AT2G34430|AT2G05070|AT2G34420|AT3G54890|AT1G08380
9314	5.7657E-4	6.3855E-3	42	471	1169	22304	response to radiation	AT1G29920|AT1G12370|AT4G18290|AT1G51400|AT5G24470|AT5G15960|AT1G69530|AT3G27690|AT1G15820|AT3G08940|AT1G14920|AT5G04530|AT5G66570|AT1G22770|AT3G15540|AT5G26660|AT3G59220|AT5G47800|AT2G22240|AT5G08020|AT4G36880|AT3G54890|AT5G53660|AT3G51240|AT3G01470|AT5G47370|AT3G59060|AT4G15480|AT1G10470|AT5G07990|AT1G65060|AT5G39860|AT2G05100|AT5G02810|AT5G58070|AT3G48100|AT4G26150|AT3G55120|AT5G13930|AT3G50820|AT3G47340|AT1G73590
10646	5.7876E-4	6.3855E-3	14	98	1169	22304	regulation of cell communication	AT3G63010|AT3G23150|AT2G25490|AT1G66350|AT3G05120|AT4G26080|AT2G40940|AT5G25350|AT3G50500|AT3G59830|AT1G14920|AT1G04310|AT5G66880|AT3G02140
48585	5.9082E-4	6.4651E-3	11	66	1169	22304	negative regulation of response to stimulus	AT3G23150|AT2G25490|AT1G66350|AT4G39030|AT4G26080|AT2G40940|AT1G74710|AT5G25350|AT1G14920|AT1G04310|AT3G02140
48468	6.2943E-4	6.8317E-3	21	183	1169	22304	cell development	AT1G52240|AT1G79860|AT1G74030|AT3G26870|AT3G04690|AT2G34650|AT3G01700|AT3G62720|AT3G22200|AT1G70940|AT4G15200|AT2G07040|AT1G69120|AT5G14380|AT5G55020|AT1G19050|AT2G47040|AT5G01180|AT5G28680|AT2G47000|AT1G30825
9415	6.4022E-4	6.8926E-3	22	196	1169	22304	response to water	AT2G37170|AT2G37180|AT2G18050|AT2G01830|AT5G59220|AT2G36270|AT2G39800|AT5G15960|AT5G15970|AT1G02930|AT3G51920|AT5G56030|AT1G29395|AT5G66880|AT5G12380|AT2G46680|AT3G22310|AT1G05260|AT1G69600|AT3G50500|AT2G33380|AT4G02380
65007	6.7744E-4	7.2290E-3	209	3243	1169	22304	biological regulation	AT3G61630|AT1G61720|AT5G62430|AT5G24330|AT5G25350|AT4G37390|AT1G69490|AT2G30470|AT3G59900|AT5G08330|AT4G23810|AT2G21650|AT1G19050|AT1G25340|AT1G43160|AT4G36730|AT3G60580|AT1G75500|AT2G27470|AT2G24740|AT4G29190|AT4G21326|AT5G57520|AT1G59500|AT2G24490|AT4G32880|AT1G77690|AT1G17260|AT1G27360|AT5G15310|AT5G62440|AT1G79700|AT5G13930|AT3G60570|AT3G26830|AT3G27810|AT4G37180|AT3G45970|AT1G14920|AT3G22200|AT1G04610|AT3G58120|AT5G39300|AT4G26080|AT1G51780|AT4G22970|AT2G36270|AT5G42850|AT3G50650|AT1G08980|AT2G03090|AT5G46330|AT3G45960|AT1G69880|AT5G65640|AT1G25330|AT1G44900|AT1G04310|AT5G59130|AT4G03190|AT5G06870|AT5G67100|AT4G12420|AT5G66570|AT3G23150|AT2G23340|AT4G09960|AT5G58800|AT2G33050|AT3G54800|AT2G37630|AT3G21700|AT3G01700|AT5G39610|AT3G51920|AT3G62720|AT5G56030|AT1G07370|AT2G30540|AT1G65970|AT1G56650|AT1G68670|AT2G33270|AT4G26930|AT3G26870|AT4G15200|AT1G69120|AT3G17790|AT1G75240|AT2G25490|AT4G33260|AT1G65300|AT5G35550|AT2G39700|AT1G28550|AT5G47370|AT3G59830|AT5G42810|AT1G20980|AT4G33270|AT5G19360|AT2G33810|AT2G33060|AT3G50820|AT2G18470|AT5G12180|AT1G75450|AT5G06170|AT1G79860|AT1G69530|AT2G29570|AT4G17880|AT3G63010|AT1G26210|AT4G34160|AT2G23170|AT3G48090|AT3G62960|AT4G05100|AT5G57660|AT3G50500|AT3G62610|AT1G26770|AT3G59060|AT4G33280|AT1G04020|AT3G48590|AT4G28250|AT5G39280|AT5G63470|AT2G47000|AT1G73590|AT2G44690|AT2G01830|AT5G54840|AT3G04690|AT2G44080|AT5G03720|AT5G66880|AT5G55020|AT1G51700|AT2G01420|AT1G74710|AT1G21410|AT5G28680|AT4G01460|AT3G04070|AT2G40940|AT3G15353|AT3G01530|AT1G10470|AT2G46680|AT5G39860|AT1G66350|AT5G64800|AT5G45230|AT3G56240|AT3G02150|AT5G67180|AT1G22770|AT1G80370|AT1G01900|AT3G05120|AT5G01600|AT1G60240|AT5G18000|AT4G17030|AT1G78570|AT5G13330|AT4G39950|AT4G16670|AT5G14380|AT5G66750|AT2G47040|AT1G35490|AT1G61800|AT1G08450|AT5G40350|AT2G23290|AT4G39030|AT1G53160|AT5G20240|AT2G34650|AT1G66220|AT2G07040|AT5G46590|AT5G61600|AT1G21750|AT1G68780|AT1G06830|AT1G19540|AT1G63650|AT1G66210|AT2G37260|AT3G01470|AT3G24982|AT2G03760|AT4G19690|AT1G70940|AT4G04220|AT5G10260|AT3G02140|AT5G65270|AT5G01380|AT4G35700|AT5G05730|AT1G66390|AT5G01180|AT2G42200
9639	6.8228E-4	7.2290E-3	19	159	1169	22304	response to red or far red light	AT1G29920|AT5G24470|AT4G36880|AT3G54890|AT5G53660|AT5G15960|AT1G69530|AT3G27690|AT3G08940|AT5G47370|AT3G59060|AT1G14920|AT1G10470|AT1G22770|AT2G05100|AT5G39860|AT5G02810|AT3G48100|AT1G73590
9664	7.1561E-4	7.5224E-3	12	78	1169	22304	plant-type cell wall organization	AT2G21140|AT2G39700|AT1G26770|AT4G17030|AT4G28250|AT5G39280|AT1G69530|AT5G39300|AT2G03090|AT3G45970|AT3G45960|AT3G60570
19319	7.5716E-4	7.8970E-3	5	15	1169	22304	hexose biosynthetic process	AT1G63000|AT4G37870|AT1G78570|AT3G14790|AT1G12780
6066	8.4017E-4	8.6947E-3	22	200	1169	22304	alcohol metabolic process	AT1G63000|AT5G58170|AT2G01140|AT1G78570|AT4G37870|AT2G31390|AT2G21330|AT4G26530|AT1G76090|AT5G42810|AT4G39800|AT5G15140|AT1G79530|AT4G04040|AT5G44480|AT3G14790|AT1G16300|AT1G13700|AT1G12780|AT5G58050|AT2G22240|AT4G16130
23052	8.8738E-4	9.1127E-3	77	1023	1169	22304	signaling	AT2G23300|AT5G06870|AT5G15960|AT5G13320|AT1G28440|AT3G63010|AT3G04280|AT1G19050|AT3G05120|AT3G17840|AT3G48090|AT1G72970|AT2G33050|AT2G42290|AT3G54800|AT3G21700|AT1G78570|AT3G51920|AT3G59060|AT4G16670|AT5G44700|AT5G02810|AT1G56650|AT3G25170|AT3G19310|AT1G08450|AT5G40350|AT1G48480|AT2G47000|AT2G44690|AT2G01830|AT5G54840|AT3G20190|AT3G27810|AT2G44080|AT2G34650|AT2G33130|AT5G35390|AT1G14920|AT5G66880|AT2G07040|AT2G02810|AT5G10450|AT4G33260|AT1G21250|AT1G74890|AT1G68780|AT1G75080|AT1G50610|AT4G02060|AT2G36270|AT3G13065|AT1G19350|AT1G28550|AT1G61566|AT3G24982|AT5G47370|AT5G46330|AT4G04220|AT3G01530|AT5G10260|AT2G40670|AT5G65270|AT1G10470|AT2G46680|AT1G66350|AT4G33270|AT5G20690|AT3G48100|AT5G64800|AT1G28270|AT1G61563|AT2G33060|AT5G45230|AT5G01540|AT1G04250|AT2G18470
9409	9.1585E-4	9.3333E-3	25	241	1169	22304	response to cold	AT5G15960|AT1G55920|AT3G22840|AT5G04530|AT5G12380|AT1G22770|AT1G43160|AT3G22310|AT3G53990|AT5G01600|AT4G02520|AT4G26080|AT1G05260|AT3G57260|AT2G33380|AT4G02380|AT5G02500|AT5G15970|AT1G29395|AT3G22330|AT4G34710|AT1G80820|AT1G09560|AT5G58070|AT5G42900
10476	9.2559E-4	9.3611E-3	7	31	1169	22304	gibberellin mediated signaling pathway	AT3G63010|AT1G66350|AT3G05120|AT3G27810|AT1G14920|AT3G01530|AT5G40350
30154	9.3804E-4	9.4157E-3	29	296	1169	22304	cell differentiation	AT1G52240|AT1G79860|AT3G26870|AT2G34650|AT3G04690|AT1G72440|AT4G13890|AT3G22200|AT4G15200|AT2G07040|AT1G69120|AT5G55020|AT3G02150|AT1G19050|AT5G28540|AT5G28680|AT1G30825|AT1G63650|AT4G09820|AT1G74030|AT2G37260|AT1G24520|AT3G01700|AT3G62720|AT1G70940|AT5G14380|AT2G47040|AT5G01180|AT2G47000
42440	9.9659E-4	9.9287E-3	13	92	1169	22304	pigment metabolic process	AT2G02990|AT3G53130|AT1G78570|AT3G29590|AT4G27440|AT1G30530|AT1G06000|AT4G22920|AT1G56650|AT5G42800|AT1G08450|AT4G22880|AT3G62610
9637	1.0375E-3	1.0260E-2	9	50	1169	22304	response to blue light	AT1G22770|AT3G15540|AT1G29920|AT2G05100|AT3G54890|AT3G01470|AT3G27690|AT3G59220|AT3G08940
46364	1.0541E-3	1.0347E-2	5	16	1169	22304	monosaccharide biosynthetic process	AT1G63000|AT4G37870|AT1G78570|AT3G14790|AT1G12780
35466	1.1040E-3	1.0758E-2	13	93	1169	22304	regulation of signaling pathway	AT3G63010|AT3G23150|AT2G25490|AT1G66350|AT3G05120|AT4G26080|AT2G40940|AT5G25350|AT3G50500|AT1G14920|AT1G04310|AT5G66880|AT3G02140
7568	1.1268E-3	1.0900E-2	12	82	1169	22304	aging	AT2G02990|AT5G23030|AT2G35980|AT2G29350|AT3G60140|AT5G39610|AT3G45600|AT2G03840|AT1G69490|AT3G56240|AT2G39200|AT4G23810
9737	1.1385E-3	1.0935E-2	27	272	1169	22304	response to abscisic acid stimulus	AT5G59220|AT3G26830|AT5G15960|AT4G23600|AT2G30470|AT1G14920|AT5G66880|AT1G43160|AT3G59220|AT4G26080|AT4G05100|AT3G50500|AT2G33380|AT2G32690|AT2G36270|AT3G55610|AT2G39800|AT5G15970|AT3G51920|AT1G29395|AT4G34710|AT3G63210|AT3G02140|AT2G46680|AT1G66350|AT5G01540|AT2G18470
9856	1.1561E-3	1.1024E-2	17	141	1169	22304	pollination	AT1G79860|AT3G26870|AT3G04690|AT3G01700|AT1G71880|AT4G38190|AT5G18280|AT3G22200|AT4G15200|AT2G07040|AT5G14380|AT5G55020|AT2G47040|AT5G01180|AT2G02850|AT2G33100|AT5G28680
6535	1.3260E-3	1.2293E-2	3	5	1169	22304	cysteine biosynthetic process from serine	AT5G28020|AT5G28030|AT1G55880
10023	1.3260E-3	1.2293E-2	3	5	1169	22304	proanthocyanidin biosynthetic process	AT5G35550|AT1G17260|AT4G22880
19300	1.3260E-3	1.2293E-2	3	5	1169	22304	rhamnose biosynthetic process	AT1G63000|AT1G78570|AT3G14790
19299	1.3260E-3	1.2293E-2	3	5	1169	22304	rhamnose metabolic process	AT1G63000|AT1G78570|AT3G14790
9063	1.3723E-3	1.2634E-2	7	33	1169	22304	cellular amino acid catabolic process	AT4G08900|AT1G08630|AT3G04520|AT4G39950|AT3G22200|AT3G47340|AT5G54080
19684	1.5251E-3	1.3945E-2	10	63	1169	22304	photosynthesis, light reaction	AT1G29910|AT2G34430|AT2G05070|AT2G34420|AT3G54890|AT1G70760|AT3G50820|AT1G08380|AT2G01590|AT5G66570
8643	1.6509E-3	1.4993E-2	7	34	1169	22304	carbohydrate transport	AT2G14670|AT3G47420|AT5G06170|AT2G16120|AT1G66570|AT2G02810|AT1G61800
302		1.7241E-3	1.5552E-2	10	64	1169	22304	response to reactive oxygen species	AT1G22770|AT1G56650|AT5G01600|AT3G48090|AT4G21830|AT1G73260|AT2G22240|AT3G56240|AT4G02380|AT3G17790
6261	1.8258E-3	1.6359E-2	8	44	1169	22304	DNA-dependent DNA replication	AT2G16440|AT2G07690|AT1G67320|AT5G46280|AT2G29570|AT1G44900|AT4G02060|AT5G41880
9831	1.9056E-3	1.6959E-2	6	26	1169	22304	plant-type cell wall modification involved in multidimensional cell growth	AT2G39700|AT1G26770|AT5G39280|AT5G39300|AT2G03090|AT3G60570
9411	1.9437E-3	1.7091E-2	10	65	1169	22304	response to UV	AT5G07990|AT5G08020|AT1G12370|AT1G65060|AT1G51400|AT5G26660|AT3G51240|AT3G55120|AT5G13930|AT4G15480
46148	1.9566E-3	1.7091E-2	11	76	1169	22304	pigment biosynthetic process	AT1G06000|AT2G02990|AT3G53130|AT1G56650|AT5G42800|AT1G78570|AT3G29590|AT4G27440|AT4G22880|AT1G30530|AT3G62610
9744	1.9716E-3	1.7091E-2	7	35	1169	22304	response to sucrose stimulus	AT1G28330|AT4G34160|AT1G56650|AT3G47340|AT2G30470|AT1G61800|AT1G20950
9310	1.9716E-3	1.7091E-2	7	35	1169	22304	amine catabolic process	AT4G08900|AT1G08630|AT3G04520|AT4G39950|AT3G22200|AT3G47340|AT5G54080
10817	2.1265E-3	1.8315E-2	15	124	1169	22304	regulation of hormone levels	AT1G75450|AT1G78570|AT1G08980|AT2G34650|AT2G03760|AT4G39950|AT1G70940|AT1G04610|AT1G26210|AT2G01420|AT1G77690|AT5G05730|AT5G13930|AT2G47000|AT1G73590
7167	2.1598E-3	1.8365E-2	13	100	1169	22304	enzyme linked receptor protein signaling pathway	AT2G23300|AT2G42290|AT3G13065|AT3G20190|AT5G35390|AT5G46330|AT2G07040|AT1G28440|AT5G44700|AT5G20690|AT3G17840|AT1G50610|AT1G48480
7169	2.1598E-3	1.8365E-2	13	100	1169	22304	transmembrane receptor protein tyrosine kinase signaling pathway	AT2G23300|AT2G42290|AT3G13065|AT3G20190|AT5G35390|AT5G46330|AT2G07040|AT1G28440|AT5G44700|AT5G20690|AT3G17840|AT1G50610|AT1G48480
9605	2.1923E-3	1.8523E-2	23	229	1169	22304	response to external stimulus	AT2G02990|AT2G45170|AT4G03190|AT3G17600|AT4G37870|AT2G34650|AT5G13320|AT1G55920|AT5G46330|AT3G59060|AT1G29395|AT3G22200|AT1G70940|AT3G15540|AT5G21170|AT3G08860|AT5G20410|AT2G29630|AT2G22240|AT4G02380|AT3G47340|AT2G47000|AT1G73590
34285	2.3384E-3	1.9634E-2	7	36	1169	22304	response to disaccharide stimulus	AT1G28330|AT4G34160|AT1G56650|AT3G47340|AT2G30470|AT1G61800|AT1G20950
6021	2.5485E-3	2.1002E-2	3	6	1169	22304	inositol biosynthetic process	AT2G22240|AT5G42810|AT4G39800
9595	2.5485E-3	2.1002E-2	3	6	1169	22304	detection of biotic stimulus	AT2G29630|AT5G13320|AT5G46330
9697	2.5485E-3	2.1002E-2	3	6	1169	22304	salicylic acid biosynthetic process	AT4G39030|AT1G74710|AT5G26920
6567	2.7448E-3	2.1897E-2	2	2	1169	22304	threonine catabolic process	AT1G08630|AT3G04520
35304	2.7448E-3	2.1897E-2	2	2	1169	22304	regulation of protein amino acid dephosphorylation	AT3G50820|AT5G66570
6269	2.7448E-3	2.1897E-2	2	2	1169	22304	DNA replication, synthesis of RNA primer	AT1G67320|AT5G41880
10315	2.7448E-3	2.1897E-2	2	2	1169	22304	auxin efflux	AT1G78570|AT2G47000
9769	2.7448E-3	2.1897E-2	2	2	1169	22304	photosynthesis, light harvesting in photosystem II	AT2G34430|AT2G34420
42435	2.7556E-3	2.1897E-2	7	37	1169	22304	indole derivative biosynthetic process	AT3G26830|AT3G54640|AT2G04400|AT1G08980|AT5G05730|AT2G30770|AT4G39950
48646	2.8152E-3	2.2238E-2	13	103	1169	22304	anatomical structure formation involved in morphogenesis	AT1G26770|AT2G39700|AT2G37630|AT1G69500|AT1G69530|AT2G03090|AT4G26260|AT1G65060|AT4G28250|AT1G77690|AT5G56640|AT3G48090|AT1G73590
42547	2.8512E-3	2.2390E-2	6	28	1169	22304	cell wall modification involved in multidimensional cell growth	AT2G39700|AT1G26770|AT5G39280|AT5G39300|AT2G03090|AT3G60570
9624	3.0335E-3	2.3608E-2	9	58	1169	22304	response to nematode	AT1G60960|AT4G39030|AT1G71880|AT4G24260|AT5G53550|AT1G61800|AT2G21050|AT2G41560|AT1G59740
35295	3.0593E-3	2.3608E-2	12	92	1169	22304	tube development	AT2G47040|AT1G79860|AT3G26870|AT3G04690|AT3G01700|AT5G01180|AT5G28680|AT3G22200|AT4G15200|AT2G07040|AT5G14380|AT5G55020
48868	3.0593E-3	2.3608E-2	12	92	1169	22304	pollen tube development	AT2G47040|AT1G79860|AT3G26870|AT3G04690|AT3G01700|AT5G01180|AT5G28680|AT3G22200|AT4G15200|AT2G07040|AT5G14380|AT5G55020
9814	3.3362E-3	2.5596E-2	13	105	1169	22304	defense response, incompatible interaction	AT3G46530|AT2G40000|AT3G04720|AT1G02920|AT4G37870|AT3G48090|AT1G74710|AT5G13320|AT3G57260|AT2G39200|AT4G23190|AT4G23810|AT5G26920
48731	3.3801E-3	2.5785E-2	55	720	1169	22304	system development	AT3G61630|AT4G03190|AT1G52240|AT5G24330|AT5G67100|AT1G69490|AT3G02150|AT3G63010|AT3G05120|AT5G01600|AT4G09960|AT2G21050|AT4G09820|AT2G37630|AT5G53660|AT5G39610|AT3G62720|AT5G56030|AT1G04020|AT5G44700|AT4G32880|AT1G77690|AT1G16300|AT1G79700|AT2G39200|AT5G40350|AT2G47000|AT1G73590|AT2G01830|AT3G27810|AT3G18130|AT2G34650|AT3G22200|AT1G69120|AT3G15540|AT1G79530|AT2G01420|AT1G47485|AT2G02850|AT4G22970|AT1G30825|AT1G63650|AT2G39800|AT1G74030|AT3G17600|AT2G37260|AT3G01470|AT5G55920|AT1G70940|AT3G01530|AT2G35980|AT3G07390|AT5G05730|AT1G44900|AT2G42200
904		3.5206E-3	2.6705E-2	14	118	1169	22304	cell morphogenesis involved in differentiation	AT1G74030|AT1G79860|AT3G26870|AT3G04690|AT3G01700|AT3G22200|AT4G15200|AT2G07040|AT5G14380|AT5G55020|AT2G47040|AT5G01180|AT5G28680|AT1G30825
6826	3.6668E-3	2.7501E-2	4	13	1169	22304	iron ion transport	AT1G60960|AT5G01600|AT4G19690|AT3G56240
9937	3.6668E-3	2.7501E-2	4	13	1169	22304	regulation of gibberellic acid mediated signaling pathway	AT3G63010|AT1G66350|AT3G05120|AT1G14920
9736	3.7588E-3	2.7878E-2	7	39	1169	22304	cytokinin mediated signaling pathway	AT1G10470|AT3G04280|AT2G01830|AT1G19050|AT1G74890|AT3G48100|AT2G40670
71368	3.7588E-3	2.7878E-2	7	39	1169	22304	cellular response to cytokinin stimulus	AT1G10470|AT3G04280|AT2G01830|AT1G19050|AT1G74890|AT3G48100|AT2G40670
16051	4.1627E-3	3.0423E-2	22	227	1169	22304	carbohydrate biosynthetic process	AT1G63000|AT4G37870|AT1G78570|AT1G62570|AT1G70290|AT3G62720|AT4G02130|AT3G06260|AT4G38190|AT1G60140|AT5G42810|AT4G39800|AT3G63010|AT1G70090|AT4G16600|AT1G24170|AT3G05120|AT3G14790|AT1G12780|AT2G22240|AT2G33100|AT1G32900
9735	4.1880E-3	3.0423E-2	10	72	1169	22304	response to cytokinin stimulus	AT1G10470|AT3G04280|AT2G01830|AT1G19050|AT4G34160|AT1G74890|AT3G48100|AT4G26150|AT2G40670|AT2G47000
6576	4.1932E-3	3.0423E-2	8	50	1169	22304	cellular biogenic amine metabolic process	AT3G25570|AT4G08900|AT3G54640|AT4G08870|AT2G04400|AT5G05730|AT4G39950|AT4G34710
60918	4.1932E-3	3.0423E-2	8	50	1169	22304	auxin transport	AT2G01420|AT1G78570|AT1G77690|AT2G34650|AT1G70940|AT5G13930|AT2G47000|AT1G73590
46173	4.2865E-3	3.0932E-2	3	7	1169	22304	polyol biosynthetic process	AT2G22240|AT5G42810|AT4G39800
7166	4.4215E-3	3.1735E-2	14	121	1169	22304	cell surface receptor linked signaling pathway	AT2G23300|AT2G42290|AT3G13065|AT3G20190|AT5G35390|AT5G46330|AT2G07040|AT1G28440|AT5G44700|AT1G21250|AT5G20690|AT3G17840|AT1G50610|AT1G48480
9914	4.7496E-3	3.3908E-2	8	51	1169	22304	hormone transport	AT2G01420|AT1G78570|AT1G77690|AT2G34650|AT1G70940|AT5G13930|AT2G47000|AT1G73590
6952	4.7935E-3	3.4022E-2	49	637	1169	22304	defense response	AT3G46530|AT2G01830|AT1G31580|AT3G26830|AT4G39030|AT3G11480|AT5G06870|AT4G37870|AT5G13320|AT2G15890|AT4G30070|AT2G26560|AT4G23810|AT5G64120|AT5G66570|AT1G02920|AT5G61600|AT5G43580|AT5G10450|AT4G02520|AT2G37040|AT3G48090|AT1G74710|AT3G57260|AT2G22240|AT2G33050|AT2G40000|AT3G04720|AT2G37630|AT2G03760|AT1G02930|AT5G46330|AT5G56030|AT4G39950|AT4G04220|AT4G23190|AT5G42810|AT5G26920|AT1G20980|AT4G23690|AT2G35980|AT3G54640|AT2G30770|AT2G33060|AT1G73260|AT2G39200|AT1G08450|AT5G45230|AT4G37990
9751	4.8167E-3	3.4022E-2	15	135	1169	22304	response to salicylic acid stimulus	AT2G40000|AT1G15520|AT2G32690|AT3G01420|AT2G37630|AT2G03760|AT5G13320|AT1G14920|AT5G54610|AT1G66350|AT1G21250|AT3G48090|AT5G15310|AT1G73260|AT2G33380
10029	4.8741E-3	3.4182E-2	6	31	1169	22304	regulation of seed germination	AT2G01830|AT2G36270|AT3G50500|AT1G14920|AT2G30470|AT5G66880
16998	4.8904E-3	3.4182E-2	5	22	1169	22304	cell wall macromolecule catabolic process	AT2G43570|AT3G47540|AT2G43610|AT2G43590|AT3G01840
6536	4.9226E-3	3.4193E-2	4	14	1169	22304	glutamate metabolic process	AT5G53460|AT2G02000|AT3G22200|AT2G02010
50793	4.9433E-3	3.4193E-2	25	273	1169	22304	regulation of developmental process	AT5G12180|AT2G01830|AT5G06170|AT2G36270|AT1G53160|AT5G62430|AT5G67100|AT3G59900|AT1G14920|AT1G70940|AT2G30470|AT1G04020|AT5G66880|AT1G69120|AT3G02150|AT1G22770|AT1G19050|AT5G39860|AT4G32880|AT4G36730|AT5G19360|AT1G27360|AT1G44900|AT2G33810|AT3G50500
42430	5.0174E-3	3.4350E-2	7	41	1169	22304	indole and derivative metabolic process	AT3G26830|AT3G54640|AT2G04400|AT1G08980|AT5G05730|AT2G30770|AT4G39950
42434	5.0174E-3	3.4350E-2	7	41	1169	22304	indole derivative metabolic process	AT3G26830|AT3G54640|AT2G04400|AT1G08980|AT5G05730|AT2G30770|AT4G39950
48513	5.1485E-3	3.5067E-2	54	719	1169	22304	organ development	AT3G61630|AT4G03190|AT1G52240|AT5G24330|AT5G67100|AT1G69490|AT3G02150|AT3G63010|AT3G05120|AT5G01600|AT4G09960|AT2G21050|AT4G09820|AT2G37630|AT5G53660|AT5G39610|AT3G62720|AT5G56030|AT1G04020|AT5G44700|AT4G32880|AT1G77690|AT1G16300|AT1G79700|AT2G39200|AT5G40350|AT2G47000|AT1G73590|AT2G01830|AT3G27810|AT3G18130|AT2G34650|AT1G69120|AT3G15540|AT1G79530|AT2G01420|AT1G47485|AT2G02850|AT4G22970|AT1G30825|AT1G63650|AT2G39800|AT1G74030|AT3G17600|AT2G37260|AT3G01470|AT5G55920|AT1G70940|AT3G01530|AT2G35980|AT3G07390|AT5G05730|AT1G44900|AT2G42200
48523	5.6210E-3	3.8091E-2	19	191	1169	22304	negative regulation of cellular process	AT4G03190|AT2G37630|AT1G61720|AT5G62430|AT2G40940|AT5G25350|AT1G14920|AT1G69120|AT3G02140|AT5G66570|AT5G66750|AT3G23150|AT1G19050|AT2G25490|AT1G66350|AT4G26080|AT3G50820|AT5G58800|AT1G04310
71103	5.6822E-3	3.8312E-2	11	87	1169	22304	DNA conformation change	AT2G18050|AT2G19480|AT1G75600|AT2G16440|AT2G07690|AT1G51060|AT1G13370|AT5G46280|AT1G44900|AT4G25340|AT4G02060
48443	6.0306E-3	4.0254E-2	8	53	1169	22304	stamen development	AT3G15540|AT1G79530|AT4G03190|AT3G27810|AT2G02850|AT5G24330|AT3G01530|AT5G40350
48466	6.0306E-3	4.0254E-2	8	53	1169	22304	androecium development	AT3G15540|AT1G79530|AT4G03190|AT3G27810|AT2G02850|AT5G24330|AT3G01530|AT5G40350
6595	6.4373E-3	4.2755E-2	4	15	1169	22304	polyamine metabolic process	AT3G25570|AT4G08900|AT4G08870|AT4G34710
52317	6.5924E-3	4.2931E-2	3	8	1169	22304	camalexin metabolic process	AT3G26830|AT2G30770|AT4G39950
9750	6.5924E-3	4.2931E-2	3	8	1169	22304	response to fructose stimulus	AT1G28330|AT3G47340|AT1G20950
10120	6.5924E-3	4.2931E-2	3	8	1169	22304	camalexin biosynthetic process	AT3G26830|AT2G30770|AT4G39950
6012	6.5924E-3	4.2931E-2	3	8	1169	22304	galactose metabolic process	AT5G15140|AT5G44480|AT1G12780
9629	7.4661E-3	4.8385E-2	7	44	1169	22304	response to gravity	AT3G15540|AT3G17600|AT2G34650|AT1G70940|AT5G13930|AT2G47000|AT1G73590


Gene Ontology (GO) enrichment analysis of 1121 genes with significantly differential expressed genes of Arabidopsis pollen tube between SIV PT and 4 h PT 
File created with BiNGO (c) on 2013-10-25 at 15:04:51

ontology: namespace
curator:  bingo

Selected ontology file : jar:file:e:\Cytoscape_v2.8.3\plugins\BiNGO.jar!/GO_Biological_Process
Selected annotation file : jar:file:e:\Cytoscape_v2.8.3\plugins\BiNGO.jar!/A_thaliana_default
Discarded evidence codes : 
Overrepresentation
Selected statistical test : Hypergeometric test
Selected correction : Benjamini & Hochberg False Discovery Rate (FDR) correction
Selected significance level : 0.05
Testing option : Use whole annotation as reference set
The selected cluster :
AT2G32050	AT1G72150	AT2G46610	AT3G55150	AT1G09720	AT2G15535	AT5G03810	AT5G37060	AT3G13790	AT3G25160	AT2G15720	AT1G70290	AT1G03350	AT5G25340	AT5G15870	AT5G43030	AT4G34630	AT2G28830	AT3G53790	AT1G78320	AT1G02820	AT4G21323	AT5G03690	AT3G47990	AT1G01100	AT2G01920	AT3G09620	AT2G40500	AT5G01280	AT1G09160	AT5G62160	AT5G37770	AT2G17980	AT1G72800	AT1G06970	AT1G21900	AT5G62350	AT2G26990	AT3G04400	AT5G62550	AT2G04480	AT3G12800	AT2G47340	AT3G05190	AT1G52560	AT3G53520	AT5G15080	AT3G54510	AT2G34180	AT4G12430	AT4G18300	AT3G01620	AT2G46600	AT5G12020	AT1G53690	AT3G07600	AT1G80630	AT3G13520	AT3G24090	AT1G20540	AT5G11000	AT1G27840	AT1G68440	AT5G39310	AT4G24190	AT2G44890	AT3G01300	AT4G25670	AT4G34600	AT5G04610	AT4G20230	AT1G72820	AT1G68410	AT2G40560	AT5G62810	AT5G38620	AT1G31480	AT1G10070	AT1G20550	AT1G74380	AT5G49180	AT1G02860	AT5G11970	AT4G38390	AT4G36640	AT4G11740	AT4G30500	AT4G02920	AT1G14010	AT4G27980	AT3G28980	AT5G03240	AT3G26870	AT4G25690	AT4G37900	AT2G29020	AT3G46220	AT1G21070	AT2G26150	AT2G39460	AT2G40540	AT4G29810	AT1G12120	AT2G46240	AT4G36650	AT2G20140	AT5G61790	AT1G65300	AT5G39340	AT2G46830	AT4G01320	AT2G28170	AT2G32950	AT5G49580	AT5G48780	AT4G25680	AT4G19830	AT1G48120	AT3G18000	AT2G30630	AT1G22110	AT1G65590	AT4G16480	AT1G67540	AT5G03820	AT2G38340	AT4G29800	AT3G06483	AT1G80670	AT1G78380	AT1G75920	AT4G11760	AT3G19510	AT1G29920	AT1G17455	AT2G45170	AT5G06170	AT1G73080	AT2G40310	AT4G31860	AT5G58440	AT5G22910	AT5G09995	AT3G13980	AT1G12330	AT2G19970	AT1G22530	AT2G19010	AT3G61190	AT1G26500	AT1G64300	AT1G59660	AT4G21130	AT5G39990	AT2G43190	AT5G58430	AT5G61210	AT1G49620	AT1G03950	AT3G61380	AT4G37200	AT5G61920	AT1G17440	AT1G74990	AT1G62400	AT3G05820	AT5G09440	AT3G23660	AT4G34840	AT4G17080	AT5G66330	AT2G23970	AT5G37970	AT2G44690	AT1G17430	AT5G03080	AT2G32920	AT5G56950	AT1G70200	AT2G16650	AT4G28680	AT3G01820	AT1G67930	AT1G79250	AT5G09280	AT1G32520	AT1G50120	AT4G37940	AT5G53820	AT5G57490	AT5G48540	AT5G39390	AT2G35600	AT5G13540	AT5G26250	AT3G61360	AT1G54070	AT5G22900	AT4G13760	AT5G13350	AT5G02730	AT2G35890	AT5G23530	ATCG01090	AT4G20260	AT3G49490	AT5G08480	AT2G29450	AT4G31070	AT5G59320	AT5G02720	AT3G21650	AT3G02250	AT1G29770	AT5G23540	AT2G32210	AT1G67360	AT5G28110	AT5G46290	AT1G03905	AT5G10630	AT5G59730	AT3G18820	AT5G02310	AT3G22110	AT1G57560	AT3G20200	AT1G73630	MULTIPLE	AT4G13740	AT1G42470	AT5G28120	AT1G13220	AT1G22780	AT5G64230	AT2G38760	AT3G01120	AT2G25210	AT5G23750	AT1G65760	AT3G62770	AT5G26220	AT1G03520	AT3G27650	AT5G49830	AT4G17950	AT2G45300	AT5G61710	AT5G39140	AT4G35710	AT3G01150	AT5G10650	AT3G58600	AT4G31290	AT3G28770	
AT5G02500	AT5G41800	AT5G01730	ATCG00790	AT5G61310	AT2G38940	AT1G15350	AT5G38400	AT4G14530	AT1G19640	AT4G28370	AT2G45310	AT4G29880	AT1G30400	AT5G01040	AT1G70040	AT5G40760	AT2G45510	AT3G22320	AT5G28530	AT2G30490	ATCG00590	AT3G28780	AT1G20380	AT4G37990	AT4G30310	AT3G60380	AT1G55460	AT3G42850	AT4G15980	AT3G55260	AT5G35370	AT5G15460	AT5G52640	ATCG00770	AT4G22850	AT1G04200	AT1G71680	AT3G07230	AT5G01830	AT3G60580	AT5G61330	AT2G21385	AT3G04605	AT1G30630	AT4G11330	AT1G65730	AT5G65520	AT1G67290	AT1G59700	AT5G51180	AT1G64380	AT2G33870	AT1G71000	AT3G56200	AT1G71410	AT4G25350	AT1G79700	AT4G32350	AT1G70540	AT5G01810	AT2G25110	AT1G11170	AT5G64170	AT4G21180	AT3G53110	ATCG00070	AT3G30180	AT4G13560	AT2G33845	AT4G18070	AT4G16660	AT2G43760	AT5G59390	AT1G56580	AT5G24590	AT5G38440	AT4G34230	AT1G30860	AT5G20310	AT2G39900	AT3G28690	AT5G64180	ATCG00080	AT1G01060	AT5G60220	AT5G53250	AT1G77670	AT4G33230	AT4G33090	AT1G70780	AT4G04800	AT3G23060	AT5G15450	AT5G08520	AT1G16520	AT3G49530	AT1G01630	AT5G27980	AT2G14110	AT1G24050	AT2G17350	ATCG00530	AT4G09180	AT4G33650	AT4G23950	AT3G57570	AT4G01180	AT5G57040	AT3G49580	AT4G21810	AT2G14120	AT2G22475	ATCG00540	AT1G32220	AT5G35735	AT4G33640	AT5G61360	AT3G22370	AT2G23150	AT3G18780	AT3G23630	AT1G70500	AT1G07860	AT5G24380	AT5G07920	AT4G01190	AT3G22570	AT2G15240	AT3G06700	AT3G14800	AT4G33070	AT2G30240	AT1G17470	AT3G50060	AT2G05160	AT1G56340	AT3G58670	AT2G02060	AT1G61780	AT4G04020	AT1G63060	AT1G30070	AT5G53000	AT5G24030	AT5G50400	AT1G56540	AT1G05500	AT1G56330	ATCG00040	AT2G39705	AT1G19180	AT2G24800	AT5G07420	AT1G66410	AT4G09340	AT2G25140	AT1G18510	AT3G03080	AT1G26800	AT1G07890	AT5G53400	AT5G02170	AT1G04030	AT2G16730	AT3G66656	AT2G30220	AT3G17220	AT5G13160	AT3G01400	AT3G44910	AT2G27710	AT2G15480	AT1G18700	AT5G43530	AT3G11740	AT3G59460	AT1G69830	AT2G11620	AT1G74340	AT1G72340	AT5G16380	AT3G24530	AT3G17980	AT3G46450	AT4G30690	AT3G47320	AT1G20270	ATCG00220	AT5G45550	AT5G11740	AT5G66650	AT1G74330	AT1G05150	AT3G24540	AT2G02290	AT1G63530	AT3G24120	AT4G02020	AT1G74000	AT3G12480	AT2G31470	AT3G25230	AT3G24790	AT5G46200	AT2G40810	AT5G39570	AT3G51990	AT5G55020	AT1G74320	AT5G26080	AT4G31360	AT1G70900	AT2G28980	AT2G16980	AT1G72760	AT1G24938	AT2G29820	AT1G47220	AT1G10780	AT3G52720	AT2G03340	AT1G63000	ATMG00090	AT3G52930	AT3G11780	AT3G06500	AT2G04230	AT4G22620	AT3G07780	AT1G10710	AT4G08320	AT1G08050	AT5G20580	AT1G13950	AT1G55620	AT5G25380	AT3G54960	AT4G32520	AT4G29160	AT3G06150	AT5G34930	AT1G10320	AT1G80870	AT1G26270	AT1G54100	AT5G58620	AT4G25390	AT5G66890	AT3G45800	AT3G03780	AT1G78570	AT4G26440	AT3G43810	AT3G57880	
AT4G27110	AT4G18040	AT2G36300	AT3G54950	AT3G60140	AT3G48690	AT4G39540	AT1G15880	AT1G35490	AT5G27350	AT1G52380	AT5G11700	AT1G28250	AT5G12070	AT5G17480	AT1G66220	AT5G21100	AT5G63790	AT1G16760	AT3G60110	AT1G21750	AT3G24550	AT3G52020	AT3G46430	AT4G00350	AT3G29200	AT5G12060	AT5G27750	AT1G27930	AT2G24460	AT1G30000	AT4G01810	AT1G16560	ATMG00080	AT1G13960	AT2G34660	AT3G47960	AT5G52450	AT2G37360	AT1G55000	AT3G54770	AT2G16280	AT5G17680	AT5G47560	AT3G46440	AT1G09080	AT1G73430	AT3G26510	AT4G17530	AT2G17130	AT1G02550	AT2G41140	AT3G61640	AT1G13180	AT1G22200	AT4G30670	AT1G03210	AT1G42990	AT1G67670	AT4G13130	AT2G21650	AT4G29735	AT5G40880	AT3G18160	AT2G30170	AT2G18700	AT5G18140	AT1G20650	AT5G43360	AT1G52680	AT3G11690	AT2G35020	AT3G63180	AT1G68710	AT1G15020	AT4G13800	AT2G40650	AT4G29330	AT4G11030	AT5G25400	AT2G47470	AT2G04350	AT1G12030	AT3G06370	AT1G23070	AT5G43370	AT4G26830	AT2G20560	AT5G44610	AT3G19840	AT1G23710	AT2G37540	AT1G63490	AT2G17840	AT4G37370	AT1G22850	AT2G40400	AT3G52540	AT2G47440	AT3G55030	AT4G28700	AT3G16030	AT1G10150	AT1G74250	AT5G61170	AT3G09760	AT1G72280	AT3G08630	AT5G03530	AT1G35140	AT5G49480	AT4G29700	AT5G28470	AT5G49200	AT1G76920	AT2G37940	AT4G25780	AT5G23470	AT5G37385	AT1G14360	AT2G15640	AT4G35460	AT1G66590	AT3G17630	AT2G32190	AT5G62750	AT5G17920	AT1G06890	AT5G38760	AT4G26700	AT2G36850	AT2G26630	AT4G38280	AT5G25450	AT3G10460	AT5G20390	AT5G55740	AT2G25790	AT1G72960	AT5G01680	AT2G18030	AT3G27960	AT3G21310	AT5G56030	AT3G15660	AT3G28820	AT5G49460	AT3G53650	AT3G10230	AT5G01690	AT3G05960	AT5G37360	AT2G26640	AT1G50680	AT3G27570	AT3G58170	AT2G34920	AT2G17880	AT5G14220	AT3G25040	AT2G38480	AT4G11280	AT2G26850	AT4G20990	AT4G12930	AT5G39200	AT5G03760	AT3G01210	ATCG00300	AT1G34750	AT4G37610	AT3G26930	AT5G56010	AT5G55400	AT1G09210	AT2G21780	AT1G26690	AT1G22410	AT2G20030	AT5G66290	AT4G32070	AT1G62320	AT4G28050	AT3G14180	AT3G09590	AT1G03010	AT1G03687	AT2G39350	AT5G28010	AT1G72710	ATCG00440	AT2G37730	AT3G05220	AT3G53890	AT1G67810	AT5G15110	AT5G48850	AT3G55960	AT4G17360	AT1G32640	AT3G15630	AT3G44900	AT5G47080	AT3G02125	AT4G10790	AT2G31540	AT3G61240	AT1G75840	AT4G20380	AT3G05230	AT4G29520	AT3G09180	AT1G76700	AT4G00090	AT3G15430	AT1G29060	AT1G51915	AT5G51830	AT3G13860	AT5G01660	AT2G03730	AT4G04980	AT2G32370	AT1G04130	AT5G40690	AT2G31570	AT1G18830	AT4G28290	AT3G28830	AT5G39870	AT3G30720	AT5G18500	AT4G31985	AT3G12740	AT5G61640	AT5G02470	AT3G18740	AT4G19140	AT1G76670	AT3G19240	AT2G39570	AT3G62640	AT3G05940	AT1G18470	AT5G36250	AT1G76270	AT5G37820	AT1G79850	AT1G02970	AT3G52340	AT5G58110	AT1G23290	AT2G29550	AT1G31770	AT3G53090	
AT5G64310	AT2G29360	AT1G60670	AT3G28840	AT1G26640	AT4G14290	AT3G05270	AT1G58440	AT5G37810	AT1G44000	AT4G35040	AT3G09350	AT4G38480	AT2G32630	AT5G19290	AT3G09540	AT5G15920	AT5G61140	AT5G57760	AT3G29610	AT1G19330	AT1G18280	AT1G23220	AT1G58430	AT4G34390	AT2G24070	AT3G09560	AT2G38270	AT1G64630	AT3G55730	AT1G10970	AT4G08930	AT1G12780	AT1G24400	AT4G16110	AT5G49930	AT5G47840	AT3G16980	AT1G13110	AT3G55740	AT5G02840	AT1G03230	AT4G30420	AT3G21570	AT3G09520	AT1G78000	AT3G55940	AT1G41880	AT5G42050	AT5G61810	AT3G60680	AT5G02020	AT2G35710	AT5G17020	AT4G03480	AT4G16540	AT5G61410	AT2G45450	AT3G25410	AT5G09370	AT2G31090	AT2G22910	AT5G64905	AT1G03220	AT2G24970	AT1G29230	AT1G06840	AT1G49740	AT1G28760	AT1G53540	AT3G52400	AT2G38540	AT4G25200	AT5G10520	ATCG01050	AT5G08130	AT5G66920	AT3G17800	AT3G50780	AT1G51660	AT1G18640	AT3G53920	AT5G27870	AT1G77590	AT3G21865	AT3G50970	AT5G15560	ATCG00630	AT1G36105	AT4G13690	AT3G57070	AT4G39640	AT3G14940	AT3G03250	AT4G25210	AT4G16040	AT5G23090	ATCG01040	AT4G33780	AT5G48100	AT1G17530	AT5G67250	AT2G41640	AT4G22960	AT5G15570	AT2G45610	AT5G57830	AT2G25250	AT4G23280	AT5G52760	AT2G28640	AT3G15180	AT3G45970	AT1G53910	AT1G09970	AT4G14810	AT1G51640	AT4G08670	AT3G57490	AT2G30310	AT1G69750	AT2G42760	AT1G51120	ATCG00650	AT2G43630	AT2G10970	AT2G45600	AT2G25240	AT3G58540	AT5G08120	AT2G03290	AT3G51800	AT3G48140	AT1G60220	AT5G66300	AT1G65020	AT3G17390	AT4G21000	AT1G04770	AT2G44500	AT1G05630	AT1G72440	AT1G24150	AT4G23260	AT1G74870	AT5G45650	AT3G06830	AT1G05000	AT1G63180	AT4G16745	AT5G36805	AT4G11660	AT2G32440	AT5G65430	AT1G12320	AT5G13270	AT3G48360	AT2G03070	AT2G10950	AT4G25040	AT4G24830	AT1G24170	ATCG00600	AT2G47600	AT4G23070	AT2G36630	AT4G21900	AT4G25220	ATCG00810	AT3G07160	AT2G44520	AT1G50290	AT3G56680	AT3G57040	AT3G23170	AT5G26720	AT4G02160	AT4G25950	AT1G50940	AT5G59290	AT3G61340	AT3G24220	AT1G80020	ATCG00820	AT2G03050	AT1G29690	AT1G20800	ATCG01020	AT1G80920	AT1G26300	AT5G29000	AT3G23750	AT1G04760	ATCG00800	AT5G52510	AT3G49860	ATCG00180	AT3G50920	AT3G21810	AT1G21240	AT1G22930	AT1G18610	AT5G47620	AT2G32450	AT3G56870	AT5G13280	AT3G12580	AT1G75450	AT5G22400	AT4G25720	AT1G01550	AT5G07710	AT4G01090	AT1G77510	AT1G21870	AT3G20530	AT2G02970	AT4G07960	AT4G26140	AT5G44150	AT3G49600	AT1G01940	AT2G05270	AT1G22800	AT3G07330	AT5G63910	AT1G62950	AT1G69935	AT1G22150	AT5G49420	AT2G46140	AT2G25070	AT2G03020	AT1G55910	AT2G30500	AT5G56510	AT4G17690	AT3G49880	AT5G47480	AT4G35690	AT1G24120	AT5G63905	AT5G04590	AT2G18180	AT5G19770	AT1G62130	ATCG00120	AT5G35470	AT3G25140	AT3G52600	AT4G37640	AT5G53590	AT2G01830	AT5G66980	AT1G48630	
AT2G40930	AT1G66160	AT5G19780	AT1G72460	AT1G54450	AT2G41430	AT3G04750	AT5G20900	AT4G23490	AT1G54050	AT3G18215	AT4G12010	AT2G21430	AT3G07870	ATCG00340	AT4G27280	AT2G26570	AT2G31360	AT1G72450	AT1G06650	AT5G14970	AT2G23810	AT2G42740	AT1G01510	AT2G34090	AT2G41070	AT3G04530	AT5G14470	AT2G07020	AT1G63100	AT3G05780	AT1G15990	AT2G17000	AT5G66760	AT4G15415	AT5G38160	AT1G02440	AT2G37450	AT5G44320	AT1G55330	AT1G62180	AT1G16030	AT2G28080	AT5G63620	AT5G51440	AT2G02140	AT4G00630	AT3G44430	AT4G35450	AT2G29980	AT5G27630	AT5G05210	AT2G48050	AT2G30800	AT3G52640	AT5G26770	AT3G01590	AT5G04770	AT4G39890	AT1G13640	AT1G02430	AT3G19940	AT5G18070	AT4G39490	AT4G02370	AT2G29700	AT4G24630	AT2G02710	AT1G60960	AT5G13080	AT5G20460	AT3G06620	AT1G75310	AT1G19750	AT4G07390	AT2G14670	AT3G52610	AT1G53750	AT5G42380	AT3G14430	AT3G48580	AT3G19930	AT3G54870	AT2G17420	AT5G52590	ATCG00380	AT3G06010	AT5G13960	AT2G01670	AT2G31910	AT1G33230	AT1G08680	AT5G63960	AT3G12920	AT1G08570	AT1G09180	AT4G27230	AT3G16310	AT1G24100	AT3G24495	AT4G02350	

No annotations were retrieved for the following entities:
AT1G55460	AT3G42850	ATCG01050	AT2G46610	AT4G13130	AT5G66920	ATCG00770	AT5G40880	AT1G04200	AT5G01830	AT2G30170	AT5G03810	ATCG00630	AT1G36105	AT3G04605	AT3G63180	AT2G15720	AT5G65520	AT5G25340	AT5G15870	AT5G43030	ATCG01040	AT4G11030	AT4G21323	AT5G25400	AT5G67250	AT5G03690	AT1G01100	AT2G45610	AT3G09620	AT5G52760	AT1G09160	AT2G37540	AT1G72800	AT3G15180	ATCG00070	AT5G62350	AT1G63490	AT4G37370	AT2G40400	AT4G16660	AT2G47340	AT2G30310	AT2G47440	AT1G30860	AT5G20310	AT3G54510	AT1G10150	ATCG00650	AT1G74250	AT2G39900	AT2G25240	AT2G45600	AT2G10970	AT3G28690	AT3G09760	ATCG00080	AT2G46600	AT3G07600	AT1G53690	AT5G53250	AT5G49200	AT3G23060	AT2G44890	AT5G23470	AT5G37385	AT1G14360	AT4G25670	AT1G04770	ATCG00530	AT5G04610	AT1G06890	AT4G26700	AT1G74870	AT3G57570	AT1G68410	AT5G38620	AT2G26630	AT1G05000	AT5G36805	AT1G72960	ATCG00540	AT1G32220	AT5G35735	AT3G27960	ATCG00600	AT3G06700	AT3G14800	AT2G36630	AT4G33070	AT2G05160	AT1G17470	ATCG00810	AT4G25690	AT3G56680	AT1G21070	AT1G50940	AT1G80020	ATCG00820	AT2G20140	ATCG00300	AT1G34750	ATCG01020	AT5G29000	AT5G55400	ATCG00040	ATCG00800	AT4G19830	AT1G66410	AT4G09340	ATCG00180	AT3G50920	AT1G26800	AT1G22410	AT3G21810	AT5G03820	AT2G20030	AT2G30220	AT5G66290	AT1G80670	AT2G32450	AT5G47620	AT4G32070	AT3G01400	AT2G27710	AT1G01550	AT1G03010	AT5G07710	AT5G43530	AT4G01090	AT5G28010	AT1G74340	AT1G59660	ATCG00440	AT1G01940	AT3G53890	AT3G24530	AT5G39990	AT1G22800	AT4G17360	AT5G49420	AT3G47320	AT2G30500	AT1G74990	AT2G31540	ATCG00220	AT5G56510	AT5G45550	AT5G11740	AT3G61240	AT1G75840	AT4G29520	AT5G63905	AT1G05150	AT1G62130	AT4G00090	ATCG00120	AT2G02290	AT5G03080	AT1G04130	AT1G70200	AT1G18830	AT1G67930	AT5G39870	AT1G74320	AT5G18500	AT1G54450	AT5G26080	AT5G48540	AT5G13540	AT5G26250	AT1G70900	AT2G28980	AT3G19240	AT2G16980	AT1G18470	ATCG00340	AT5G36250	AT4G27280	AT1G24938	ATCG01090	AT5G58110	AT5G64310	AT3G49490	AT3G28840	AT5G14970	ATMG00090	AT3G06500	AT1G26640	AT4G14290	AT3G05270	AT5G14470	AT2G07020	AT4G08320	AT1G08050	AT5G28110	AT1G03905	AT5G19290	AT1G02440	AT3G09540	AT2G37450	AT5G61140	AT1G73630	MULTIPLE	AT1G10320	AT3G29610	AT1G26270	AT2G28080	AT5G58620	AT4G25390	AT4G13740	AT2G24070	AT3G57880	AT5G05210	AT1G42470	AT2G48050	AT3G01590	AT5G28120	AT1G13640	AT1G02430	AT3G48690	AT4G39490	AT3G19940	AT1G52380	AT5G11700	AT2G02710	AT1G13110	AT5G49830	AT1G19750	AT4G17950	AT4G07390	AT3G01150	AT3G60110	AT5G10650	AT5G42050	AT3G58600	AT4G00350	AT5G52590	ATCG00790	ATCG00380	AT5G61310	ATMG00080	AT2G34660	AT4G28370	AT3G54770	AT4G29880	AT1G30400	AT2G45510	AT1G73430	AT3G12920	ATCG00590	AT1G02550	AT1G28760	

GO-ID	p-value	corr p-value	x	n	X	N	Description	Genes in test set
6810	1.4664E-13	1.5166E-10	118	1502	868	22304	transport	AT3G44910|AT5G06170|AT5G22910|AT3G52400|AT2G38540|AT1G72150|AT1G21870|AT1G22530|AT3G55150|AT3G05220|AT1G71680|AT5G43360|AT3G46450|AT1G22150|AT3G25160|AT5G37060|AT5G58430|AT5G61210|AT1G03950|AT3G44900|AT1G30630|AT1G55910|AT1G65730|AT1G68710|AT2G33870|AT3G23660|AT1G17530|AT2G18180|AT3G56200|AT3G06370|AT5G43370|AT4G37640|AT2G44690|AT3G53110|AT2G17980|AT5G62160|AT1G21900|AT1G06970|AT2G28640|AT2G16650|AT1G51640|AT4G08670|AT3G12740|AT5G57490|AT4G28700|AT5G22900|AT5G03530|AT5G37820|AT5G08120|AT4G33090|AT2G03290|AT5G28470|AT1G31770|AT4G24190|AT1G01630|AT3G17630|AT5G37810|AT1G72820|AT1G55620|AT5G59730|AT5G62810|AT5G38160|AT3G18820|AT4G29160|AT5G01680|AT4G00630|AT1G18280|AT4G35450|AT1G78570|AT5G27630|AT2G23150|AT2G38270|AT5G24380|AT5G04770|AT3G22570|AT5G01690|AT3G05960|AT4G39890|AT2G47600|AT1G10970|AT1G15880|AT4G36640|AT4G11740|AT4G21900|AT1G24400|AT2G30240|AT3G58170|AT1G14010|AT1G60960|AT4G25220|AT3G25040|AT3G55740|AT2G14670|AT3G09520|AT1G78000|AT4G25950|AT2G40540|AT5G61810|AT3G19930|AT5G41800|AT2G28170|AT1G04760|AT1G56330|AT4G01810|AT2G38940|AT5G17020|AT3G47960|AT2G37360|AT2G31910|AT3G49860|AT3G25410|AT5G09370|AT4G16480|AT5G47560|AT1G26690|AT5G02170|AT4G17530|AT1G09180
51234	2.5256E-13	1.5166E-10	118	1514	868	22304	establishment of localization	AT3G44910|AT5G06170|AT5G22910|AT3G52400|AT2G38540|AT1G72150|AT1G21870|AT1G22530|AT3G55150|AT3G05220|AT1G71680|AT5G43360|AT3G46450|AT1G22150|AT3G25160|AT5G37060|AT5G58430|AT5G61210|AT1G03950|AT3G44900|AT1G30630|AT1G55910|AT1G65730|AT1G68710|AT2G33870|AT3G23660|AT1G17530|AT2G18180|AT3G56200|AT3G06370|AT5G43370|AT4G37640|AT2G44690|AT3G53110|AT2G17980|AT5G62160|AT1G21900|AT1G06970|AT2G28640|AT2G16650|AT1G51640|AT4G08670|AT3G12740|AT5G57490|AT4G28700|AT5G22900|AT5G03530|AT5G37820|AT5G08120|AT4G33090|AT2G03290|AT5G28470|AT1G31770|AT4G24190|AT1G01630|AT3G17630|AT5G37810|AT1G72820|AT1G55620|AT5G59730|AT5G62810|AT5G38160|AT3G18820|AT4G29160|AT5G01680|AT4G00630|AT1G18280|AT4G35450|AT1G78570|AT5G27630|AT2G23150|AT2G38270|AT5G24380|AT5G04770|AT3G22570|AT5G01690|AT3G05960|AT4G39890|AT2G47600|AT1G10970|AT1G15880|AT4G36640|AT4G11740|AT4G21900|AT1G24400|AT2G30240|AT3G58170|AT1G14010|AT1G60960|AT4G25220|AT3G25040|AT3G55740|AT2G14670|AT3G09520|AT1G78000|AT4G25950|AT2G40540|AT5G61810|AT3G19930|AT5G41800|AT2G28170|AT1G04760|AT1G56330|AT4G01810|AT2G38940|AT5G17020|AT3G47960|AT2G37360|AT2G31910|AT3G49860|AT3G25410|AT5G09370|AT4G16480|AT5G47560|AT1G26690|AT5G02170|AT4G17530|AT1G09180
51179	4.9215E-13	1.9702E-10	120	1566	868	22304	localization	AT3G44910|AT5G06170|AT5G22910|AT3G52400|AT2G38540|AT1G72150|AT1G21870|AT1G22530|AT3G55150|AT3G05220|AT1G71680|AT5G43360|AT3G46450|AT1G22150|AT3G25160|AT5G37060|AT5G58430|AT5G61210|AT1G03950|AT3G44900|AT1G30630|AT1G55910|AT1G65730|AT1G68710|AT2G33870|AT3G23660|AT1G17530|AT2G18180|AT3G56200|AT3G06370|AT5G43370|AT4G37640|AT2G44690|AT3G53110|AT2G17980|AT5G62160|AT1G21900|AT1G06970|AT2G28640|AT2G16650|AT1G51640|AT4G08670|AT3G12740|AT5G57490|AT4G28700|AT5G22900|AT5G03530|AT5G37820|AT5G08120|AT4G33090|AT2G03290|AT5G28470|AT1G31770|AT4G24190|AT1G01630|AT3G17630|AT5G37810|AT1G72820|AT1G55620|AT5G59730|AT5G62810|AT5G38160|AT3G18820|AT4G29160|AT5G01680|AT4G00630|AT1G18280|AT4G35450|AT1G78570|AT5G27630|AT2G23150|AT2G38270|AT5G24380|AT5G04770|AT3G22570|AT5G01690|AT3G05960|AT4G39890|AT2G47600|AT1G10970|AT1G15880|AT4G36640|AT4G11740|AT4G21900|AT1G24400|AT2G30240|AT3G58170|AT1G14010|AT1G60960|AT4G25220|AT3G25040|AT3G07160|AT3G55740|AT2G14670|AT3G09520|AT1G78000|AT4G25950|AT2G40540|AT5G61810|AT3G19930|AT5G41800|AT2G28170|AT1G04760|AT1G56330|AT4G01810|AT2G38940|AT5G17020|AT3G47960|AT2G37360|AT2G31910|AT3G49860|AT3G25410|AT5G09370|AT4G16480|AT5G47560|AT1G26690|AT5G02170|AT4G17530|AT1G09180|AT1G24100
6950	1.2472E-12	3.7446E-10	134	1853	868	22304	response to stress	AT5G13160|AT2G45170|AT1G73080|AT3G52400|AT4G25200|AT5G10520|AT1G42990|AT1G77510|AT1G51660|AT3G61190|AT5G52640|AT5G48850|AT3G50970|AT1G32640|AT3G13790|AT2G46140|AT4G39640|AT3G03250|AT1G15020|AT4G17690|AT4G20380|AT5G04590|AT2G47470|AT2G23970|AT3G06370|AT5G43370|AT4G23280|AT5G44610|AT2G01830|AT2G25110|AT3G53110|AT5G37770|AT2G31470|AT2G32920|AT2G31570|AT5G56950|AT3G25230|AT4G28680|AT2G17840|AT1G52560|AT2G41430|AT5G24590|AT5G61640|AT1G54050|AT4G12010|AT5G49480|AT1G01060|AT5G12020|AT5G08120|AT2G29550|AT1G72450|AT1G27840|AT4G20260|AT5G15450|AT1G60220|AT4G24190|AT3G49530|AT2G29450|AT3G17390|AT5G59320|AT3G04530|AT1G58440|AT5G17920|AT1G05630|AT3G09350|AT3G54960|AT3G20200|AT1G16030|AT1G54100|AT5G51440|AT2G02140|AT5G66890|AT3G03780|AT4G35450|AT2G03070|AT2G23150|AT3G22370|AT5G56030|AT3G09560|AT3G55730|AT2G38760|AT2G26640|AT1G02860|AT5G18070|AT1G12780|AT3G62770|AT5G13080|AT1G56340|AT4G11280|AT1G50290|AT5G02840|AT5G63790|AT1G16760|AT2G26150|AT1G03230|AT1G78000|AT4G04020|AT4G29810|AT2G39460|AT1G21750|AT2G46240|AT3G24550|AT5G53000|AT3G14430|AT1G56540|AT2G03050|AT5G02500|AT2G46830|AT5G56010|AT1G80920|AT2G32950|AT5G48780|AT1G09210|AT3G06010|AT1G19180|AT5G61410|AT2G24800|AT1G19640|AT2G25140|AT2G16280|AT5G17680|AT1G07890|AT5G64905|AT5G53400|AT1G09080|AT1G03220|AT2G30490|AT1G24100|AT1G78380|AT1G53540|AT4G37990|AT3G24495|AT3G12580|AT4G11760
9408	6.0906E-12	1.4630E-9	26	131	868	22304	response to heat	AT3G53110|AT5G37770|AT4G25200|AT3G25230|AT2G26150|AT3G09350|AT3G61190|AT5G52640|AT1G52560|AT2G46240|AT5G02500|AT5G56010|AT1G16030|AT5G51440|AT1G54050|AT3G06010|AT5G56030|AT5G12020|AT2G25140|AT1G07890|AT5G53400|AT1G09080|AT2G38760|AT5G15450|AT1G53540|AT3G12580
50896	8.0066E-12	1.6026E-9	198	3207	868	22304	response to stimulus	AT3G52400|AT4G25200|AT5G10520|AT1G42990|AT5G08130|AT3G17800|AT1G51660|AT5G52640|AT3G50970|AT3G13790|AT4G39640|AT3G03250|AT1G15020|AT1G64380|AT2G28830|AT5G48100|AT2G47470|AT4G25350|AT3G47990|AT3G06370|AT5G43370|AT5G01810|AT5G44610|AT4G23280|AT2G25110|AT3G53110|AT5G37770|AT2G17840|AT2G26990|AT1G52560|AT5G24590|AT5G49480|AT1G01060|AT5G12020|AT5G08120|AT1G27840|AT5G15450|AT1G60220|AT4G24190|AT3G49530|AT3G17390|AT5G17920|AT1G05630|AT4G23260|AT1G31480|AT4G11660|AT5G65430|AT3G48360|AT2G03070|AT3G18780|AT2G23150|AT3G22370|AT5G56030|AT5G24380|AT2G26640|AT1G02860|AT4G21900|AT3G50060|AT1G56340|AT5G03240|AT4G11280|AT1G50290|AT3G57040|AT2G26150|AT5G03760|AT4G04020|AT4G29810|AT2G39460|AT3G24220|AT2G46240|AT5G53000|AT5G39340|AT1G56540|AT4G37610|AT2G46830|AT2G03050|AT1G29690|AT5G56010|AT1G80920|AT2G32950|AT5G48780|AT1G09210|AT1G19180|AT3G18000|AT2G24800|AT2G25140|AT1G07890|AT5G53400|AT1G78380|AT4G11760|AT3G12580|AT5G13160|AT1G29920|AT2G45170|AT1G73080|AT2G15480|AT2G39350|AT1G77510|AT3G61190|AT5G48850|AT1G32640|AT5G61210|AT2G46140|AT1G17440|AT4G17690|AT4G20380|AT5G04590|AT5G19770|AT2G23970|AT5G51830|AT3G13860|AT5G53590|AT2G01830|AT2G31470|AT2G32920|AT2G31570|AT1G66160|AT5G56950|AT2G16650|AT3G25230|AT4G28680|AT5G19780|AT2G41430|AT5G61640|AT5G57490|AT1G76670|AT1G54050|AT4G12010|AT5G13350|AT2G29550|AT1G72450|AT4G20260|AT2G29450|AT5G59320|AT2G41070|AT3G04530|AT4G22620|AT1G58440|AT1G15990|AT4G35040|AT3G09350|AT3G54960|AT5G02310|AT3G22110|AT1G57560|AT3G20200|AT1G54100|AT1G16030|AT5G51440|AT5G66890|AT2G02140|AT3G03780|AT1G78570|AT4G35450|AT4G34390|AT3G43810|AT3G09560|AT3G55730|AT4G18040|AT5G04770|AT3G54950|AT2G38760|AT5G27350|AT1G12780|AT5G18070|AT4G16110|AT3G62770|AT1G60960|AT5G13080|AT5G26220|AT5G02840|AT5G63790|AT1G16760|AT2G45300|AT1G03230|AT1G78000|AT5G42380|AT1G21750|AT3G24550|AT3G14430|AT5G02500|AT2G17420|AT3G06010|AT5G61410|AT5G52450|AT1G19640|AT2G16280|AT5G17680|AT5G01040|AT5G64905|AT1G09080|AT1G03220|AT5G28530|AT2G30490|AT1G24100|AT4G37990|AT1G53540|AT3G24495
9266	2.2354E-10	3.8354E-8	42	359	868	22304	response to temperature stimulus	AT3G17390|AT5G44610|AT5G37770|AT3G53110|AT4G25200|AT3G25230|AT2G17840|AT3G09350|AT2G26150|AT3G61190|AT5G52640|AT1G52560|AT4G29810|AT2G39460|AT4G04020|AT2G46240|AT5G53000|AT3G50970|AT5G02500|AT5G56010|AT1G16030|AT5G51440|AT1G54050|AT3G06010|AT3G22370|AT5G61410|AT5G56030|AT5G12020|AT2G25140|AT2G16280|AT1G07890|AT5G53400|AT5G04590|AT1G09080|AT4G20260|AT2G26640|AT2G38760|AT5G15450|AT4G24190|AT3G49530|AT1G53540|AT3G12580
51704	1.0785E-9	1.6191E-7	62	694	868	22304	multi-organism process	AT5G13160|AT2G34090|AT2G15480|AT3G52400|AT4G34600|AT1G72150|AT5G10520|AT2G39350|AT1G51660|AT5G52640|AT3G50970|AT3G07330|AT5G61210|AT4G35450|AT2G03070|AT2G23150|AT3G23630|AT5G04770|AT4G18040|AT4G20380|AT3G54950|AT1G02860|AT2G47470|AT5G27350|AT1G63530|AT4G23280|AT2G01830|AT2G25110|AT1G60960|AT3G07160|AT3G26870|AT5G56950|AT5G55020|AT1G79250|AT5G26720|AT5G03760|AT2G41430|AT4G29810|AT5G24590|AT2G46240|AT3G24550|AT5G57490|AT5G02500|AT1G76670|AT2G17420|AT5G17020|AT1G19180|AT3G18000|AT5G61410|AT5G52450|AT5G23530|AT5G08120|AT5G28470|AT4G20260|AT1G09080|AT1G24100|AT3G49530|AT3G17220|AT4G37990|AT4G35460|AT4G02350|AT3G12580
9628	4.3305E-9	5.7788E-7	87	1168	868	22304	response to abiotic stimulus	AT3G17390|AT1G29920|AT5G59320|AT1G58440|AT4G25200|AT5G17920|AT1G05630|AT1G77510|AT3G17800|AT3G09350|AT3G61190|AT5G52640|AT1G31480|AT3G50970|AT1G32640|AT2G46140|AT5G61210|AT1G16030|AT1G54100|AT5G51440|AT3G03250|AT3G03780|AT3G22370|AT3G18780|AT5G56030|AT1G15020|AT3G55730|AT5G04590|AT2G26640|AT2G38760|AT5G19770|AT5G18070|AT4G25350|AT3G06370|AT5G44610|AT2G01830|AT5G37770|AT3G53110|AT1G56340|AT2G31470|AT5G03240|AT4G11280|AT5G02840|AT3G25230|AT2G17840|AT2G26990|AT1G03230|AT2G26150|AT1G52560|AT2G41430|AT3G24220|AT2G39460|AT4G29810|AT4G04020|AT1G21750|AT2G46240|AT5G53000|AT5G02500|AT2G46830|AT5G56010|AT1G54050|AT2G32950|AT1G09210|AT5G49480|AT3G06010|AT5G61410|AT1G01060|AT5G12020|AT5G08120|AT2G25140|AT2G16280|AT2G29550|AT1G27840|AT1G07890|AT5G53400|AT1G03220|AT4G20260|AT1G09080|AT5G15450|AT1G60220|AT5G28530|AT2G30490|AT4G24190|AT1G78380|AT3G49530|AT1G53540|AT3G12580
48588	7.9094E-9	9.4991E-7	18	89	868	22304	developmental cell growth	AT3G54870|AT4G34600|AT3G26870|AT5G17020|AT1G72150|AT1G74380|AT3G18780|AT3G18000|AT3G23630|AT5G23530|AT5G55020|AT1G79250|AT5G26720|AT5G28470|AT1G09080|AT3G17220|AT1G63530|AT4G02350
35295	1.3729E-8	1.3741E-6	18	92	868	22304	tube development	AT2G34090|AT4G34600|AT3G26870|AT5G17020|AT1G72150|AT3G18000|AT3G23630|AT5G23530|AT5G55020|AT1G79250|AT5G26720|AT5G28470|AT1G09080|AT2G47470|AT3G07330|AT3G17220|AT1G63530|AT4G02350
48868	1.3729E-8	1.3741E-6	18	92	868	22304	pollen tube development	AT2G34090|AT4G34600|AT3G26870|AT5G17020|AT1G72150|AT3G18000|AT3G23630|AT5G23530|AT5G55020|AT1G79250|AT5G26720|AT5G28470|AT1G09080|AT2G47470|AT3G07330|AT3G17220|AT1G63530|AT4G02350
10035	2.2011E-8	2.0335E-6	43	434	868	22304	response to inorganic substance	AT5G51830|AT3G13860|AT5G44610|AT5G37770|AT1G56340|AT4G25200|AT5G17920|AT5G26220|AT5G02840|AT3G25230|AT1G77510|AT1G15990|AT5G19780|AT4G35040|AT2G26150|AT5G52640|AT1G52560|AT1G21750|AT2G46240|AT3G22110|AT2G03050|AT5G02500|AT2G46830|AT2G17420|AT5G56010|AT3G48360|AT1G54050|AT3G03780|AT4G35450|AT3G43810|AT2G23150|AT1G01060|AT5G24380|AT2G29550|AT5G01040|AT4G20380|AT1G07890|AT5G48100|AT1G02860|AT2G47470|AT4G24190|AT1G78380|AT3G12580
9932	2.4502E-8	2.1019E-6	17	85	868	22304	cell tip growth	AT3G54870|AT4G34600|AT3G26870|AT5G17020|AT1G72150|AT3G18780|AT3G18000|AT3G23630|AT5G23530|AT5G55020|AT1G79250|AT5G26720|AT5G28470|AT1G09080|AT3G17220|AT1G63530|AT4G02350
9860	3.2914E-8	2.6353E-6	15	67	868	22304	pollen tube growth	AT4G34600|AT3G26870|AT5G17020|AT1G72150|AT3G18000|AT3G23630|AT5G23530|AT5G55020|AT1G79250|AT5G26720|AT5G28470|AT1G09080|AT3G17220|AT1G63530|AT4G02350
42221	1.0797E-7	8.1047E-6	110	1710	868	22304	response to chemical stimulus	AT1G73080|AT3G52400|AT4G25200|AT1G42990|AT5G08130|AT1G77510|AT3G61190|AT5G52640|AT3G50970|AT1G32640|AT2G46140|AT4G39640|AT1G17440|AT1G64380|AT2G28830|AT4G17690|AT4G20380|AT5G48100|AT2G47470|AT3G47990|AT5G51830|AT5G53590|AT5G01810|AT5G44610|AT3G13860|AT4G23280|AT2G01830|AT2G31470|AT3G53110|AT5G37770|AT1G66160|AT2G31570|AT2G16650|AT3G25230|AT2G17840|AT5G19780|AT1G52560|AT2G41430|AT5G61640|AT1G54050|AT1G01060|AT5G13350|AT5G08120|AT2G29550|AT1G72450|AT4G24190|AT3G49530|AT2G29450|AT5G59320|AT2G41070|AT4G22620|AT1G58440|AT5G17920|AT1G05630|AT4G23260|AT1G15990|AT4G35040|AT5G02310|AT4G11660|AT3G22110|AT5G65430|AT1G57560|AT1G54100|AT3G48360|AT3G03780|AT4G35450|AT1G78570|AT4G34390|AT3G43810|AT3G18780|AT2G23150|AT5G56030|AT5G24380|AT3G55730|AT2G38760|AT1G02860|AT4G21900|AT4G16110|AT3G50060|AT1G56340|AT4G11280|AT5G26220|AT5G02840|AT1G50290|AT5G63790|AT3G57040|AT2G45300|AT2G26150|AT5G42380|AT4G04020|AT2G39460|AT1G21750|AT2G46240|AT3G14430|AT5G39340|AT4G37610|AT5G02500|AT2G46830|AT2G03050|AT2G17420|AT5G56010|AT3G06010|AT1G19180|AT3G18000|AT2G24800|AT1G19640|AT5G01040|AT1G07890|AT1G78380|AT3G12580
9856	1.3031E-7	9.2060E-6	21	141	868	22304	pollination	AT2G17420|AT2G34090|AT3G07160|AT4G34600|AT3G26870|AT5G17020|AT1G72150|AT3G18000|AT3G23630|AT5G23530|AT5G55020|AT1G79250|AT5G26720|AT5G28470|AT1G09080|AT2G47470|AT3G07330|AT3G17220|AT1G63530|AT4G35460|AT4G02350
10038	1.0260E-6	6.8455E-5	34	350	868	22304	response to metal ion	AT5G51830|AT5G44610|AT3G13860|AT1G56340|AT5G37770|AT4G25200|AT5G17920|AT5G26220|AT5G02840|AT3G25230|AT1G77510|AT1G15990|AT5G19780|AT4G35040|AT1G21750|AT3G22110|AT5G02500|AT2G46830|AT2G17420|AT5G56010|AT3G03780|AT4G35450|AT3G43810|AT2G23150|AT1G01060|AT5G24380|AT5G01040|AT2G29550|AT1G07890|AT5G48100|AT2G47470|AT4G24190|AT1G78380|AT3G12580
6811	2.0716E-6	1.3095E-4	33	345	868	22304	ion transport	AT3G44910|AT1G60960|AT5G22910|AT5G62160|AT3G17630|AT1G06970|AT1G55620|AT1G78000|AT4G25950|AT2G40540|AT3G05220|AT5G57490|AT5G43360|AT5G01680|AT1G22150|AT5G37060|AT2G28170|AT3G44900|AT4G00630|AT1G55910|AT5G22900|AT2G38940|AT2G23150|AT2G38270|AT2G31910|AT3G25410|AT5G47560|AT5G01690|AT2G47600|AT1G10970|AT3G06370|AT2G30240|AT5G43370
48468	2.7887E-6	1.6746E-4	22	183	868	22304	cell development	AT3G54870|AT1G13180|AT2G22475|AT3G07780|AT4G34600|AT3G26870|AT5G17020|AT1G72150|AT1G74380|AT3G18780|AT3G18000|AT3G23630|AT5G23530|AT5G55020|AT1G79250|AT5G26720|AT5G28470|AT1G56580|AT1G09080|AT1G63530|AT3G17220|AT4G02350
6457	3.0534E-6	1.7462E-4	22	184	868	22304	protein folding	AT5G56010|AT2G20560|AT1G16030|AT1G80920|AT2G17880|AT5G49580|AT1G72280|AT4G21180|AT1G75310|AT4G35450|AT1G18700|AT5G56030|AT1G24120|AT1G71000|AT5G53400|AT1G09080|AT1G76700|AT4G24190|AT5G61790|AT5G18140|AT3G12580|AT5G02500
904	3.2215E-6	1.7586E-4	17	118	868	22304	cell morphogenesis involved in differentiation	AT1G13180|AT4G34600|AT3G26870|AT5G17020|AT1G72150|AT3G18000|AT3G23630|AT5G23530|AT5G55020|AT1G79250|AT5G26720|AT5G28470|AT1G56580|AT1G09080|AT3G17220|AT1G63530|AT4G02350
9644	4.5108E-6	2.2258E-4	10	43	868	22304	response to high light intensity	AT2G26150|AT1G54050|AT1G52560|AT2G41430|AT4G04020|AT2G39460|AT2G46240|AT3G18780|AT2G17840|AT3G12580
48589	4.6071E-6	2.2258E-4	23	203	868	22304	developmental growth	AT3G54870|AT1G01510|AT3G07160|AT4G34600|AT3G26870|AT5G17020|AT1G72150|AT1G74380|AT3G45970|AT3G18780|AT3G18000|AT3G23630|AT5G23530|AT5G55020|AT2G36850|AT1G79250|AT5G26720|AT5G28470|AT1G09080|AT5G39310|AT3G17220|AT1G63530|AT4G02350
34976	4.6332E-6	2.2258E-4	6	13	868	22304	response to endoplasmic reticulum stress	AT3G54960|AT1G21750|AT2G32920|AT2G47470|AT1G42990|AT1G77510
32989	1.1224E-5	5.1845E-4	26	260	868	22304	cellular component morphogenesis	AT1G13180|AT5G44610|AT1G01510|AT3G26870|AT4G34600|AT1G72150|AT3G45970|AT4G33650|AT5G55020|AT1G79250|AT1G56580|AT5G26720|AT3G54870|AT2G14120|AT5G17020|AT3G18780|AT3G18000|AT3G23630|AT5G23530|AT5G28470|AT5G39310|AT1G09080|AT3G28780|AT3G17220|AT1G63530|AT4G02350
40007	1.3932E-5	6.1972E-4	27	279	868	22304	growth	AT1G13180|AT1G01510|AT3G07160|AT3G26870|AT4G34600|AT1G72150|AT3G45970|AT5G55020|AT1G79250|AT2G36850|AT5G26720|AT2G17420|AT3G54870|AT1G74380|AT5G17020|AT3G18780|AT3G23630|AT3G18000|AT5G23530|AT5G28470|AT5G39310|AT1G09080|AT2G30490|AT3G17220|AT1G63530|AT4G35460|AT4G02350
8361	2.1558E-5	8.4574E-4	25	254	868	22304	regulation of cell size	AT2G17420|AT3G54870|AT1G13180|AT1G01510|AT4G34600|AT3G26870|AT5G17020|AT1G72150|AT1G74380|AT3G45970|AT3G18780|AT3G18000|AT3G23630|AT5G23530|AT5G55020|AT1G79250|AT5G26720|AT5G28470|AT1G09080|AT5G39310|AT4G25350|AT1G63530|AT3G17220|AT4G35460|AT4G02350
32535	2.3039E-5	8.4574E-4	25	255	868	22304	regulation of cellular component size	AT2G17420|AT3G54870|AT1G13180|AT1G01510|AT4G34600|AT3G26870|AT5G17020|AT1G72150|AT1G74380|AT3G45970|AT3G18780|AT3G18000|AT3G23630|AT5G23530|AT5G55020|AT1G79250|AT5G26720|AT5G28470|AT1G09080|AT5G39310|AT4G25350|AT1G63530|AT3G17220|AT4G35460|AT4G02350
90066	2.3039E-5	8.4574E-4	25	255	868	22304	regulation of anatomical structure size	AT2G17420|AT3G54870|AT1G13180|AT1G01510|AT4G34600|AT3G26870|AT5G17020|AT1G72150|AT1G74380|AT3G45970|AT3G18780|AT3G18000|AT3G23630|AT5G23530|AT5G55020|AT1G79250|AT5G26720|AT5G28470|AT1G09080|AT5G39310|AT4G25350|AT1G63530|AT3G17220|AT4G35460|AT4G02350
6812	2.3219E-5	8.4574E-4	26	271	868	22304	cation transport	AT3G44910|AT1G60960|AT5G22910|AT5G62160|AT3G17630|AT1G06970|AT4G25950|AT2G40540|AT3G05220|AT5G01680|AT5G37060|AT2G28170|AT3G44900|AT4G00630|AT1G55910|AT5G22900|AT2G23150|AT2G38270|AT2G31910|AT3G25410|AT5G47560|AT5G01690|AT1G10970|AT2G47600|AT3G06370|AT2G30240
60560	2.3239E-5	8.4574E-4	20	179	868	22304	developmental growth involved in morphogenesis	AT3G54870|AT1G01510|AT4G34600|AT3G26870|AT5G17020|AT1G72150|AT3G45970|AT3G18780|AT3G18000|AT3G23630|AT5G23530|AT5G55020|AT1G79250|AT5G26720|AT5G28470|AT1G09080|AT5G39310|AT3G17220|AT1G63530|AT4G02350
9826	2.3239E-5	8.4574E-4	20	179	868	22304	unidimensional cell growth	AT3G54870|AT1G01510|AT4G34600|AT3G26870|AT5G17020|AT1G72150|AT3G45970|AT3G18780|AT3G18000|AT3G23630|AT5G23530|AT5G55020|AT1G79250|AT5G26720|AT5G28470|AT1G09080|AT5G39310|AT3G17220|AT1G63530|AT4G02350
16049	2.4133E-5	8.5247E-4	24	240	868	22304	cell growth	AT2G17420|AT3G54870|AT1G13180|AT1G01510|AT4G34600|AT3G26870|AT5G17020|AT1G72150|AT1G74380|AT3G45970|AT3G18780|AT3G18000|AT3G23630|AT5G23530|AT5G55020|AT1G79250|AT5G26720|AT5G28470|AT1G09080|AT5G39310|AT3G17220|AT1G63530|AT4G35460|AT4G02350
9642	2.6629E-5	9.1376E-4	12	74	868	22304	response to light intensity	AT2G26150|AT1G54050|AT2G32950|AT1G52560|AT5G37770|AT2G41430|AT4G04020|AT2G39460|AT2G46240|AT3G18780|AT2G17840|AT3G12580
9607	2.7525E-5	9.1826E-4	42	550	868	22304	response to biotic stimulus	AT5G13160|AT4G23280|AT2G01830|AT2G25110|AT1G60960|AT3G52400|AT2G15480|AT5G10520|AT1G42990|AT2G39350|AT2G26150|AT1G51660|AT5G52640|AT5G03760|AT2G41430|AT4G29810|AT5G24590|AT2G46240|AT3G24550|AT3G50970|AT5G57490|AT1G76670|AT5G02500|AT5G61210|AT4G35450|AT2G03070|AT2G23150|AT5G61410|AT1G19180|AT5G52450|AT5G08120|AT5G04770|AT4G18040|AT4G20380|AT3G54950|AT4G20260|AT1G02860|AT5G27350|AT1G24100|AT3G49530|AT4G37990|AT3G12580
48610	3.8272E-5	1.2423E-3	16	128	868	22304	reproductive cellular process	AT3G07160|AT4G34600|AT3G26870|AT5G17020|AT1G72150|AT3G18000|AT3G23630|AT5G23530|AT5G55020|AT1G79250|AT5G26720|AT5G28470|AT1G09080|AT3G17220|AT1G63530|AT4G02350
51707	5.0658E-5	1.6011E-3	40	528	868	22304	response to other organism	AT5G13160|AT4G23280|AT2G01830|AT2G25110|AT1G60960|AT3G52400|AT2G15480|AT5G10520|AT2G39350|AT1G51660|AT5G52640|AT5G03760|AT2G41430|AT4G29810|AT5G24590|AT2G46240|AT3G24550|AT3G50970|AT5G57490|AT1G76670|AT5G02500|AT5G61210|AT4G35450|AT2G03070|AT2G23150|AT5G61410|AT1G19180|AT5G52450|AT5G08120|AT5G04770|AT4G18040|AT4G20380|AT3G54950|AT4G20260|AT1G02860|AT5G27350|AT1G24100|AT3G49530|AT4G37990|AT3G12580
6904	5.9191E-5	1.8113E-3	7	27	868	22304	vesicle docking involved in exocytosis	AT1G51640|AT5G58430|AT3G55150|AT3G09520|AT5G59730|AT2G17980|AT2G28640
902	6.0325E-5	1.8113E-3	23	238	868	22304	cell morphogenesis	AT3G54870|AT1G13180|AT1G01510|AT5G44610|AT4G34600|AT3G26870|AT5G17020|AT1G72150|AT3G45970|AT3G18780|AT3G18000|AT3G23630|AT5G23530|AT5G55020|AT1G79250|AT5G26720|AT5G28470|AT1G56580|AT1G09080|AT5G39310|AT3G17220|AT1G63530|AT4G02350
22406	7.6284E-5	2.1306E-3	7	28	868	22304	membrane docking	AT1G51640|AT5G58430|AT3G55150|AT3G09520|AT5G59730|AT2G17980|AT2G28640
6887	7.6284E-5	2.1306E-3	7	28	868	22304	exocytosis	AT1G51640|AT5G58430|AT3G55150|AT3G09520|AT5G59730|AT2G17980|AT2G28640
48278	7.6284E-5	2.1306E-3	7	28	868	22304	vesicle docking	AT1G51640|AT5G58430|AT3G55150|AT3G09520|AT5G59730|AT2G17980|AT2G28640
51716	1.5375E-4	4.1967E-3	49	729	868	22304	cellular response to stimulus	AT2G45170|AT2G41070|AT3G04530|AT3G52400|AT1G05630|AT1G42990|AT5G08130|AT1G77510|AT4G35040|AT3G54960|AT5G48850|AT5G65430|AT1G32640|AT3G03250|AT1G78570|AT1G17440|AT3G09560|AT4G20380|AT1G02860|AT5G19770|AT2G47470|AT5G18070|AT4G25350|AT3G47990|AT5G43370|AT4G16110|AT5G01810|AT2G01830|AT5G13080|AT2G32920|AT5G56950|AT3G57040|AT2G45300|AT2G26150|AT1G78000|AT1G21750|AT5G39340|AT2G03050|AT5G56010|AT2G32950|AT1G19180|AT1G19640|AT1G27840|AT1G07890|AT3G49530|AT1G78380|AT1G24100|AT4G37990|AT3G24495
9651	1.9080E-4	5.0922E-3	29	360	868	22304	response to salt stress	AT5G44610|AT1G56340|AT5G17920|AT5G02840|AT2G17840|AT1G77510|AT3G09350|AT1G03230|AT1G21750|AT4G29810|AT2G46830|AT1G54100|AT3G03250|AT3G03780|AT1G09210|AT5G49480|AT3G06010|AT1G15020|AT1G01060|AT5G56030|AT3G55730|AT2G29550|AT1G07890|AT5G04590|AT1G03220|AT2G38760|AT1G60220|AT4G24190|AT3G06370
48869	2.1881E-4	5.7127E-3	33	435	868	22304	cellular developmental process	AT1G13180|AT1G01510|AT5G44610|AT3G07160|AT3G26870|AT4G34600|AT3G07780|AT1G72150|AT1G72440|AT3G45970|AT4G33650|AT5G55020|AT2G36850|AT1G79250|AT5G26720|AT1G56580|AT3G54870|AT2G14120|AT2G22475|AT5G17020|AT1G74380|AT3G18780|AT3G18000|AT3G23630|AT5G23530|AT5G28470|AT5G39310|AT1G09080|AT3G28780|AT3G17220|AT1G63530|AT4G02350|AT1G70540
33554	2.2990E-4	5.8748E-3	29	364	868	22304	cellular response to stress	AT2G45170|AT3G04530|AT5G13080|AT2G32920|AT5G56950|AT1G42990|AT1G77510|AT2G26150|AT1G78000|AT3G54960|AT1G21750|AT5G48850|AT1G32640|AT2G03050|AT2G32950|AT3G03250|AT3G09560|AT1G27840|AT4G20380|AT1G07890|AT1G02860|AT2G47470|AT5G18070|AT1G24100|AT3G49530|AT1G78380|AT4G37990|AT3G24495|AT5G43370
65008	2.4731E-4	6.1878E-3	40	569	868	22304	regulation of biological quality	AT1G13180|AT1G01510|AT1G75450|AT3G26870|AT4G34600|AT1G72150|AT1G05630|AT3G30180|AT3G45970|AT5G55020|AT1G79250|AT3G61190|AT5G26720|AT4G31360|AT5G24030|AT2G17420|AT3G54870|AT3G57070|AT1G78570|AT5G17020|AT1G74380|AT2G23150|AT3G18780|AT3G15660|AT5G56030|AT3G18000|AT3G23630|AT5G23530|AT5G47560|AT4G33090|AT5G28470|AT5G39310|AT1G09080|AT1G08570|AT4G08930|AT4G25350|AT3G17220|AT1G63530|AT4G35460|AT4G02350
46686	2.5463E-4	6.2410E-3	24	279	868	22304	response to cadmium ion	AT2G17420|AT5G51830|AT3G13860|AT3G03780|AT1G56340|AT4G35450|AT4G25200|AT5G17920|AT5G26220|AT5G02840|AT1G01060|AT3G25230|AT1G77510|AT1G15990|AT5G19780|AT2G29550|AT1G07890|AT2G47470|AT4G24190|AT1G78380|AT3G22110|AT3G12580|AT2G46830|AT5G02500
32940	3.0550E-4	7.1942E-3	8	45	868	22304	secretion by cell	AT1G51640|AT5G58430|AT3G55150|AT3G09520|AT5G59730|AT2G17980|AT2G28640|AT4G24190
46903	3.0550E-4	7.1942E-3	8	45	868	22304	secretion	AT1G51640|AT5G58430|AT3G55150|AT3G09520|AT5G59730|AT2G17980|AT2G28640|AT4G24190
9225	3.2029E-4	7.3975E-3	6	25	868	22304	nucleotide-sugar metabolic process	AT3G46440|AT1G63000|AT5G59290|AT1G78570|AT3G53520|AT2G45310
32502	4.1382E-4	9.3226E-3	99	1820	868	22304	developmental process	AT1G13180|AT5G06170|AT1G72150|AT2G21650|AT1G51660|AT3G49600|AT4G21130|AT3G07330|AT2G46140|AT3G03250|AT1G02820|AT4G20380|AT2G47470|AT4G25350|AT1G79700|AT1G63530|AT1G70540|AT4G02020|AT5G44610|AT2G01830|AT5G37770|AT2G32370|AT1G48630|AT4G13560|AT3G45970|AT2G26990|AT5G55020|AT3G04400|AT1G79250|AT1G56580|AT5G24590|AT1G01060|AT5G60220|AT5G23530|AT5G08120|AT5G28470|AT5G39310|AT3G48140|AT1G60220|AT4G24190|AT3G49530|AT5G27980|AT4G35460|AT2G23810|AT1G01510|AT2G34090|AT3G07780|AT4G34600|AT1G05630|AT1G72440|AT4G33650|AT1G13950|AT2G36850|AT1G63180|AT3G48360|AT2G14120|AT2G22475|AT4G35450|AT1G74380|AT3G18780|AT3G23630|AT5G56030|AT3G60140|AT4G24630|AT4G16110|AT3G62770|AT2G34920|AT5G49930|AT3G50060|AT5G14220|AT5G13080|AT3G07160|AT3G26870|AT5G63790|AT5G26720|AT1G21750|AT2G46240|AT2G46830|AT2G03050|AT2G17420|AT3G54870|AT2G32950|AT1G30000|AT2G39705|AT5G17020|AT1G19180|AT3G18000|AT5G61410|AT2G45450|AT2G16280|AT5G01040|AT1G07890|AT5G53400|AT1G09080|AT2G30490|AT4G28050|AT3G17220|AT3G28780|AT4G02350
23033	4.1917E-4	9.3226E-3	42	623	868	22304	signaling pathway	AT2G44690|AT5G01810|AT2G41070|AT2G01830|AT1G73080|AT5G58440|AT3G25040|AT3G52400|AT5G37770|AT1G05630|AT1G42990|AT5G08130|AT1G09970|AT3G57040|AT1G72460|AT1G51660|AT3G55940|AT3G18820|AT4G29810|AT2G25790|AT5G65430|AT1G62950|AT5G39340|AT1G32640|AT5G03530|AT1G78570|AT4G34390|AT1G17440|AT3G43810|AT3G22370|AT1G19180|AT1G19640|AT3G49860|AT5G07920|AT2G33870|AT4G20380|AT4G39890|AT4G17530|AT1G49740|AT4G25350|AT3G47990|AT4G16110
9409	5.0970E-4	1.1130E-2	21	241	868	22304	response to cold	AT3G17390|AT5G44610|AT5G37770|AT3G53110|AT3G22370|AT5G61410|AT2G17840|AT2G16280|AT3G61190|AT5G04590|AT4G20260|AT2G26640|AT2G39460|AT4G29810|AT2G38760|AT4G04020|AT5G53000|AT4G24190|AT3G50970|AT3G49530|AT5G02500
42732	5.5380E-4	1.1467E-2	3	5	868	22304	D-xylose metabolic process	AT3G46440|AT5G59290|AT3G53520
48571	5.5380E-4	1.1467E-2	3	5	868	22304	long-day photoperiodism	AT5G37770|AT1G01060|AT2G46830
48574	5.5380E-4	1.1467E-2	3	5	868	22304	long-day photoperiodism, flowering	AT5G37770|AT1G01060|AT2G46830
30154	6.0083E-4	1.2119E-2	24	296	868	22304	cell differentiation	AT3G54870|AT1G13180|AT2G22475|AT3G07780|AT4G34600|AT3G26870|AT5G17020|AT1G72150|AT1G74380|AT1G72440|AT3G18780|AT3G18000|AT3G23630|AT5G23530|AT5G55020|AT1G79250|AT5G26720|AT5G28470|AT1G56580|AT1G09080|AT1G63530|AT3G17220|AT4G02350|AT1G70540
35556	6.0545E-4	1.2119E-2	11	88	868	22304	intracellular signal transduction	AT2G33870|AT2G44690|AT1G51660|AT4G39890|AT5G03530|AT5G37770|AT3G18820|AT4G29810|AT4G17530|AT3G43810|AT3G49860
6970	6.5223E-4	1.2842E-2	29	388	868	22304	response to osmotic stress	AT5G44610|AT1G56340|AT5G17920|AT5G02840|AT2G17840|AT1G77510|AT3G09350|AT1G03230|AT1G21750|AT4G29810|AT2G46830|AT1G54100|AT3G03250|AT3G03780|AT1G09210|AT5G49480|AT3G06010|AT1G15020|AT1G01060|AT5G56030|AT3G55730|AT2G29550|AT1G07890|AT5G04590|AT1G03220|AT2G38760|AT1G60220|AT4G24190|AT3G06370
6979	7.0251E-4	1.3608E-2	21	247	868	22304	response to oxidative stress	AT1G54050|AT4G39640|AT5G37770|AT1G56340|AT2G31570|AT1G50290|AT2G24800|AT2G26150|AT4G17690|AT4G20380|AT1G07890|AT1G52560|AT2G39460|AT2G46240|AT5G61640|AT3G14430|AT1G78380|AT2G29450|AT1G32640|AT3G12580|AT2G03050
7275	7.6971E-4	1.4648E-2	90	1655	868	22304	multicellular organismal development	AT1G13180|AT2G34090|AT1G01510|AT5G06170|AT4G34600|AT3G07780|AT1G72150|AT1G72440|AT1G05630|AT4G33650|AT2G21650|AT1G13950|AT2G36850|AT1G51660|AT3G49600|AT1G63180|AT4G21130|AT3G07330|AT2G46140|AT3G48360|AT2G14120|AT3G03250|AT2G22475|AT4G35450|AT1G74380|AT3G18780|AT5G56030|AT3G23630|AT1G02820|AT2G47470|AT1G79700|AT4G25350|AT4G24630|AT1G63530|AT4G16110|AT1G70540|AT5G49930|AT2G34920|AT4G02020|AT2G01830|AT5G14220|AT3G50060|AT5G13080|AT3G07160|AT5G37770|AT3G26870|AT1G48630|AT2G32370|AT4G13560|AT2G26990|AT5G63790|AT5G55020|AT3G04400|AT1G79250|AT5G26720|AT1G56580|AT1G21750|AT2G46240|AT5G24590|AT2G03050|AT2G46830|AT2G17420|AT3G54870|AT2G32950|AT1G30000|AT2G39705|AT5G17020|AT5G61410|AT3G18000|AT1G01060|AT1G19180|AT2G45450|AT5G08120|AT2G16280|AT5G23530|AT5G01040|AT5G28470|AT1G07890|AT5G53400|AT3G48140|AT1G09080|AT1G60220|AT2G30490|AT4G24190|AT3G49530|AT5G27980|AT3G28780|AT3G17220|AT4G35460|AT4G02350
23034	7.8059E-4	1.4648E-2	17	182	868	22304	intracellular signaling pathway	AT2G44690|AT5G58440|AT5G37770|AT5G03530|AT3G43810|AT3G22370|AT1G42990|AT3G49860|AT5G07920|AT2G33870|AT1G51660|AT3G55940|AT4G39890|AT4G29810|AT3G18820|AT4G17530|AT1G49740
302	7.9289E-4	1.4650E-2	9	64	868	22304	response to reactive oxygen species	AT2G26150|AT1G54050|AT4G20380|AT1G07890|AT1G52560|AT5G37770|AT2G46240|AT3G12580|AT2G03050
42542	9.3292E-4	1.6976E-2	7	41	868	22304	response to hydrogen peroxide	AT2G26150|AT1G54050|AT1G07890|AT1G52560|AT5G37770|AT2G46240|AT3G12580
16192	1.1872E-3	2.1280E-2	17	189	868	22304	vesicle-mediated transport	AT5G58430|AT5G61210|AT1G03950|AT1G30630|AT1G04760|AT1G56330|AT2G17980|AT4G01810|AT2G28640|AT1G51640|AT3G55150|AT3G09520|AT5G59730|AT1G15880|AT4G29160|AT4G11740|AT3G58170
43620	1.5128E-3	2.6332E-2	2	2	868	22304	regulation of transcription in response to stress	AT5G13080|AT1G32640
42964	1.5128E-3	2.6332E-2	2	2	868	22304	thioredoxin biosynthetic process	AT2G17420|AT4G35460
48856	1.7721E-3	3.0403E-2	76	1392	868	22304	anatomical structure development	AT1G13180|AT2G34090|AT1G01510|AT5G06170|AT4G34600|AT3G07780|AT1G72150|AT1G05630|AT4G33650|AT1G13950|AT2G21650|AT1G51660|AT3G49600|AT4G21130|AT3G07330|AT2G46140|AT2G14120|AT2G22475|AT4G35450|AT1G74380|AT3G18780|AT5G56030|AT3G23630|AT4G20380|AT2G47470|AT1G79700|AT4G25350|AT1G63530|AT4G16110|AT5G49930|AT4G02020|AT5G44610|AT2G01830|AT5G14220|AT3G50060|AT5G13080|AT5G37770|AT3G26870|AT1G48630|AT2G32370|AT3G45970|AT4G13560|AT5G55020|AT3G04400|AT1G79250|AT5G26720|AT1G56580|AT1G21750|AT2G46240|AT2G03050|AT2G46830|AT2G17420|AT3G54870|AT2G32950|AT1G30000|AT2G39705|AT5G17020|AT5G61410|AT1G01060|AT3G18000|AT1G19180|AT2G45450|AT5G23530|AT2G16280|AT5G01040|AT1G07890|AT5G28470|AT3G48140|AT5G39310|AT1G09080|AT1G60220|AT4G24190|AT3G28780|AT3G17220|AT4G35460|AT4G02350
32501	2.0367E-3	3.4451E-2	91	1732	868	22304	multicellular organismal process	AT1G13180|AT2G34090|AT1G01510|AT5G06170|AT4G34600|AT3G07780|AT1G72150|AT1G72440|AT1G05630|AT4G33650|AT2G21650|AT1G13950|AT2G36850|AT1G51660|AT3G49600|AT1G63180|AT1G31480|AT4G21130|AT3G07330|AT2G46140|AT3G48360|AT2G14120|AT3G03250|AT2G22475|AT4G35450|AT1G74380|AT3G18780|AT5G56030|AT3G23630|AT1G02820|AT2G47470|AT1G79700|AT4G25350|AT4G24630|AT1G63530|AT4G16110|AT1G70540|AT5G49930|AT2G34920|AT4G02020|AT2G01830|AT5G14220|AT3G50060|AT5G13080|AT3G07160|AT5G37770|AT3G26870|AT1G48630|AT2G32370|AT4G13560|AT2G26990|AT5G63790|AT5G55020|AT3G04400|AT1G79250|AT5G26720|AT1G56580|AT1G21750|AT2G46240|AT5G24590|AT2G03050|AT2G46830|AT2G17420|AT3G54870|AT2G32950|AT1G30000|AT2G39705|AT5G17020|AT5G61410|AT3G18000|AT1G01060|AT1G19180|AT2G45450|AT5G08120|AT2G16280|AT5G23530|AT5G01040|AT5G28470|AT1G07890|AT5G53400|AT3G48140|AT1G09080|AT1G60220|AT2G30490|AT4G24190|AT3G49530|AT5G27980|AT3G28780|AT3G17220|AT4G35460|AT4G02350
23052	2.7085E-3	4.5179E-2	58	1023	868	22304	signaling	AT2G41070|AT5G22400|AT1G73080|AT3G21650|AT5G58440|AT3G52400|AT1G05630|AT1G42990|AT5G08130|AT1G51660|AT4G15415|AT3G18820|AT2G25790|AT5G65430|AT1G62950|AT1G32640|AT4G11330|AT1G78570|AT1G17440|AT4G34390|AT3G43810|AT3G22370|AT5G07920|AT2G33870|AT4G20380|AT4G39890|AT2G29700|AT4G25350|AT3G47990|AT5G66330|AT4G16110|AT5G01810|AT2G44690|AT5G44610|AT2G01830|AT3G25040|AT3G06620|AT5G37770|AT1G09970|AT3G57040|AT1G72460|AT3G55940|AT4G29810|AT5G39340|AT1G56540|AT2G34180|AT4G12010|AT5G48780|AT5G03530|AT1G19180|AT1G19640|AT1G02970|AT5G17680|AT3G49860|AT4G17530|AT3G06483|AT1G29230|AT1G49740
9414	2.8654E-3	4.7142E-2	16	188	868	22304	response to water deprivation	AT2G46140|AT5G59320|AT1G54100|AT2G01830|AT2G31470|AT1G58440|AT3G06010|AT5G56030|AT2G17840|AT5G08120|AT2G41430|AT2G38760|AT4G24190|AT1G78380|AT3G50970|AT1G32640
