# Supplementary material for: Transcriptional Evidence for Inferred Pattern of Pollen Tube-Stigma Metabolic Coupling during Pollination
Source: PLoS One. 2014 Sep 12;9(9):e107046. doi: 10.1371/journal.pone.0107046 (PMC4162560; doi:10.1371/journal.pone.0107046)
Supplement: Data S5 — Sub-interaction network of a genome-scale enzyme correlation networks (GECN) model for Arabidopsis pollen tube and Arabidopsis /maize stigma in response to pollination. (XLSX) [file pone.0107046.s005.xlsx]

## Sheet:  maize in stigm
Sub-interaction network of genome-scale enzyme correlation networks(GECNs) in maize stigmas.
EC	LOCUS
2.4.1.12	GRMZM2G015886
2.4.1.12	GRMZM2G018241
2.4.1.12	GRMZM2G025231
2.4.1.12	GRMZM2G027723
2.4.1.12	GRMZM2G028353
2.4.1.12	GRMZM2G039454
2.4.1.12	GRMZM2G061764
2.4.1.12	GRMZM2G082580
2.4.1.12	GRMZM2G103972
2.4.1.12	GRMZM2G110145
2.4.1.12	GRMZM2G111642
2.4.1.12	GRMZM2G112336
2.4.1.12	GRMZM2G113137
2.4.1.12	GRMZM2G122277
2.4.1.12	GRMZM2G122431
2.4.1.12	GRMZM2G177631
2.4.1.12	GRMZM5G870176
2.4.1.12	17
3.2.1.-	GRMZM2G016890
3.2.1.-	GRMZM2G044092
3.2.1.-	GRMZM2G044107
3.2.1.-	GRMZM2G108133
3.2.1.-	GRMZM2G111998
3.2.1.-	GRMZM2G118003
3.2.1.-	GRMZM2G147687
3.2.1.-	GRMZM2G163544
3.2.1.-	GRMZM2G172043
3.2.1.-	GRMZM2G177923
3.2.1.-	GRMZM5G845736
3.2.1.-	GRMZM5G882852
3.2.1.-	12
3.2.1.21	GRMZM2G016890
3.2.1.21	GRMZM2G044092
3.2.1.21	GRMZM2G044107
3.2.1.21	GRMZM2G108133
3.2.1.21	GRMZM2G111998
3.2.1.21	GRMZM2G118003
3.2.1.21	GRMZM2G147687
3.2.1.21	GRMZM2G163544
3.2.1.21	GRMZM2G172043
3.2.1.21	GRMZM2G177923
3.2.1.21	GRMZM5G845736
3.2.1.21	GRMZM5G882852
3.2.1.21	12
2.3.1.119	GRMZM2G022558
2.3.1.119	GRMZM2G031790
2.3.1.119	GRMZM2G062718
2.3.1.119	GRMZM2G137694
2.3.1.119	GRMZM2G149636
2.3.1.119	GRMZM2G162508
2.3.1.119	GRMZM2G164974
2.3.1.119	GRMZM2G167438
2.3.1.119	GRMZM2G168304
2.3.1.119	GRMZM2G409312
2.3.1.119	GRMZM2G445602
2.3.1.119	11
2.4.1.115	GRMZM2G022266
2.4.1.115	GRMZM2G061321
2.4.1.115	GRMZM2G063550
2.4.1.115	GRMZM2G095261
2.4.1.115	GRMZM2G113794
2.4.1.115	GRMZM2G162755
2.4.1.115	GRMZM2G165390
2.4.1.115	GRMZM2G383404
2.4.1.115	GRMZM2G455075
2.4.1.115	9
2.4.1.15	GRMZM2G019183
2.4.1.15	GRMZM2G068943
2.4.1.15	GRMZM2G099860
2.4.1.15	GRMZM2G118462
2.4.1.15	GRMZM2G122231
2.4.1.15	GRMZM2G123277
2.4.1.15	GRMZM2G312521
2.4.1.15	GRMZM2G366659
2.4.1.15	GRMZM2G527891
2.4.1.15	9
1.13.11.12	GRMZM2G009479
1.13.11.12	GRMZM2G015419
1.13.11.12	GRMZM2G040095
1.13.11.12	GRMZM2G102760
1.13.11.12	GRMZM2G104843
1.13.11.12	GRMZM2G109056
1.13.11.12	GRMZM2G109130
1.13.11.12	GRMZM2G156861
1.13.11.12	8
1.2.1.3	GRMZM2G058675
1.2.1.3	GRMZM2G060800
1.2.1.3	GRMZM2G071021
1.2.1.3	GRMZM2G103546
1.2.1.3	GRMZM2G118800
1.2.1.3	GRMZM2G135341
1.2.1.3	GRMZM2G155502
1.2.1.3	GRMZM2G169458
1.2.1.3	8
2.4.1.21	GRMZM2G008263
2.4.1.21	GRMZM2G044744
2.4.1.21	GRMZM2G105791
2.4.1.21	GRMZM2G121612
2.4.1.21	GRMZM2G126988
2.4.1.21	GRMZM2G129451
2.4.1.21	GRMZM2G141399
2.4.1.21	GRMZM2G348551
2.4.1.21	8
3.1.4.4	GRMZM2G061969
3.1.4.4	GRMZM2G108912
3.1.4.4	GRMZM2G133943
3.1.4.4	GRMZM2G140811
3.1.4.4	GRMZM2G145944
3.1.4.4	GRMZM2G179792
3.1.4.4	GRMZM2G312438
3.1.4.4	GRMZM2G442551
3.1.4.4	8
1.14.19.2	AC215690.3
1.14.19.2	GRMZM2G003368
1.14.19.2	GRMZM2G026793
1.14.19.2	GRMZM2G143625
1.14.19.2	GRMZM2G180399
1.14.19.2	GRMZM5G852502
1.14.19.2	GRMZM5G883417
1.14.19.2	7
1.14.99.33	GRMZM2G056252
1.14.99.33	GRMZM2G064701
1.14.99.33	GRMZM2G074401
1.14.99.33	GRMZM2G128971
1.14.99.33	GRMZM2G169240
1.14.99.33	GRMZM2G169261
1.14.99.33	GRMZM2G354558
1.14.99.33	7
2.3.1.15	GRMZM2G020320
2.3.1.15	GRMZM2G033767
2.3.1.15	GRMZM2G064590
2.3.1.15	GRMZM2G065203
2.3.1.15	GRMZM2G156729
2.3.1.15	GRMZM2G165681
2.3.1.15	GRMZM2G166176
2.3.1.15	7
3.1.1.11	GRMZM2G025182
3.1.1.11	GRMZM2G125356
3.1.1.11	GRMZM2G128549
3.1.1.11	GRMZM2G162333
3.1.1.11	GRMZM2G167637
3.1.1.11	GRMZM2G175499
3.1.1.11	GRMZM2G431856
3.1.1.11	7
4.3.1.24	GRMZM2G029048
4.3.1.24	GRMZM2G074604
4.3.1.24	GRMZM2G081582
4.3.1.24	GRMZM2G118345
4.3.1.24	GRMZM2G160541
4.3.1.24	GRMZM2G170692
4.3.1.24	GRMZM2G441347
4.3.1.24	7
2.7.1.1	GRMZM2G051806
2.7.1.1	GRMZM2G058745
2.7.1.1	GRMZM2G068913
2.7.1.1	GRMZM2G432801
2.7.1.1	GRMZM2G467069
2.7.1.1	GRMZM5G856653
2.7.1.1	6
2.7.1.40	GRMZM2G004534
2.7.1.40	GRMZM2G033526
2.7.1.40	GRMZM2G066290
2.7.1.40	GRMZM2G124593
2.7.1.40	GRMZM2G144730
2.7.1.40	GRMZM2G177947
2.7.1.40	6
2.7.7.27	GRMZM2G027955
2.7.7.27	GRMZM2G068506
2.7.7.27	GRMZM2G106213
2.7.7.27	GRMZM2G144002
2.7.7.27	GRMZM2G163437
2.7.7.27	GRMZM2G391936
2.7.7.27	6
3.1.3.56	GRMZM2G004301
3.1.3.56	GRMZM2G017237
3.1.3.56	GRMZM2G158972
3.1.3.56	GRMZM2G306062
3.1.3.56	GRMZM2G335930
3.1.3.56	GRMZM2G371210
3.1.3.56	6
1.1.1.1	GRMZM2G098346
1.1.1.1	GRMZM2G152975
1.1.1.1	GRMZM2G154007
1.1.1.1	GRMZM2G442658
1.1.1.1	GRMZM5G824600
1.1.1.1	5
1.1.1.195	GRMZM2G046070
1.1.1.195	GRMZM2G090980
1.1.1.195	GRMZM2G118610
1.1.1.195	GRMZM2G700188
1.1.1.195	GRMZM5G844562
1.1.1.195	5
1.2.1.12	GRMZM2G046804
1.2.1.12	GRMZM2G051004
1.2.1.12	GRMZM2G071630
1.2.1.12	GRMZM2G104632
1.2.1.12	GRMZM2G176307
1.2.1.12	5
1.3.3.6	GRMZM2G014136
1.3.3.6	GRMZM2G052389
1.3.3.6	GRMZM2G099666
1.3.3.6	GRMZM5G820287
1.3.3.6	GRMZM5G864319
1.3.3.6	5
1.3.3.9	GRMZM2G056247
1.3.3.9	GRMZM2G084407
1.3.3.9	GRMZM2G106408
1.3.3.9	GRMZM2G106468
1.3.3.9	GRMZM2G129860
1.3.3.9	5
2.3.1.51	GRMZM2G014981
2.3.1.51	GRMZM2G037104
2.3.1.51	GRMZM2G135027
2.3.1.51	GRMZM2G165681
2.3.1.51	GRMZM2G481755
2.3.1.51	5
2.5.1.47	GRMZM2G005887
2.5.1.47	GRMZM2G036708
2.5.1.47	GRMZM2G082185
2.5.1.47	GRMZM2G328893
2.5.1.47	GRMZM2G443985
2.5.1.47	5
2.7.1.68	GRMZM2G062045
2.7.1.68	GRMZM2G076392
2.7.1.68	GRMZM2G116010
2.7.1.68	GRMZM2G157147
2.7.1.68	GRMZM5G831486
2.7.1.68	5
4.1.1.31	GRMZM2G069542
4.1.1.31	GRMZM2G074122
4.1.1.31	GRMZM2G082780
4.1.1.31	GRMZM2G110714
4.1.1.31	GRMZM2G473001
4.1.1.31	5
6.2.1.12	GRMZM2G054013
6.2.1.12	GRMZM2G055320
6.2.1.12	GRMZM2G075333
6.2.1.12	GRMZM2G122787
6.2.1.12	GRMZM2G174574
6.2.1.12	5
6.2.1.3	GRMZM2G059381
6.2.1.3	GRMZM2G101875
6.2.1.3	GRMZM2G104847
6.2.1.3	GRMZM2G118286
6.2.1.3	GRMZM2G176546
6.2.1.3	5
1.1.1.219	GRMZM2G026930
1.1.1.219	GRMZM2G033555
1.1.1.219	GRMZM2G107076
1.1.1.219	GRMZM2G468439
1.1.1.219	4
1.14.11.13	GRMZM2G006964
1.14.11.13	GRMZM2G031724
1.14.11.13	GRMZM2G153359
1.14.11.13	GRMZM2G177104
1.14.11.13	4
1.14.13.93	GRMZM2G065928
1.14.13.93	GRMZM2G107199
1.14.13.93	GRMZM2G162737
1.14.13.93	GRMZM2G179147
1.14.13.93	4
1.6.5.4	GRMZM2G084881
1.6.5.4	GRMZM2G134708
1.6.5.4	GRMZM2G320307
1.6.5.4	GRMZM5G828229
1.6.5.4	4
2.2.1.6	GRMZM2G007647
2.2.1.6	GRMZM2G143008
2.2.1.6	GRMZM2G143357
2.2.1.6	GRMZM2G407044
2.2.1.6	4
2.3.1.41	GRMZM2G012863
2.3.1.41	GRMZM2G072205
2.3.1.41	GRMZM2G135498
2.3.1.41	GRMZM2G152105
2.3.1.41	4
2.7.1.82	GRMZM2G087146
2.7.1.82	GRMZM2G100333
2.7.1.82	GRMZM2G425249
2.7.1.82	GRMZM2G469409
2.7.1.82	4
2.7.1.90	GRMZM2G042502
2.7.1.90	GRMZM2G059151
2.7.1.90	GRMZM2G123371
2.7.1.90	GRMZM2G450163
2.7.1.90	4
2.7.2.4	GRMZM2G052935
2.7.2.4	GRMZM2G104546
2.7.2.4	GRMZM2G136712
2.7.2.4	GRMZM2G300862
2.7.2.4	4
2.7.4.3	GRMZM2G013152
2.7.4.3	GRMZM2G086882
2.7.4.3	GRMZM2G150014
2.7.4.3	GRMZM5G801436
2.7.4.3	4
3.1.1.3	GRMZM2G035421
3.1.1.3	GRMZM2G064594
3.1.1.3	GRMZM2G080940
3.1.1.3	GRMZM2G087612
3.1.1.3	4
3.1.2.14	GRMZM2G007489
3.1.2.14	GRMZM2G079308
3.1.2.14	GRMZM2G406603
3.1.2.14	GRMZM5G829544
3.1.2.14	4
3.1.3.2	GRMZM2G014193
3.1.3.2	GRMZM2G073860
3.1.3.2	GRMZM2G134054
3.1.3.2	GRMZM2G174549
3.1.3.2	4
3.1.4.46	GRMZM2G013324
3.1.4.46	GRMZM2G018416
3.1.4.46	GRMZM2G021482
3.1.4.46	GRMZM2G060194
3.1.4.46	4
3.2.1.2	GRMZM2G025833
3.2.1.2	GRMZM2G058310
3.2.1.2	GRMZM2G181284
3.2.1.2	GRMZM2G450125
3.2.1.2	4
3.2.1.26	GRMZM2G089836
3.2.1.26	GRMZM2G139300
3.2.1.26	GRMZM2G174249
3.2.1.26	GRMZM2G394450
3.2.1.26	4
4.2.1.1	GRMZM2G094165
4.2.1.1	GRMZM2G121878
4.2.1.1	GRMZM2G145101
4.2.1.1	GRMZM2G414528
4.2.1.1	4
5.1.3.6	GRMZM2G042179
5.1.3.6	GRMZM2G110558
5.1.3.6	GRMZM2G170336
5.1.3.6	GRMZM2G429118
5.1.3.6	4
5.5.1.4	GRMZM2G004528
5.5.1.4	GRMZM2G010768
5.5.1.4	GRMZM2G155242
5.5.1.4	GRMZM2G392513
5.5.1.4	4
6.1.1.6	GRMZM2G118062
6.1.1.6	GRMZM2G146589
6.1.1.6	GRMZM2G155899
6.1.1.6	GRMZM2G386714
6.1.1.6	4
1.1.1.255	GRMZM2G118610
1.1.1.255	GRMZM2G167613
1.1.1.255	GRMZM2G700188
1.1.1.255	3
1.1.1.3	GRMZM2G104546
1.1.1.3	GRMZM2G136712
1.1.1.3	GRMZM2G151977
1.1.1.3	3
1.1.1.35	GRMZM2G106250
1.1.1.35	GRMZM2G132903
1.1.1.35	GRMZM5G854613
1.1.1.35	3
1.1.1.37	GRMZM2G072744
1.1.1.37	GRMZM2G077415
1.1.1.37	GRMZM2G466833
1.1.1.37	3
1.14.11.9	GRMZM2G060940
1.14.11.9	GRMZM2G062396
1.14.11.9	GRMZM2G099467
1.14.11.9	3
1.14.13.11	GRMZM2G010468
1.14.13.11	GRMZM2G139874
1.14.13.11	GRMZM2G147245
1.14.13.11	3
1.14.13.21	GRMZM2G025832
1.14.13.21	GRMZM2G138074
1.14.13.21	GRMZM2G181236
1.14.13.21	3
1.15.1.1	GRMZM2G025992
1.15.1.1	GRMZM2G042080
1.15.1.1	GRMZM2G059991
1.15.1.1	3
1.3.1.42	GRMZM2G087192
1.3.1.42	GRMZM2G106303
1.3.1.42	GRMZM2G148281
1.3.1.42	3
1.3.5.1	GRMZM2G064799
1.3.5.1	GRMZM2G109271
1.3.5.1	GRMZM2G134134
1.3.5.1	3
1.4.1.14	GRMZM2G077054
1.4.1.14	GRMZM2G085078
1.4.1.14	GRMZM2G375064
1.4.1.14	3
1.6.5.3	GRMZM2G069061
1.6.5.3	GRMZM2G126038
1.6.5.3	GRMZM2G145972
1.6.5.3	3
2.1.1.104	GRMZM2G099363
2.1.1.104	GRMZM2G127948
2.1.1.104	GRMZM2G332522
2.1.1.104	3
2.1.2.1	GRMZM2G039238
2.1.2.1	GRMZM2G078143
2.1.2.1	GRMZM2G135283
2.1.2.1	3
2.3.1.12	GRMZM2G015132
2.3.1.12	GRMZM2G058702
2.3.1.12	GRMZM2G117786
2.3.1.12	3
2.3.1.74	AC148152.3
2.3.1.74	GRMZM2G009348
2.3.1.74	GRMZM2G151227
2.3.1.74	3
2.4.1.14	GRMZM2G055331
2.4.1.14	GRMZM2G140107
2.4.1.14	GRMZM2G471083
2.4.1.14	3
2.4.1.18	GRMZM2G032628
2.4.1.18	GRMZM2G073054
2.4.1.18	GRMZM2G088753
2.4.1.18	3
2.4.1.241	AC233887.1
2.4.1.241	GRMZM2G160452
2.4.1.241	GRMZM2G175453
2.4.1.241	3
2.5.1.1	AC194970.5
2.5.1.1	GRMZM2G098569
2.5.1.1	GRMZM2G168681
2.5.1.1	3
2.5.1.10	AC194970.5
2.5.1.10	GRMZM2G098569
2.5.1.10	GRMZM2G168681
2.5.1.10	3
2.5.1.6	GRMZM2G054123
2.5.1.6	GRMZM2G061135
2.5.1.6	GRMZM2G117198
2.5.1.6	3
2.6.1.1	GRMZM2G029135
2.6.1.1	GRMZM2G033799
2.6.1.1	GRMZM2G400604
2.6.1.1	3
2.6.1.2	GRMZM2G053999
2.6.1.2	GRMZM2G088064
2.6.1.2	GRMZM5G840582
2.6.1.2	3
2.6.1.44	GRMZM2G107739
2.6.1.44	GRMZM2G124353
2.6.1.44	GRMZM2G127350
2.6.1.44	3
2.6.1.5	GRMZM2G002652
2.6.1.5	GRMZM2G096958
2.6.1.5	GRMZM2G412604
2.6.1.5	3
2.6.1.88	GRMZM2G002652
2.6.1.88	GRMZM2G096958
2.6.1.88	GRMZM2G412604
2.6.1.88	3
2.7.1.11	GRMZM2G009591
2.7.1.11	GRMZM2G080375
2.7.1.11	GRMZM2G127717
2.7.1.11	3
2.7.1.4	GRMZM2G026969
2.7.1.4	GRMZM2G051677
2.7.1.4	GRMZM2G103843
2.7.1.4	3
2.7.1.67	GRMZM2G114162
2.7.1.67	GRMZM2G137558
2.7.1.67	GRMZM2G408359
2.7.1.67	3
2.7.4.6	GRMZM2G125893
2.7.4.6	GRMZM2G134797
2.7.4.6	GRMZM2G178576
2.7.4.6	3
2.7.7.4	GRMZM2G051270
2.7.7.4	GRMZM2G149952
2.7.7.4	GRMZM2G158147
2.7.7.4	3
3.2.1.1	GRMZM2G070172
3.2.1.1	GRMZM2G074781
3.2.1.1	GRMZM2G103055
3.2.1.1	3
3.2.1.15	GRMZM2G079263
3.2.1.15	GRMZM2G151755
3.2.1.15	GRMZM2G374375
3.2.1.15	3
4.1.1.39	GRMZM2G098520
4.1.1.39	GRMZM2G113033
4.1.1.39	GRMZM2G448344
4.1.1.39	3
4.1.3.27	GRMZM2G138382
4.1.3.27	GRMZM2G171383
4.1.3.27	GRMZM2G325131
4.1.3.27	3
5.4.2.2	GRMZM2G023289
5.4.2.2	GRMZM2G025854
5.4.2.2	GRMZM2G109383
5.4.2.2	3
5.4.99.8	GRMZM2G006937
5.4.99.8	GRMZM2G023798
5.4.99.8	GRMZM2G156748
5.4.99.8	3
6.3.1.2	GRMZM2G046601
6.3.1.2	GRMZM2G098290
6.3.1.2	GRMZM2G115646
6.3.1.2	3
6.3.4.2	GRMZM2G132547
6.3.4.2	GRMZM2G153058
6.3.4.2	GRMZM2G330302
6.3.4.2	3
1.1.1.34	GRMZM2G001645
1.1.1.34	GRMZM2G058095
1.1.1.34	2
1.1.1.44	GRMZM2G127798
1.1.1.44	GRMZM2G440208
1.1.1.44	2
1.1.1.49	GRMZM2G031107
1.1.1.49	GRMZM2G130230
1.1.1.49	2
1.1.3.15	GRMZM2G076239
1.1.3.15	GRMZM5G853854
1.1.3.15	2
1.10.3.1	GRMZM2G319062
1.10.3.1	GRMZM5G851266
1.10.3.1	2
1.11.1.11	GRMZM2G140667
1.11.1.11	GRMZM2G460406
1.11.1.11	2
1.11.1.12	GRMZM2G144153
1.11.1.12	GRMZM5G884600
1.11.1.12	2
1.11.1.6	GRMZM2G079348
1.11.1.6	GRMZM2G090568
1.11.1.6	2
1.14.11.19	GRMZM2G122280
1.14.11.19	GRMZM2G345717
1.14.11.19	2
1.14.13.78	GRMZM2G059308
1.14.13.78	GRMZM2G161472
1.14.13.78	2
1.2.1.13	GRMZM2G337113
1.2.1.13	GRMZM5G845611
1.2.1.13	2
1.2.1.41	GRMZM2G028535
1.2.1.41	GRMZM2G375504
1.2.1.41	2
1.2.1.70	AC213521.3
1.2.1.70	GRMZM2G177412
1.2.1.70	2
1.2.4.4	GRMZM2G037614
1.2.4.4	GRMZM2G088689
1.2.4.4	2
1.21.3.3	GRMZM2G080839
1.21.3.3	GRMZM2G403076
1.21.3.3	2
1.3.1.9	GRMZM2G070422
1.3.1.9	GRMZM2G079256
1.3.1.9	2
1.7.7.1	GRMZM2G079381
1.7.7.1	GRMZM2G102959
1.7.7.1	2
1.8.1.4	GRMZM2G145595
1.8.1.4	GRMZM2G462140
1.8.1.4	2
2.1.1.10	GRMZM2G117240
2.1.1.10	GRMZM2G152470
2.1.1.10	2
2.1.1.103	GRMZM2G060886
2.1.1.103	GRMZM2G170400
2.1.1.103	2
2.1.1.14	GRMZM2G149751
2.1.1.14	GRMZM2G165747
2.1.1.14	2
2.1.1.146	GRMZM2G097297
2.1.1.146	GRMZM2G100754
2.1.1.146	2
2.1.1.79	GRMZM2G079805
2.1.1.79	GRMZM2G178917
2.1.1.79	2
2.3.1.144	GRMZM2G035584
2.3.1.144	GRMZM2G156296
2.3.1.144	2
2.3.1.170	GRMZM2G060952
2.3.1.170	GRMZM2G126062
2.3.1.170	2
2.3.3.1	GRMZM2G063851
2.3.3.1	GRMZM2G063909
2.3.3.1	2
2.3.3.10	GRMZM2G087207
2.3.3.10	GRMZM2G106263
2.3.3.10	2
2.4.1.121	AC199541.4
2.4.1.121	GRMZM2G095280
2.4.1.121	2
2.4.1.67	GRMZM2G077181
2.4.1.67	GRMZM2G340656
2.4.1.67	2
2.4.2.11	GRMZM2G046583
2.4.2.11	GRMZM5G862488
2.4.2.11	2
2.4.2.7	GRMZM2G170101
2.4.2.7	GRMZM2G179810
2.4.2.7	2
2.5.1.21	GRMZM2G029396
2.5.1.21	GRMZM2G108225
2.5.1.21	2
2.5.1.30	GRMZM2G014508
2.5.1.30	GRMZM2G112728
2.5.1.30	2
2.5.1.54	GRMZM2G117707
2.5.1.54	GRMZM5G828182
2.5.1.54	2
2.6.1.18	GRMZM2G093900
2.6.1.18	GRMZM5G817886
2.6.1.18	2
2.6.1.83	GRMZM2G010328
2.6.1.83	GRMZM2G119150
2.6.1.83	2
2.7.1.20	GRMZM2G135132
2.7.1.20	GRMZM2G540538
2.7.1.20	2
2.7.1.23	GRMZM2G046498
2.7.1.23	GRMZM2G059073
2.7.1.23	2
2.7.2.11	GRMZM2G028535
2.7.2.11	GRMZM2G375504
2.7.2.11	2
2.7.2.3	GRMZM2G083016
2.7.2.3	GRMZM2G089136
2.7.2.3	2
2.7.7.9	GRMZM2G032003
2.7.7.9	GRMZM2G098370
2.7.7.9	2
3.5.4.25	GRMZM2G103152
3.5.4.25	GRMZM2G336908
3.5.4.25	2
3.6.1.22	GRMZM2G063276
3.6.1.22	GRMZM2G175816
3.6.1.22	2
3.6.3.14	GRMZM2G421857
3.6.3.14	GRMZM2G448142
3.6.3.14	2
4.1.1.15	GRMZM2G017110
4.1.1.15	GRMZM2G098875
4.1.1.15	2
4.1.1.19	GRMZM2G374302
4.1.1.19	GRMZM2G396553
4.1.1.19	2
4.1.2.13	GRMZM2G046284
4.1.2.13	GRMZM2G089365
4.1.2.13	2
4.1.3.4	GRMZM2G095141
4.1.3.4	GRMZM2G175071
4.1.3.4	2
4.1.99.12	GRMZM2G103152
4.1.99.12	GRMZM2G336908
4.1.99.12	2
4.2.1.17	GRMZM2G132903
4.2.1.17	GRMZM5G854613
4.2.1.17	2
4.2.1.33	GRMZM2G010044
4.2.1.33	GRMZM5G840002
4.2.1.33	2
4.2.1.46	GRMZM2G031311
4.2.1.46	GRMZM2G166767
4.2.1.46	2
4.2.1.92	GRMZM2G002178
4.2.1.92	GRMZM2G067225
4.2.1.92	2
4.2.3.19	GRMZM2G093526
4.2.3.19	GRMZM2G093603
4.2.3.19	2
4.99.1.1	GRMZM2G047095
4.99.1.1	GRMZM2G159013
4.99.1.1	2
5.1.2.3	GRMZM2G132903
5.1.2.3	GRMZM5G854613
5.1.2.3	2
5.1.3.18	GRMZM2G124434
5.1.3.18	GRMZM2G138907
5.1.3.18	2
5.1.3.3	GRMZM2G056629
5.1.3.3	GRMZM2G315401
5.1.3.3	2
5.1.3.5	GRMZM2G000632
5.1.3.5	GRMZM2G040397
5.1.3.5	2
5.3.3.2	GRMZM2G108285
5.3.3.2	GRMZM2G133082
5.3.3.2	2
5.3.3.8	GRMZM2G132903
5.3.3.8	GRMZM5G854613
5.3.3.8	2
5.5.1.6	GRMZM2G119186
5.5.1.6	GRMZM2G155329
5.5.1.6	2
6.1.1.10	GRMZM2G029055
6.1.1.10	GRMZM2G143450
6.1.1.10	2
6.1.1.14	GRMZM2G041797
6.1.1.14	GRMZM5G821551
6.1.1.14	2
6.2.1.1	GRMZM2G062357
6.2.1.1	GRMZM2G157269
6.2.1.1	2
6.3.4.14	AC197672.3
6.3.4.14	GRMZM5G858094
6.3.4.14	2
6.3.5.4	GRMZM2G053669
6.3.5.4	GRMZM2G074589
6.3.5.4	2
6.3.5.5	GRMZM2G029573
6.3.5.5	GRMZM2G061990
6.3.5.5	2
6.4.1.2	AC197672.3
6.4.1.2	GRMZM5G858094
6.4.1.2	2
6.6.1.1	GRMZM2G043453
6.6.1.1	GRMZM2G419806
6.6.1.1	2
-	GRMZM2G134747
-	1
1.1.1.102	GRMZM2G167431
1.1.1.102	1
1.1.1.267	GRMZM2G056975
1.1.1.267	1
1.1.1.27	GRMZM2G173192
1.1.1.27	1
1.1.1.271	GRMZM2G029856
1.1.1.271	1
1.1.1.288	GRMZM2G069523
1.1.1.288	1
1.1.1.40	GRMZM5G886257
1.1.1.40	1
1.1.1.41	GRMZM2G025366
1.1.1.41	1
1.1.1.82	GRMZM2G129513
1.1.1.82	1
1.1.1.85	GRMZM5G803490
1.1.1.85	1
1.1.1.86	GRMZM2G004382
1.1.1.86	1
1.1.1.95	GRMZM2G073814
1.1.1.95	1
1.10.9.1	GRMZM2G038365
1.10.9.1	1
1.13.11.51	GRMZM2G057243
1.13.11.51	1
1.13.99.1	GRMZM2G126900
1.13.99.1	1
1.14.11.23	GRMZM2G099467
1.14.11.23	1
1.14.13.132	GRMZM2G105787
1.14.13.132	1
1.14.13.39	GRMZM2G384293
1.14.13.39	1
1.14.13.81	GRMZM2G081462
1.14.13.81	1
1.14.13.90	GRMZM2G136344
1.14.13.90	1
1.14.99.29	GRMZM2G101502
1.14.99.29	1
1.17.1.2	GRMZM2G027059
1.17.1.2	1
1.17.4.1	GRMZM2G340527
1.17.4.1	1
1.17.7.1	GRMZM2G137409
1.17.7.1	1
1.2.1.11	GRMZM2G076885
1.2.1.11	1
1.2.1.27	GRMZM2G001898
1.2.1.27	1
1.2.1.38	GRMZM2G038848
1.2.1.38	1
1.2.1.8	GRMZM2G135470
1.2.1.8	1
1.2.1.9	GRMZM2G035268
1.2.1.9	1
1.2.4.2	GRMZM2G142863
1.2.4.2	1
1.3.1.26	GRMZM2G090241
1.3.1.26	1
1.3.1.33	GRMZM2G073351
1.3.1.33	1
1.3.1.34	GRMZM2G005107
1.3.1.34	1
1.3.1.77	GRMZM2G131243
1.3.1.77	1
1.3.3.4	GRMZM2G364901
1.3.3.4	1
1.3.8.-	GRMZM2G381051
1.3.8.-	1
1.4.3.16	GRMZM2G139689
1.4.3.16	1
1.4.4.2	GRMZM2G104310
1.4.4.2	1
1.5.1.20	GRMZM2G347056
1.5.1.20	1
1.5.1.3	GRMZM2G139880
1.5.1.3	1
1.5.1.5	GRMZM2G150485
1.5.1.5	1
1.5.99.12	GRMZM2G348452
1.5.99.12	1
1.7.1.1	GRMZM2G568636
1.7.1.1	1
1.7.3.3	GRMZM2G164141
1.7.3.3	1
1.8.1.7	GRMZM5G806449
1.8.1.7	1
1.8.1.9	GRMZM5G841142
1.8.1.9	1
1.8.7.1	GRMZM2G090338
1.8.7.1	1
2.1.1.45	GRMZM2G139880
2.1.1.45	1
2.1.1.95	GRMZM2G035213
2.1.1.95	1
2.1.2.10	GRMZM5G876898
2.1.2.10	1
2.1.2.3	GRMZM2G306374
2.1.2.3	1
2.1.3.3	GRMZM2G046748
2.1.3.3	1
2.2.1.7	GRMZM2G493395
2.2.1.7	1
2.3.1.158	GRMZM2G095763
2.3.1.158	1
2.3.1.16	GRMZM5G848768
2.3.1.16	1
2.3.1.168	GRMZM2G033644
2.3.1.168	1
2.3.1.20	GRMZM2G130749
2.3.1.20	1
2.3.1.50	GRMZM2G010202
2.3.1.50	1
2.3.1.84	GRMZM2G100716
2.3.1.84	1
2.3.1.9	GRMZM5G860137
2.3.1.9	1
2.3.3.13	GRMZM2G537291
2.3.3.13	1
2.3.3.8	GRMZM2G045534
2.3.3.8	1
2.3.3.9	GRMZM2G102183
2.3.3.9	1
2.4.1.1	GRMZM2G074158
2.4.1.1	1
2.4.1.141	GRMZM2G124671
2.4.1.141	1
2.4.1.236	GRMZM2G180283
2.4.1.236	1
2.4.1.25	GRMZM2G013811
2.4.1.25	1
2.4.1.46	GRMZM2G178892
2.4.1.46	1
2.4.2.10	GRMZM2G367026
2.4.2.10	1
2.4.2.14	GRMZM2G018238
2.4.2.14	1
2.4.2.17	GRMZM2G068862
2.4.2.17	1
2.4.2.9	GRMZM2G020429
2.4.2.9	1
2.5.1.29	AC194970.5
2.5.1.29	1
2.5.1.32	GRMZM2G300348
2.5.1.32	1
2.5.1.43	GRMZM2G478568
2.5.1.43	1
2.5.1.55	GRMZM2G168510
2.5.1.55	1
2.5.1.62	GRMZM2G162672
2.5.1.62	1
2.6.1.11	GRMZM2G119583
2.6.1.11	1
2.6.1.16	GRMZM2G005849
2.6.1.16	1
2.6.1.42	GRMZM2G071208
2.6.1.42	1
2.7.1.134	GRMZM2G167957
2.7.1.134	1
2.7.1.148	GRMZM5G859195
2.7.1.148	1
2.7.1.150	GRMZM2G343218
2.7.1.150	1
2.7.1.158	GRMZM2G067299
2.7.1.158	1
2.7.1.159	GRMZM2G167957
2.7.1.159	1
2.7.1.30	GRMZM2G023163
2.7.1.30	1
2.7.1.31	GRMZM2G018786
2.7.1.31	1
2.7.1.35	GRMZM2G069758
2.7.1.35	1
2.7.1.6	GRMZM2G458549
2.7.1.6	1
2.7.4.14	GRMZM5G801436
2.7.4.14	1
2.7.6.2	GRMZM5G864815
2.7.6.2	1
2.7.7.13	GRMZM2G160506
2.7.7.13	1
2.7.7.14	GRMZM2G155357
2.7.7.14	1
2.7.7.23	GRMZM2G019986
2.7.7.23	1
2.7.7.41	GRMZM2G062416
2.7.7.41	1
2.7.8.5	GRMZM2G124313
2.7.8.5	1
3.1.1.14	GRMZM2G170734
3.1.1.14	1
3.1.1.23	GRMZM2G181000
3.1.1.23	1
3.1.1.31	GRMZM2G074946
3.1.1.31	1
3.1.2.4	GRMZM2G181227
3.1.2.4	1
3.1.3.11	GRMZM2G322953
3.1.3.11	1
3.1.3.4	GRMZM2G050658
3.1.3.4	1
3.1.3.5	GRMZM2G037379
3.1.3.5	1
3.1.4.11	GRMZM2G137435
3.1.4.11	1
3.13.1.1	GRMZM2G053322
3.13.1.1	1
3.2.1.20	GRMZM2G009282
3.2.1.20	1
3.2.1.22	GRMZM2G346455
3.2.1.22	1
3.4.19.9	GRMZM2G095955
3.4.19.9	1
3.5.1.23	GRMZM2G180732
3.5.1.23	1
3.5.1.6	GRMZM2G077673
3.5.1.6	1
3.5.2.2	GRMZM2G020002
3.5.2.2	1
3.5.2.5	GRMZM2G173413
3.5.2.5	1
3.5.4.10	GRMZM2G306374
3.5.4.10	1
3.5.4.4	GRMZM2G137724
3.5.4.4	1
3.5.4.6	GRMZM2G134396
3.5.4.6	1
3.5.4.9	GRMZM2G150485
3.5.4.9	1
3.6.3.4	GRMZM2G010152
3.6.3.4	1
4.1.1.23	GRMZM2G367026
4.1.1.23	1
4.1.1.25	GRMZM2G056469
4.1.1.25	1
4.1.1.28	GRMZM2G056469
4.1.1.28	1
4.1.1.33	GRMZM2G396451
4.1.1.33	1
4.1.1.50	GRMZM2G366392
4.1.1.50	1
4.1.2.5	GRMZM2G147268
4.1.2.5	1
4.2.1.104	GRMZM2G134747
4.2.1.104	1
4.2.1.113	GRMZM2G433002
4.2.1.113	1
4.2.1.24	GRMZM2G397247
4.2.1.24	1
4.2.1.3	GRMZM2G009808
4.2.1.3	1
4.2.1.52	GRMZM2G027835
4.2.1.52	1
4.2.3.1	GRMZM2G050570
4.2.3.1	1
4.2.3.4	GRMZM2G573867
4.2.3.4	1
4.2.3.5	GRMZM2G036861
4.2.3.5	1
4.3.3.2	GRMZM2G055467
4.3.3.2	1
4.4.1.14	GRMZM2G018006
4.4.1.14	1
5.1.3.2	GRMZM2G038598
5.1.3.2	1
5.3.1.1	GRMZM2G002807
5.3.1.1	1
5.3.1.6	GRMZM5G891282
5.3.1.6	1
5.3.1.9	GRMZM2G065083
5.3.1.9	1
5.4.2.1	GRMZM2G021605
5.4.2.1	1
5.5.1.13	GRMZM2G044481
5.5.1.13	1
6.1.1.16	GRMZM5G874500
6.1.1.16	1
6.1.1.17	GRMZM2G046932
6.1.1.17	1
6.1.1.18	GRMZM2G032049
6.1.1.18	1
6.1.1.9	GRMZM5G871297
6.1.1.9	1
6.3.2.17	GRMZM2G393334
6.3.2.17	1
6.3.2.2	GRMZM2G020096
6.3.2.2	1
6.3.2.5	GRMZM2G002173
6.3.2.5	1
6.3.3.3	GRMZM2G102156
6.3.3.3	1
6.3.5.3	GRMZM2G000622
6.3.5.3	1

## Sheet: overlap
overlap-interaction network of genome-scale enzyme correlation networks(GECNs) in Arabidopsis and maize stigmas.
3.2.1.20
2.6.1.42
2.7.1.4
2.4.1.121
1.14.11.9
2.4.1.12
4.2.1.46
3.1.1.31
4.1.2.5
1.5.99.12
1.5.1.5
3.2.1.21
4.1.1.25
1.3.1.33
2.7.1.158
4.1.1.19
6.2.1.3
2.4.1.15
1.2.1.41
2.3.1.119
6.2.1.12
2.2.1.7
2.4.1.46
5.1.3.5
2.7.1.90
5.4.99.8
6.2.1.1
2.6.1.44
3.1.3.2
1.11.1.11
2.2.1.6
3.1.3.5
3.1.3.4
1.3.1.77
2.6.1.18
1.14.11.19
1.4.3.16
2.7.2.11
3.6.3.14
2.3.1.144
2.5.1.6
5.4.2.1
4.4.1.14
1.14.13.21
3.2.1.2
1.13.99.1
5.1.3.2
4.1.1.15
4.1.2.13
2.1.1.95
6.3.1.2
1.1.1.255
2.4.1.115
4.1.3.27
2.5.1.1
3.1.1.3
1.1.1.1
2.3.1.51
1.4.1.14
3.4.19.9
1.1.3.15
2.7.1.82
1.14.11.23
5.1.3.3
5.5.1.4
2.3.1.20
2.7.1.68
2.1.2.1
1.14.11.13
3.1.1.11
3.1.4.46
6.3.4.2
1.1.1.195
2.6.1.5
2.7.7.27
3.2.1.26
2.7.1.67
3.2.1.15
1.11.1.12
5.5.1.6
2.5.1.47
1.17.4.1
2.1.1.10
6.3.5.4
2.1.1.79
4.2.1.1
4.3.1.24
2.3.1.15

## Sheet: Arabidopsis pollen tube
Sub-interaction network of genome-scale enzyme correlation networks(GECNs) in Arabidopsis pollen tube in response to pollination
GENBANK	EC	PROTEIN_NAME
AT1G63000	-	nucleotide rhamnose synthase
AT1G63000	-	nucleotide rhamnose synthase
AT3G30180	-	3-dehydro-6-oxoteasterone 6-oxidase
AT3G30180	-	6-deoxoteasterone 6-oxidase
AT3G30180	-	6-deoxotyphasterol 6-oxidase
AT3G30180	-	castasterone synthase
AT3G30180	-	6-deoxocastasterone 6-oxidase
AT4G39490	-	fatty acid (omega-1)-hydroxylase
AT2G37940	-	inositolphosphorylceramide synthase
AT2G29980	-	linoleate desaturase
AT2G15480	-	UDP-glucosyl transferase
AT2G15480	-	UDP-glucosyl transferase
AT2G15480	-	UDP-glucosyl transferase
AT2G15480	-	UDP-glucosyl transferase
AT2G15480	-	UDP-glucosyl transferase
AT2G15480	-	UDP-glucosyl transferase
AT1G07890	-	<small>L</small>-ascorbate peroxidase
AT3G22370	1.-.-.-	alternative oxidase
AT3G22370	1.-.-.-	alternative oxidase
AT5G63620	1.1.1.1	alcohol dehydrogenase
AT5G63620	1.1.1.1	alcohol dehydrogenase
AT5G63620	1.1.1.1	alcohol dehydrogenase
AT4G34230	1.1.1.195	coumaryl alcohol dehydrogenase
AT4G37990	1.1.1.195	cinnamyl-alcohol dehydrogenase
AT4G34230	1.1.1.195	sinapyl alcohol dehydrogenase
AT4G37990	1.1.1.195	cinnamyl-alcohol dehydrogenase
AT4G34230	1.1.1.195	coniferyl alcohol dehydrogenase
AT4G37990	1.1.1.195	cinnamyl-alcohol dehydrogenase
AT4G37990	1.1.1.255	mannitol dehydrogenase
AT2G17130	1.1.1.41	NAD+-dependent isocitrate dehydrogenase
AT2G17130	1.1.1.41	NAD+-dependent isocitrate dehydrogenase regulatory subunit
AT2G17130	1.1.1.41	NAD+-dependent isocitrate dehydrogenase
AT2G17130	1.1.1.41	NAD+-dependent isocitrate dehydrogenase regulatory subunit
AT2G17130	1.1.1.41	NAD+-dependent isocitrate dehydrogenase
AT2G17130	1.1.1.41	NAD+-dependent isocitrate dehydrogenase regulatory subunit
AT5G40760	1.1.1.49	glucose-6-phosphate 1-dehydrogenase
AT1G07890	1.11.1.11	L-ascorbate peroxidase
AT2G31570	1.11.1.12	phospholipid-hydroperoxide glutathione peroxidase
AT2G31570	1.11.1.9	glutathione peroxidase
AT3G24220	1.13.11.51	9-cis-epoxycarotenoid dioxygenase
AT3G30180	1.14.13.-	brassinolide synthase
AT2G30490	1.14.13.11	cinnamate 4-hydroxylase
AT2G30490	1.14.13.11	cinnamate 4-hydroxylase
AT1G58440	1.14.13.132	squalene monooxygenase
AT1G58440	1.14.13.132	squalene monooxygenase
AT1G58440	1.14.13.132	squalene monooxygenase
AT2G32440	1.14.13.79	<i>ent</i>-kaurenoate oxidase
AT2G32440	1.14.13.79	<i>ent</i>-kaurenoate oxidase
AT2G32440	1.14.13.79	<i>ent</i>-kaurenoate oxidase
AT2G31360	1.14.99.-	16:0 monogalactosyldiacylglycerol desaturase
AT2G29980	1.14.99.-	linoleate desaturase
AT2G29980	1.14.99.-	linoleate desaturase
AT2G29980	1.14.99.-	linoleate desaturase
AT2G29980	1.14.99.-	linoleate desaturase
AT2G29980	1.14.99.-	linoleate desaturase
AT2G29980	1.14.99.-	linoleate desaturase
AT2G29980	1.14.99.33	&Delta;<sup><small>12</small></sup>-fatty acid dehydrogenase
AT1G54100	1.2.1.3	aldehyde dehydrogenase (NAD<small><sup>+</sup></small>)
AT1G54100	1.2.1.3	aldehyde dehydrogenase (NAD<small><sup>+</sup></small>)
AT1G54100	1.2.1.3	aldehyde dehydrogenase (NAD<small><sup>+</sup></small>)
AT1G54100	1.2.1.3	aldehyde dehydrogenase (NAD<small><sup>+</sup></small>)
AT1G54100	1.2.1.3	aldehyde dehydrogenase (NAD<small><sup>+</sup></small>)
AT1G54100	1.2.1.3	aldehyde dehydrogenase (NAD<small><sup>+</sup></small>)
AT1G54100	1.2.1.3	aldehyde dehydrogenase (NAD<small><sup>+</sup></small>)
AT1G54100	1.2.1.31	Delta1-piperideine-6-carboxylate dehydrogenase
AT2G22910	1.2.1.38	acetylglutamate kinase
AT2G22910	1.2.1.38	acetylglutamate kinase
AT3G12800	1.3.1.34	2,4-dienoyl-CoA reductase (NADPH)
AT3G12800	1.3.1.34	2,4-dienoyl-CoA reductase (NADPH)
AT3G12800	1.3.1.34	2,4-dienoyl-CoA reductase (NADPH)
AT3G12800	1.3.1.34	2,4-dienoyl-CoA reductase (NADPH)
AT5G34930	1.3.1.78	arogenate dehydrogenase
AT5G14220	1.3.3.4	protoporphyrinogen oxidase
AT5G14220	1.3.3.4	protoporphyrinogen oxidase
AT5G66760	1.3.5.1	succinate:ubiquinone oxidoreductase
AT5G66760	1.3.5.1	succinate:ubiquinone oxidoreductase
AT5G66760	1.3.5.1	succinate:ubiquinone oxidoreductase
AT5G66760	1.3.5.1	succinate:ubiquinone oxidoreductase
AT1G75450	1.5.99.12	cytokinin oxidase
AT1G75450	1.5.99.12	cytokinin oxidase
AT1G75450	1.5.99.12	cytokinin oxidase
AT1G75450	1.5.99.12	cytokinin oxidase
AT1G75450	1.5.99.12	cytokinin oxidase
AT4G21000	1.6.5.4	monodehydroascorbate reductase (NADH)
AT4G20990	1.6.5.4	monodehydroascorbate reductase (NADH)
AT2G17420	1.8.1.9	thioredoxin-disulfide reductase
AT4G35460	1.8.1.9	thioredoxin-disulfide reductase
AT5G63910	1.8.3.6	farnesylcysteine lyase
AT1G62180	1.8.4.9	APS reductase
AT5G04590	1.8.7.1	sulfite reductase
AT2G44520	1.9.3.1	cytochrome-c oxidase
AT5G61310	1.9.3.1	cytochrome-<i>c</i> oxidase
AT3G18000	2.1.1.103	phosphoethanolamine N-methyltransferase
AT3G18000	2.1.1.103	phosphoethanolamine N-methyltransferase
AT3G18000	2.1.1.103	phosphoethanolamine N-methyltransferase
AT3G18000	2.1.1.103	phosphoethanolamine N-methyltransferase
AT3G18000	2.1.1.103	phosphoethanolamine N-methyltransferase
AT3G18000	2.1.1.103	phosphoethanolamine N-methyltransferase
AT3G18000	2.1.1.103	phosphoethanolamine N-methyltransferase
AT3G18000	2.1.1.103	phosphoethanolamine N-methyltransferase
AT3G18000	2.1.1.103	phosphoethanolamine N-methyltransferase
AT5G17920	2.1.1.14	5-methyltetrahydropteroyltriglutamate:homocysteine S-methyltransferase
AT3G03780	2.1.1.14	methionine synthase
AT5G17920	2.1.1.14	5-methyltetrahydropteroyltriglutamate:homocysteine S-methyltransferase
AT3G03780	2.1.1.14	methionine synthase
AT4G32520	2.1.2.1	glycine hydroxymethyltransferase
AT4G32520	2.1.2.1	glycine hydroxymethyltransferase
AT4G32520	2.1.2.1	glycine hydroxymethyltransferase
AT4G32520	2.1.2.1	glycine hydroxymethyltransferase
AT4G32520	2.1.2.1	glycine hydroxymethyltransferase
AT4G17360	2.1.2.2	phosphoribosylglycinamide formyltransferase
AT4G17360	2.1.2.2	phosphoribosylglycinamide formyltransferase
AT2G26640	2.3.1.-	3-ketoacyl-CoA synthase
AT2G16280	2.3.1.-	3-ketoacyl-CoA synthase
AT2G22910	2.3.1.1	N-acetylglutamate synthase
AT2G22910	2.3.1.1	N-acetylglutamate synthase
AT2G26640	2.3.1.119	icosanoyl-CoA synthase
AT2G16280	2.3.1.119	icosanoyl-CoA synthase
AT2G26640	2.3.1.119	icosanoyl-CoA synthase
AT2G16280	2.3.1.119	icosanoyl-CoA synthase
AT5G46290	2.3.1.41	3-oxoacyl-[acyl-carrier-protein] synthase
AT5G46290	2.3.1.41	3-oxoacyl-[acyl-carrier-protein] synthase
AT5G46290	2.3.1.41	3-oxoacyl-[acyl-carrier-protein] synthase
AT5G46290	2.3.1.41	3-oxoacyl-[acyl-carrier-protein] synthase
AT5G46290	2.3.1.41	3-oxoacyl-[acyl-carrier-protein] synthase
AT5G46290	2.3.1.41	3-oxoacyl-[acyl-carrier-protein] synthase
AT5G46290	2.3.1.41	3-oxoacyl-[acyl-carrier-protein] synthase
AT5G46290	2.3.1.41	3-oxoacyl-[acyl-carrier-protein] synthase
AT4G39640	2.3.2.15	glutathione gamma-glutamylcysteinyltransferase
AT4G39640	2.3.2.2	gamma-glutamyltransferase
AT4G39640	2.3.2.2	&gamma;-glutamyltransferase
AT5G49460	2.3.3.8	ATP-citrate lyase
AT5G49460	2.3.3.8	ATP-citrate lyase
AT2G28080	2.4.1.-	zeatin-O-glucosyltransferase
AT1G70290	2.4.1.15	&alpha;,&alpha;-trehalose-phosphate synthase (UDP-forming)
AT2G18700	2.4.1.15	trehalose-phosphatase
AT1G24100	2.4.1.195	UDP-glucose:thiohydroximate S-glucosyltransferase
AT1G24100	2.4.1.195	UDP-glucose:thiohydroximate S-glucosyltransferase
AT1G24100	2.4.1.195	UDP-glucose:thiohydroximate S-glucosyltransferase
AT1G24100	2.4.1.195	UDP-glucose:thiohydroximate S-glucosyltransferase
AT1G24100	2.4.1.195	UDP-glucose:thiohydroximate S-glucosyltransferase
AT1G24100	2.4.1.195	UDP-glucose:thiohydroximate S-glucosyltransferase
AT1G24100	2.4.1.195	UDP-glucose:thiohydroximate S-glucosyltransferase
AT1G24100	2.4.1.195	UDP-glucose:thiohydroximate S-glucosyltransferase
AT2G28080	2.4.1.203	trans-zeatin-O-beta-D-glycosyltransferase
AT2G28080	2.4.1.215	cis-zeatin-O-glucosyltransferase
AT2G15480	2.4.1.238	anthocyanin 3'-<i>O-</i>&beta;-glucosyltransferase
AT2G36850	2.4.1.34	1,3-beta-glucan synthase
AT3G07160	2.4.1.34	1,3-beta-glucan synthase
AT3G25140	2.4.1.43	polygalacturonate 4-&alpha;-galacturonosyltransferase
AT2G15480	2.4.1.91	quercetin 3-O-glucosyltransferase
AT2G15480	2.4.1.91	quercetin 3-O-glucosyltransferase
AT1G74380	2.4.2.39	xyloglucan 6-xylosyltransferase
AT1G74380	2.4.2.39	xyloglucan 6-xylosyltransferase
AT3G01120	2.5.1.-	cystathionine &gamma;-synthase
AT3G23630	2.5.1.-	DMAPP:ADP isopentenyltransferase
AT3G23630	2.5.1.-	DMAPP:ATP isopentenyltransferase
AT3G01120	2.5.1.-	selenocystathione synthase
AT1G59700	2.5.1.18	glutathione transferase
AT2G29450	2.5.1.18	glutathione transferase
AT1G78380	2.5.1.18	glutathione S-transferase
AT1G78320	2.5.1.18	glutathione transferase
AT2G45300	2.5.1.19	3-phosphoshikimate 1-carboxyvinyltransferase
AT3G23630	2.5.1.27	DMAPP:AMP isopentenyltransferase
AT1G22410	2.5.1.54	3-deoxy-7-phosphoheptulonate synthase
AT3G17390	2.5.1.6	methionine adenosyltransferase
AT3G17390	2.5.1.6	methionine adenosyltransferase
AT3G17390	2.5.1.6	methionine adenosyltransferase
AT3G17390	2.5.1.6	methionine adenosyltransferase
AT3G17390	2.5.1.6	methionine adenosyltransferase
AT3G17390	2.5.1.6	methionine adenosyltransferase
AT3G23630	2.5.1.75	tRNA dimethylallyltransferase
AT3G24090	2.6.1.16	glucosamine:fructose-6-phosphate aminotransferase
AT1G10070	2.6.1.42	branched-chain amino acid aminotransferase
AT1G10070	2.6.1.42	branched-chain amino acid aminotransferase
AT1G10070	2.6.1.42	branched-chain amino acid aminotransferase
AT1G10070	2.6.1.42	branched-chain amino acid aminotransferase
AT1G10070	2.6.1.42	branched-chain amino acid aminotransferase
AT1G10070	2.6.1.42	branched-chain amino acid aminotransferase
AT1G10070	2.6.1.42	branched-chain amino acid aminotransferase
AT1G10070	2.6.1.42	branched-chain amino acid aminotransferase
AT5G51830	2.7.1.4	fructokinase
AT3G42850	2.7.1.46	arabinose kinase
AT1G13640	2.7.1.67	1-phosphatidylinositol 4-kinase
AT1G26270	2.7.1.67	1-phosphatidylinositol 4-kinase
AT1G13640	2.7.1.67	1-phosphatidylinositol 4-kinase
AT1G26270	2.7.1.67	1-phosphatidylinositol 4-kinase
AT4G01190	2.7.1.68	1-phosphatidylinositol-4-phosphate 5-kinase
AT4G01190	2.7.1.68	1-phosphatidylinositol-4-phosphate 5-kinase
AT4G39540	2.7.1.71	shikimate kinase
AT1G74320	2.7.1.82	ethanolamine kinase
AT1G74320	2.7.1.82	ethanolamine kinase
AT5G13280	2.7.2.4	aspartate kinase
AT5G13280	2.7.2.4	aspartate kinase
AT2G22910	2.7.2.8	acetylglutamate kinase
AT2G22910	2.7.2.8	acetylglutamate kinase
AT5G47840	2.7.4.3	adenylate kinase
AT3G01820	2.7.4.3	adenylate kinase
AT5G47840	2.7.4.3	adenylate kinase
AT3G01820	2.7.4.3	adenylate kinase
AT2G35020	2.7.7.23	N-acetylglucosamine-1-phosphate uridylyltransferase
AT3G03250	2.7.7.9	UDP-glucose pyrophosphorylase
AT3G03250	2.7.7.9	UTP:glucose-1-phosphate uridylyltransferase
AT2G35020	2.7.7.9	glucose-1-phosphate uridylyltransferase
AT3G03250	2.7.7.9	UDP-glucose pyrophosphorylase
AT3G03250	2.7.7.9	UTP:glucose-1-phosphate uridylyltransferase
AT2G35020	2.7.7.9	glucose-1-phosphate uridylyltransferase
AT3G03250	2.7.7.9	UDP-glucose pyrophosphorylase
AT3G03250	2.7.7.9	UTP:glucose-1-phosphate uridylyltransferase
AT2G35020	2.7.7.9	glucose-1-phosphate uridylyltransferase
AT3G03250	2.7.7.9	UDP-glucose pyrophosphorylase
AT3G03250	2.7.7.9	UTP:glucose-1-phosphate uridylyltransferase
AT2G35020	2.7.7.9	glucose-1-phosphate uridylyltransferase
AT3G03250	2.7.7.9	UDP-glucose pyrophosphorylase
AT3G03250	2.7.7.9	UTP:glucose-1-phosphate uridylyltransferase
AT2G35020	2.7.7.9	glucose-1-phosphate uridylyltransferase
AT3G03250	2.7.7.9	UDP-glucose pyrophosphorylase
AT3G03250	2.7.7.9	UTP:glucose-1-phosphate uridylyltransferase
AT2G35020	2.7.7.9	glucose-1-phosphate uridylyltransferase
AT3G03250	2.7.7.9	UDP-glucose pyrophosphorylase
AT3G03250	2.7.7.9	UTP:glucose-1-phosphate uridylyltransferase
AT2G35020	2.7.7.9	glucose-1-phosphate uridylyltransferase
AT4G11030	2.7.8.11	CDP-diacylglycerol-inositol 3-phosphatidyltransferase
AT4G11030	2.7.8.11	CDP-diacylglycerol-inositol 3-phosphatidyltransferase
AT3G55030	2.7.8.5	phosphatidylglycerolphosphate synthase
AT2G43760	2.8.1.12	molybdopterin synthase
AT2G43760	2.8.1.12	molybdopterin synthase
AT3G06830	3.1.1.11	pectinesterase
AT4G15980	3.1.1.11	pectinesterase
AT4G33230	3.1.1.11	pectinesterase
AT5G07420	3.1.1.11	pectinesterase
AT5G27870	3.1.1.11	pectinesterase
AT5G49180	3.1.1.11	pectinesterase
AT4G12430	3.1.3.12	trehalose-phosphatase
AT2G18700	3.1.3.12	trehalose phosphatase
AT3G52340	3.1.3.24	sucrose-phosphatase
AT3G52340	3.1.3.24	sucrose-phosphatase
AT1G18640	3.1.3.3	3-phosphoserine phosphatase
AT5G03080	3.1.3.4	phosphatidic acid phosphatase
AT1G05630	3.1.3.56	Ins(1,4,5)P<sub>3</sub> 5-phosphatase
AT3G55940	3.1.4.11	phosphoinositide phospholipase C
AT3G55940	3.1.4.11	phosphoinositide phospholipase C
AT1G69830	3.2.1.1	alpha-amylase
AT1G69830	3.2.1.1	alpha-amylase
AT1G70500	3.2.1.15	polygalacturonase
AT4G13760	3.2.1.15	polygalacturonase
AT3G60140	3.2.1.21	&beta;-glucosidase
AT3G60140	3.2.1.21	&beta;-glucosidase
AT3G60140	3.2.1.21	&beta;-glucosidase
AT3G05820	3.2.1.26	alkaline/neutral invertase
AT3G06500	3.2.1.26	alkaline/neutral invertase
AT3G13790	3.2.1.26	invertase
AT3G52600	3.2.1.26	&beta;-fructofuranosidase
AT4G34840	3.2.2.16	methylthioadenosine nucleosidase
AT4G34840	3.2.2.16	methylthioadenosine nucleosidase
AT2G01670	3.6.1.22	NAD<small><sup>+</sup></small> diphosphatase
AT4G33070	4.1.1.1	pyruvate decarboxylase
AT4G33070	4.1.1.1	pyruvate decarboxylase
AT4G33070	4.1.1.1	pyruvate decarboxylase
AT4G33070	4.1.1.1	pyruvate decarboxylase
AT4G28680	4.1.1.25	tyrosine decarboxylase
AT4G28680	4.1.1.25	tyrosine decarboxylase
AT4G28680	4.1.1.25	tyrosine decarboxylase
AT3G14940	4.1.1.31	phosphoenolpyruvate carboxylase
AT3G14940	4.1.1.31	phosphoenolpyruvate carboxylase
AT3G14940	4.1.1.31	phosphoenolpyruvate carboxylase
AT3G14940	4.1.1.31	phosphoenolpyruvate carboxylase
AT3G14940	4.1.1.31	phosphoenolpyruvate carboxylase
AT3G46440	4.1.1.35	UDP-glucuronate decarboxylase
AT5G59290	4.1.1.35	UDP-glucuronate decarboxylase
AT3G53520	4.1.1.35	UDP-glucuronate decarboxylase
AT3G52930	4.1.2.13	fructose-bisphosphate aldolase
AT5G03690	4.1.2.13	fructose-bisphosphate aldolase
AT3G52930	4.1.2.13	fructose-bisphosphate aldolase
AT5G03690	4.1.2.13	fructose-bisphosphate aldolase
AT3G52930	4.1.2.13	fructose-bisphosphate aldolase
AT5G03690	4.1.2.13	fructose-bisphosphate aldolase
AT3G52930	4.1.2.13	fructose-bisphosphate aldolase
AT5G03690	4.1.2.13	fructose-bisphosphate aldolase
AT3G52930	4.1.2.13	fructose-bisphosphate aldolase
AT5G03690	4.1.2.13	fructose-bisphosphate aldolase
AT3G52930	4.1.2.13	fructose-bisphosphate aldolase
AT5G03690	4.1.2.13	fructose-bisphosphate aldolase
AT3G52930	4.1.2.13	fructose-bisphosphate aldolase
AT5G03690	4.1.2.13	fructose-bisphosphate aldolase
AT3G52720	4.2.1.1	carbonate dehydratase
AT4G21000	4.2.1.1	carbonate dehydratase
AT4G20990	4.2.1.1	carbonate dehydratase
AT3G52720	4.2.1.1	carbonate dehydratase
AT4G21000	4.2.1.1	carbonate dehydratase
AT4G20990	4.2.1.1	carbonate dehydratase
AT1G78570	4.2.1.46	dTDP-glucose 4,6-dehydratase
AT1G78570	4.2.1.76	UDP-glucose 4,6-dehydratase
AT4G20230	4.2.3.8	casbene synthase
AT4G11280	4.4.1.14	1-aminocyclopropane-1-carboxylate synthase
AT4G11280	4.4.1.14	1-aminocyclopropane-1-carboxylate synthase
AT1G78380	4.4.1.5	lactoylglutathione lyase
AT1G78320	4.4.1.5	lactoylglutathione lyase
AT5G61410	5.1.3.1	ribulose-phosphate 3-epimerase
AT5G61410	5.1.3.1	ribulose-phosphate 3-epimerase
AT5G61410	5.1.3.1	ribulose-phosphate 3-epimerase
AT1G12780	5.1.3.2	UDP-glucose 4-epimerase
AT1G63180	5.1.3.2	UDP-glucose 4-epimerase
AT1G12780	5.1.3.2	UDP-glucose 4-epimerase
AT1G63180	5.1.3.2	UDP-glucose 4-epimerase
AT1G12780	5.1.3.2	UDP-glucose 4-epimerase
AT1G63180	5.1.3.2	UDP-glucose 4-epimerase
AT1G12780	5.1.3.2	UDP-glucose 4-epimerase
AT1G63180	5.1.3.2	UDP-glucose 4-epimerase
AT1G12780	5.1.3.2	UDP-glucose 4-epimerase
AT1G63180	5.1.3.2	UDP-glucose 4-epimerase
AT2G45310	5.1.3.6	UDP-glucuronate 4-epimerase
AT3G10230	5.3.99.8	capsanthin/capsorubin synthase
AT3G10230	5.3.99.8	capsanthin/capsorubin synthase
AT5G18070	5.4.2.2	phosphoglucomutase
AT5G18070	5.4.2.2	phosphoglucomutase
AT5G18070	5.4.2.2	phosphoglucomutase
AT5G18070	5.4.2.2	phosphoglucomutase
AT5G18070	5.4.2.2	phosphoglucomutase
AT5G18070	5.4.2.2	phosphoglucomutase
AT5G18070	5.4.2.2	phosphoglucomutase
AT5G18070	5.4.2.3	phosphoacetylglucosamine mutase
AT3G29200	5.4.99.5	chorismate mutase
AT3G29200	5.4.99.5	chorismate mutase
AT3G29200	5.4.99.5	chorismate mutase
AT3G29200	5.4.99.5	chorismate mutase
AT3G10230	5.5.1.19	lycopene &beta; cyclase
AT3G10230	5.5.1.19	lycopene &beta; cyclase
AT4G11030	6.2.1.3	long-chain-fatty-acid-CoA ligase
AT2G04350	6.2.1.3	long-chain-fatty-acid-CoA ligase
AT1G77590	6.2.1.3	acyl-CoA synthetase
AT4G11030	6.2.1.3	long-chain-fatty-acid-CoA ligase
AT2G04350	6.2.1.3	long-chain-fatty-acid-CoA ligase
AT1G77590	6.2.1.3	acyl-CoA synthetase
AT4G11030	6.2.1.3	long-chain-fatty-acid-CoA ligase
AT2G04350	6.2.1.3	long-chain-fatty-acid-CoA ligase
AT1G77590	6.2.1.3	acyl-CoA synthetase
AT4G11030	6.2.1.3	long-chain-fatty-acid-CoA ligase
AT2G04350	6.2.1.3	long-chain-fatty-acid-CoA ligase
AT1G77590	6.2.1.3	long-chain-fatty-acid-CoA ligase
AT2G04350	6.2.1.3	Long-chain-fatty-acid-CoA ligase
AT4G11030	6.2.1.3	long-chain-fatty-acid-CoA ligase
AT2G04350	6.2.1.3	long-chain-fatty-acid-CoA ligase
AT1G77590	6.2.1.3	long-chain-fatty-acid-CoA ligase
AT4G24830	6.3.4.5	argininosuccinate synthase
AT4G24830	6.3.4.5	argininosuccinate synthase
AT4G24830	6.3.4.5	argininosuccinate synthase
AT4G24830	6.3.4.5	argininosuccinate synthase

## Sheet: Arabidopsis in stigma
Sub-interaction network of genome-scale enzyme correlation networks(GECNs) in Arabidopsis stigmas.
	EC	GENE_ID
	2.5.1.18	AT1G02920
	2.5.1.18	AT1G02930
	2.5.1.18	AT1G02940
	2.5.1.18	AT1G10360
	2.5.1.18	AT1G10370
	2.5.1.18	AT1G17170
	2.5.1.18	AT1G59700
	2.5.1.18	AT2G02930
	2.5.1.18	AT2G29460
	2.5.1.18	AT2G29470
	2.5.1.18	AT4G02520
	2.5.1.18	AT5G17220
	2.5.1.18	12
	3.1.1.11	AT1G02810
	3.1.1.11	AT2G26450
	3.1.1.11	AT2G47030
	3.1.1.11	AT2G47040
	3.1.1.11	AT2G47550
	3.1.1.11	AT3G05610
	3.1.1.11	AT3G10720
	3.1.1.11	AT3G17060
	3.1.1.11	AT3G59010
	3.1.1.11	AT3G62170
	3.1.1.11	AT5G07420
	3.1.1.11	AT5G07430
	3.1.1.11	12
	1.14.11.9	AT3G51240
	1.14.11.9	AT3G55970
	1.14.11.9	AT3G60290
	1.14.11.9	AT4G22870
	1.14.11.9	AT5G05600
	1.14.11.9	AT5G08640
	1.14.11.9	AT5G24530
	1.14.11.9	7
	2.4.1.-	AT1G06000
	2.4.1.-	AT1G22370
	2.4.1.-	AT1G30530
	2.4.1.-	AT2G30140
	2.4.1.-	AT3G46660
	2.4.1.-	AT5G12890
	2.4.1.-	AT5G17050
	2.4.1.-	7
	3.2.1.15	AT1G02790
	3.2.1.15	AT3G07820
	3.2.1.15	AT3G07840
	3.2.1.15	AT3G59850
	3.2.1.15	AT5G44830
	3.2.1.15	AT5G44840
	3.2.1.15	AT5G48140
	3.2.1.15	7
	3.2.1.21	AT3G60120
	3.2.1.21	AT3G60140
	3.2.1.21	AT3G62710
	3.2.1.21	AT5G42260
	3.2.1.21	AT5G44640
	3.2.1.21	5
	1.1.1.219	AT1G66800
	1.1.1.219	AT1G76470
	1.1.1.219	AT1G80820
	1.1.1.219	AT5G42800
	1.1.1.219	4
	1.1.1.22	AT1G32780
	1.1.1.22	AT1G77120
	1.1.1.22	AT5G24760
	1.1.1.22	AT5G39320
	1.1.1.22	4
	1.14.11.19	AT3G55970
	1.14.11.19	AT4G22870
	1.14.11.19	AT4G22880
	1.14.11.19	AT5G05600
	1.14.11.19	4
	2.4.1.203	AT1G22370
	2.4.1.203	AT2G30140
	2.4.1.203	AT3G46660
	2.4.1.203	AT5G12890
	2.4.1.203	4
	2.4.1.215	AT1G22370
	2.4.1.215	AT2G30140
	2.4.1.215	AT3G46660
	2.4.1.215	AT5G12890
	2.4.1.215	4
	2.4.1.91	AT1G30530
	2.4.1.91	AT3G46660
	2.4.1.91	AT5G17050
	2.4.1.91	AT5G54060
	2.4.1.91	4
	4.2.1.1	AT4G20990
	4.2.1.1	AT4G21000
	4.2.1.1	AT4G33580
	4.2.1.1	AT5G04180
	4.2.1.1	4
	1.1.1.1	AT1G32780
	1.1.1.1	AT1G77120
	1.1.1.1	AT5G24760
	1.1.1.1	3
	1.10.3.9	AT3G21055
	1.10.3.9	AT3G50820
	1.10.3.9	AT5G66570
	1.10.3.9	3
	1.14.11.23	AT3G60290
	1.14.11.23	AT4G22880
	1.14.11.23	AT5G08640
	1.14.11.23	3
	1.14.13.68	AT2G30750
	1.14.13.68	AT2G30770
	1.14.13.68	AT3G26830
	1.14.13.68	3
	1.4.3.21	AT4G12280
	1.4.3.21	AT4G12290
	1.4.3.21	AT4G14940
	1.4.3.21	3
	1.6.5.4	AT4G20990
	1.6.5.4	AT4G21000
	1.6.5.4	AT5G04180
	1.6.5.4	3
	2.1.1.68	AT1G77520
	2.1.1.68	AT1G77530
	2.1.1.68	AT3G53140
	2.1.1.68	3
	2.4.1.115	AT4G36770
	2.4.1.115	AT5G17050
	2.4.1.115	AT5G54060
	2.4.1.115	3
	2.4.1.85	AT1G22370
	2.4.1.85	AT2G30140
	2.4.1.85	AT3G46660
	2.4.1.85	3
	2.5.1.47	AT1G55880
	2.5.1.47	AT5G28020
	2.5.1.47	AT5G28030
	2.5.1.47	3
	2.6.1.5	AT2G24850
	2.6.1.5	AT4G23600
	2.6.1.5	AT5G53970
	2.6.1.5	3
	3.1.3.2	AT1G04040
	3.1.3.2	AT3G17790
	3.1.3.2	AT3G52820
	3.1.3.2	3
	3.2.1.37	AT3G10740
	3.2.1.37	AT3G62710
	3.2.1.37	AT5G47000
	3.2.1.37	3
	4.1.2.13	AT2G01140
	4.1.2.13	AT2G21330
	4.1.2.13	AT4G26530
	4.1.2.13	3
	6.3.-.-	AT1G59500
	6.3.-.-	AT2G23170
	6.3.-.-	AT4G37390
	6.3.-.-	3
	1.11.1.9	AT2G25080
	1.11.1.9	AT5G17220
	1.11.1.9	2
	1.13.99.1	AT4G26260
	1.13.99.1	AT5G56640
	1.13.99.1	2
	1.14.11.-	AT4G21200
	1.14.11.-	AT4G22880
	1.14.11.-	2
	1.14.99.-	AT1G06080
	1.14.99.-	AT3G53130
	1.14.99.-	2
	1.2.1.-	AT4G33790
	1.2.1.-	AT5G22500
	1.2.1.-	2
	1.2.1.12	AT1G16300
	1.2.1.12	AT1G79530
	1.2.1.12	2
	1.2.1.41	AT2G39800
	1.2.1.41	AT3G55610
	1.2.1.41	2
	1.5.1.5	AT2G12200
	1.5.1.5	AT2G12280
	1.5.1.5	2
	2.1.1.-	AT5G55250
	2.1.1.-	AT5G56300
	2.1.1.-	2
	2.1.1.76	AT1G21120
	2.1.1.76	AT1G21130
	2.1.1.76	2
	2.1.1.79	AT3G23470
	2.1.1.79	AT3G23480
	2.1.1.79	2
	2.1.2.1	AT4G13890
	2.1.2.1	AT4G13930
	2.1.2.1	2
	2.3.1.-	AT1G04220
	2.3.1.-	AT5G39050
	2.3.1.-	2
	2.3.1.119	AT1G04220
	2.3.1.119	AT5G04530
	2.3.1.119	2
	2.3.1.92	AT2G23000
	2.3.1.92	AT2G23010
	2.3.1.92	2
	2.4.1.12	AT2G33100
	2.4.1.12	AT4G38190
	2.4.1.12	2
	2.4.1.120	AT3G21560
	2.4.1.120	AT4G15480
	2.4.1.120	2
	2.4.1.121	AT4G14090
	2.4.1.121	AT4G15550
	2.4.1.121	2
	2.4.1.15	AT1G60140
	2.4.1.15	AT1G70290
	2.4.1.15	2
	2.4.1.238	AT1G06000
	2.4.1.238	AT5G12890
	2.4.1.238	2
	2.5.1.1	AT3G14530
	2.5.1.1	AT3G14550
	2.5.1.1	2
	2.5.1.10	AT3G14530
	2.5.1.10	AT3G14550
	2.5.1.10	2
	2.5.1.29	AT3G14530
	2.5.1.29	AT3G14550
	2.5.1.29	2
	2.6.1.-	AT1G50110
	2.6.1.-	AT3G22200
	2.6.1.-	2
	2.6.1.42	AT1G10070
	2.6.1.42	AT1G50110
	2.6.1.42	2
	2.6.1.52	AT2G17630
	2.6.1.52	AT4G35630
	2.6.1.52	2
	2.6.1.80	AT2G24850
	2.6.1.80	AT5G53970
	2.6.1.80	2
	2.7.1.90	AT1G20950
	2.7.1.90	AT4G04040
	2.7.1.90	2
	2.7.2.11	AT2G39800
	2.7.2.11	AT3G55610
	2.7.2.11	2
	3.1.1.29	AT5G16140
	3.1.1.29	AT5G38290
	3.1.1.29	2
	3.1.1.3	AT4G10955
	3.1.1.3	AT5G14180
	3.1.1.3	2
	3.1.4.46	AT5G58050
	3.1.4.46	AT5G58170
	3.1.4.46	2
	3.5.1.-	AT1G51760
	3.5.1.-	AT1G51780
	3.5.1.-	2
	3.5.3.1	AT4G08870
	3.5.3.1	AT4G08900
	3.5.3.1	2
	3.5.3.11	AT4G08870
	3.5.3.11	AT4G08900
	3.5.3.11	2
	4.1.1.15	AT2G02000
	4.1.1.15	AT2G02010
	4.1.1.15	2
	4.1.2.5	AT1G08630
	4.1.2.5	AT3G04520
	4.1.2.5	2
	4.2.1.46	AT1G78570
	4.2.1.46	AT3G14790
	4.2.1.46	2
	4.2.1.76	AT1G78570
	4.2.1.76	AT3G14790
	4.2.1.76	2
	4.2.3.-	AT2G24210
	4.2.3.-	AT4G16740
	4.2.3.-	2
	4.2.3.15	AT2G24210
	4.2.3.15	AT4G16740
	4.2.3.15	2
	4.4.1.5	AT1G10360
	4.4.1.5	AT1G17170
	4.4.1.5	2
	4.99.1.6	AT2G30750
	4.99.1.6	AT2G30770
	4.99.1.6	2
	5.1.3.2	AT1G12780
	5.1.3.2	AT4G10960
	5.1.3.2	2
	5.4.99.40	AT1G66960
	5.4.99.40	AT1G78960
	5.4.99.40	2
	5.4.99.8	AT1G66960
	5.4.99.8	AT1G78960
	5.4.99.8	2
	5.5.1.4	AT2G22240
	5.5.1.4	AT4G39800
	5.5.1.4	2
	6.2.1.12	AT1G21540
	6.2.1.12	AT1G65060
	6.2.1.12	2
	6.2.1.3	AT1G66120
	6.2.1.3	AT3G48990
	6.2.1.3	2
	6.3.1.2	AT5G16570
	6.3.1.2	AT5G37600
	6.3.1.2	2
	6.3.4.3	AT1G50480
	6.3.4.3	AT2G12280
	6.3.4.3	2
	1.1.1.-	AT1G72970
	1.1.1.-	1
	1.1.1.195	AT4G37990
	1.1.1.195	1
	1.1.1.255	AT4G37990
	1.1.1.255	1
	1.1.1.316	AT4G33670
	1.1.1.316	1
	1.1.3.15	AT4G18360
	1.1.3.15	1
	1.11.1.11	AT1G77490
	1.11.1.11	1
	1.11.1.12	AT2G25080
	1.11.1.12	1
	1.11.1.7	AT5G47000
	1.11.1.7	1
	1.13.11.-	AT3G01420
	1.13.11.-	1
	1.13.11.5	AT5G54080
	1.13.11.5	1
	1.14.11.13	AT4G21200
	1.14.11.13	1
	1.14.13.-	AT2G45970
	1.14.13.-	1
	1.14.13.125	AT4G39950
	1.14.13.125	1
	1.14.13.21	AT5G07990
	1.14.13.21	1
	1.14.13.41	AT4G39950
	1.14.13.41	1
	1.14.13.89	AT4G37400
	1.14.13.89	1
	1.14.99.45	AT3G53130
	1.14.99.45	1
	1.15.1.1	AT1G09560
	1.15.1.1	1
	1.17.1.3	AT1G61720
	1.17.1.3	1
	1.17.4.1	AT2G21790
	1.17.4.1	1
	1.2.1.2	AT5G14780
	1.2.1.2	1
	1.2.1.25	AT3G13450
	1.2.1.25	1
	1.2.1.44	AT1G80820
	1.2.1.44	1
	1.3.1.33	AT4G27440
	1.3.1.33	1
	1.3.1.77	AT1G61720
	1.3.1.77	1
	1.4.1.14	AT5G53460
	1.4.1.14	1
	1.4.3.10	AT4G14940
	1.4.3.10	1
	1.4.3.16	AT5G14760
	1.4.3.16	1
	1.5.99.12	AT1G75450
	1.5.99.12	1
	1.9.3.1	AT5G57815
	1.9.3.1	1
	2.1.1.10	AT3G22740
	2.1.1.10	1
	2.1.1.95	AT1G64970
	2.1.1.95	1
	2.2.1.6	AT2G31810
	2.2.1.6	1
	2.2.1.7	AT3G21500
	2.2.1.7	1
	2.3.1.103	AT2G23010
	2.3.1.103	1
	2.3.1.144	AT1G65450
	2.3.1.144	1
	2.3.1.15	AT2G38110
	2.3.1.15	1
	2.3.1.153	AT5G39050
	2.3.1.153	1
	2.3.1.20	AT5G37300
	2.3.1.20	1
	2.3.1.30	AT1G55920
	2.3.1.30	1
	2.3.1.51	AT2G38110
	2.3.1.51	1
	2.3.1.61	AT4G26910
	2.3.1.61	1
	2.3.1.74	AT5G13930
	2.3.1.74	1
	2.3.1.75	AT5G37300
	2.3.1.75	1
	2.4.1.111	AT4G36770
	2.4.1.111	1
	2.4.1.195	AT1G05680
	2.4.1.195	1
	2.4.1.237	AT3G46660
	2.4.1.237	1
	2.4.1.263	AT4G15550
	2.4.1.263	1
	2.4.1.46	AT5G20410
	2.4.1.46	1
	2.4.2.39	AT3G62720
	2.4.2.39	1
	2.5.1.6	AT2G36880
	2.5.1.6	1
	2.6.1.18	AT3G08860
	2.6.1.18	1
	2.6.1.44	AT3G08860
	2.6.1.44	1
	2.6.1.57	AT5G53970
	2.6.1.57	1
	2.7.1.-	AT5G42810
	2.7.1.-	1
	2.7.1.158	AT5G42810
	2.7.1.158	1
	2.7.1.32	AT4G09760
	2.7.1.32	1
	2.7.1.4	AT2G31390
	2.7.1.4	1
	2.7.1.46	AT4G16130
	2.7.1.46	1
	2.7.1.67	AT3G56600
	2.7.1.67	1
	2.7.1.68	AT1G01460
	2.7.1.68	1
	2.7.1.82	AT4G09760
	2.7.1.82	1
	2.7.4.21	AT3G01310
	2.7.4.21	1
	2.7.4.24	AT3G01310
	2.7.4.24	1
	2.7.7.27	AT5G19220
	2.7.7.27	1
	2.7.9.1	AT4G15530
	2.7.9.1	1
	2.8.2.-	AT5G07010
	2.8.2.-	1
	3.1.1.1	AT5G58310
	3.1.1.1	1
	3.1.1.31	AT1G13700
	3.1.1.31	1
	3.1.1.78	AT5G58310
	3.1.1.78	1
	3.1.2.2	AT5G47350
	3.1.2.2	1
	3.1.3.12	AT1G60140
	3.1.3.12	1
	3.1.3.26	AT3G52820
	3.1.3.26	1
	3.1.3.4	AT3G18220
	3.1.3.4	1
	3.1.3.5	AT4G14930
	3.1.3.5	1
	3.1.4.3	AT1G07230
	3.1.4.3	1
	3.2.1.2	AT5G18670
	3.2.1.2	1
	3.2.1.20	AT3G45940
	3.2.1.20	1
	3.2.1.26	AT3G52600
	3.2.1.26	1
	3.2.1.28	AT4G24040
	3.2.1.28	1
	3.2.1.8	AT4G33860
	3.2.1.8	1
	3.2.2.2	AT5G18860
	3.2.2.2	1
	3.2.2.7	AT5G18860
	3.2.2.7	1
	3.3.1.1	AT3G23810
	3.3.1.1	1
	3.4.19.9	AT1G78670
	3.4.19.9	1
	3.5.1.1	AT3G16150
	3.5.1.1	1
	3.5.1.4	AT1G08980
	3.5.1.4	1
	3.5.5.1	AT5G22300
	3.5.5.1	1
	3.5.5.4	AT5G22300
	3.5.5.4	1
	3.6.1.15	AT5G18280
	3.6.1.15	1
	3.6.1.23	AT3G46940
	3.6.1.23	1
	3.6.3.14	AT2G07698
	3.6.3.14	1
	4.1.1.19	AT4G34710
	4.1.1.19	1
	4.1.1.25	AT4G28680
	4.1.1.25	1
	4.1.1.48	AT2G04400
	4.1.1.48	1
	4.1.1.49	AT4G37870
	4.1.1.49	1
	4.1.1.50	AT3G25570
	4.1.1.50	1
	4.1.2.10	AT1G72970
	4.1.2.10	1
	4.1.2.8	AT3G54640
	4.1.2.8	1
	4.1.3.27	AT5G05730
	4.1.3.27	1
	4.1.99.17	AT2G29630
	4.1.99.17	1
	4.2.1.11	AT1G74030
	4.2.1.11	1
	4.2.1.65	AT5G22300
	4.2.1.65	1
	4.2.3.14	AT2G24210
	4.2.3.14	1
	4.2.3.16	AT2G24210
	4.2.3.16	1
	4.2.3.46	AT4G16740
	4.2.3.46	1
	4.3.1.24	AT2G37040
	4.3.1.24	1
	4.4.1.14	AT4G37770
	4.4.1.14	1
	4.4.1.8	AT4G23600
	4.4.1.8	1
	5.1.3.3	AT5G15140
	5.1.3.3	1
	5.1.3.5	AT5G44480
	5.1.3.5	1
	5.4.2.1	AT1G09780
	5.4.2.1	1
	5.4.4.2	AT1G74710
	5.4.4.2	1
	5.4.99.39	AT1G78960
	5.4.99.39	1
	5.4.99.41	AT1G66960
	5.4.99.41	1
	5.5.1.6	AT3G55120
	5.5.1.6	1
	6.1.1.3	AT5G26830
	6.1.1.3	1
	6.2.1.1	AT5G23050
	6.2.1.1	1
	6.2.1.13	AT5G23050
	6.2.1.13	1
	6.2.1.25	AT1G66120
	6.2.1.25	1
	6.2.1.34	AT1G65060
	6.2.1.34	1
	6.2.1.5	AT5G08300
	6.2.1.5	1
	6.3.4.2	AT4G20320
	6.3.4.2	1
	6.3.5.4	AT3G47340
	6.3.5.4	1
